# Supplementary material for: Phylloxera (Daktulosphaira vitifoliae Fitch) alters the carbohydrate metabolism in root galls to allowing the compatible interaction with grapevine (Vitis ssp.) roots
Source: Plant Sci. 2015 May;234:38–49. doi: 10.1016/j.plantsci.2015.02.002 (PMC4388344; doi:10.1016/j.plantsci.2015.02.002)
Supplement: Supplementary file 4 [file mmc4.csv]

Table S4
GOname	rank	igo	end	end2	np	nc	nbot	nbot_de	m_alpha	s_alpha	r	canonId	namespace	name	def	synonyms
GO:0009536	1	7098	0	0	2	5	4664	1489	0.15914	0.03913	1	GO:0009536	cellular_component	plastid	Any member of a family of organelles found in the cytoplasm of plants and some protists, which are membrane-bounded and contain DNA. Plant plastids develop from a common type, the proplastid. [GOC:jl	ISBN:0198547684]
GO:0003746	3	2213	1	1	1	0	99	46	0.53557	0.16856	0.9998	GO:0003746	molecular_function	translation elongation factor activity	Functions in chain elongation during polypeptide synthesis at the ribosome. [ISBN:0198506732 "Oxford Dictionary of Biochemistry and Molecular Biology"]
GO:0004553	2	2917	0	0	1	13	59	25	0.34391	0.12241	0.9998	GO:0004553	molecular_function	hydrolase activity	hydrolyzing O-glycosyl compounds	Catalysis of the hydrolysis of any O-glycosyl bond. [GOC:mah]	synonym: "O-glucosyl hydrolase activity" EXACT []
GO:0006520	4	4627	0	0	3	13	41	20	0.35586	0.12646	0.9994	GO:0006520	biological_process	amino acid metabolic process	The chemical reactions and pathways involving amino acids, organic acids containing one or more amino substituents. [ISBN:0198506732 "Oxford Dictionary of Biochemistry and Molecular Biology"]	synonym: "amino acid metabolism" EXACT []
GO:0008483	5	6116	0	0	1	13	30	16	0.47168	0.15981	0.9982	GO:0008483	molecular_function	transaminase activity	Catalysis of the transfer of an amino group to an acceptor, usually a 2-oxo acid. [ISBN:0198506732 "Oxford Dictionary of Biochemistry and Molecular Biology"]	synonym: "aminotransferase activity" EXACT []
GO:0016758	6	10202	0	0	1	14	53	27	0.29767	0.12452	0.9976	GO:0016758	molecular_function	transferase activity	transferring hexosyl groups	Catalysis of the transfer of a hexosyl group from one compound (donor) to another (acceptor). [GOC:jl]	synonym: "hexosyltransferase activity" EXACT []
GO:0016616	7	10068	0	0	1	31	8	3	0.36027	0.12514	0.9974	GO:0016616	molecular_function	oxidoreductase activity	acting on the CH-OH group of donors	NAD or NADP as acceptor	Catalysis of an oxidation-reduction (redox) reaction in which a CH-OH group acts as a hydrogen or electron donor and reduces NAD+ or NADP. [GOC:ai]
GO:0008135	9	5792	0	0	2	3	9	7	0.3386	0.13606	0.9954	GO:0008135	molecular_function	translation factor activity	nucleic acid binding	Functions during translation by binding nucleic acids during polypeptide synthesis at the ribosome. [GOC:ai]
GO:0009064	8	6647	0	0	1	6	0	0	0.44479	0.1798	0.9954	GO:0009064	biological_process	glutamine family amino acid metabolic process	The chemical reactions and pathways involving amino acids of the glutamine family, comprising arginine, glutamate, glutamine and proline. [GOC:ai]	synonym: "glutamine family amino acid metabolism" EXACT []
GO:0016023	10	9571	0	0	3	5	2751	907	0.11417	0.05134	0.995	GO:0016023	cellular_component	cytoplasmic membrane-bounded vesicle	A membrane-bounded vesicle found in the cytoplasm of the cell. [GOC:ai	GOC:mah]	synonym: "cytoplasmic membrane bounded vesicle" EXACT []|"cytoplasmic membrane-enclosed vesicle" EXACT []
GO:0009277	11	6855	0	0	1	2	56	33	0.37736	0.15532	0.9948	GO:0009277	cellular_component	fungal-type cell wall	A rigid yet dynamic structure surrounding the plasma membrane that affords protection from stresses and contributes to cell morphogenesis, consisting of extensively cross-linked glycoproteins and carbohydrates. The glycoproteins may be modified with N- or O-linked carbohydrates, or glycosylphosphatidylinositol (GPI) anchors; the polysaccharides are primarily branched glucans, including beta-linke…	GOC:mtg_sensu	ISBN:3540601864	PMID:11283274	PMID:16927300	PMID:3319422]	synonym: "beta-glucan-containing cell wall" RELATED []|"cell wall (sensu Fungi)" EXACT []|"chitin- and beta-glucan-containing cell wall" NARROW []|"chitin-containing cell wall" RELATED []
GO:0016798	12	10239	0	0	1	2	55	34	0.29468	0.12555	0.9926	GO:0016798	molecular_function	hydrolase activity	acting on glycosyl bonds	Catalysis of the hydrolysis of any glycosyl bond. [GOC:jl]	synonym: "glycosidase activity" EXACT []|"glycosylase" NARROW []|"N-glycosylase" NARROW []
GO:0016787	13	10230	0	0	1	10	149	56	0.18022	0.0794	0.9922	GO:0016787	molecular_function	hydrolase activity	Catalysis of the hydrolysis of various bonds, e.g. C-O, C-N, C-C, phosphoric anhydride bonds, etc. Hydrolase is the systematic name for any enzyme of EC class 3. [ISBN:0198506732 "Oxford Dictionary of Biochemistry and Molecular Biology"]
GO:0004084	15	2510	1	1	1	0	3	3	0.50394	0.21263	0.9918	GO:0004084	molecular_function	branched-chain-amino-acid transaminase activity	Catalysis of the reaction: a branched-chain amino acid + 2-oxoglutarate = L-glutamate + a 2-oxocarboxylate derived from the branched-chain amino acid. Includes catalysis of the reaction: L-leucine + 2-oxoglutarate = 4-methyl-2-oxopentanoate + L-glutamate and anaologous reactions involving L-isoleucine and L-valine. [EC:2.6.1.42	GOC:mah]	synonym: "branched-chain amino acid aminotransferase activity" EXACT []|"branched-chain amino acid-glutamate transaminase activity" EXACT [EC:2.6.1.42]|"branched-chain aminotransferase activity" EXACT [EC:2.6.1.42]|"branched-chain-amino-acid:2-oxoglutarate aminotransferase activity" EXACT [EC:2.6.1.42]|"glutamate-branched-chain amino acid transaminase activity" EXACT [EC:2.6.1.42]|"L-branched cha…
GO:0008453	14	6088	1	1	1	0	3	2	0.49293	0.21579	0.9918	GO:0008453	molecular_function	alanine-glyoxylate transaminase activity	Catalysis of the reaction: L-alanine + glyoxylate = pyruvate + glycine. [EC:2.6.1.44]	synonym: "AGT activity" EXACT [EC:2.6.1.44]|"alanine--glyoxylate aminotransferase activity" EXACT [EC:2.6.1.44]|"alanine-glyoxylate aminotransferase activity" EXACT []|"alanine-glyoxylic aminotransferase activity" EXACT [EC:2.6.1.44]|"L-alanine-glycine transaminase activity" EXACT [EC:2.6.1.44]|"L-alanine:glyoxylate aminotransferase activity" EXACT [EC:2.6.1.44]
GO:0008415	17	6051	0	0	1	10	108	26	0.30151	0.12499	0.9916	GO:0008415	molecular_function	acyltransferase activity	Catalysis of the generalized reaction: acyl-carrier + reactant = acyl-reactant + carrier. [EC:2.3.1.-	ISBN:0198506732 "Oxford Dictionary of Biochemistry and Molecular Biology"]
GO:0016740	16	10185	0	0	1	9	48	20	0.17827	0.07777	0.9916	GO:0016740	molecular_function	transferase activity	Catalysis of the transfer of a group, e.g. a methyl group, glycosyl group, acyl group, phosphorus-containing, or other groups, from one compound (generally regarded as the donor) to another compound (generally regarded as the acceptor). Transferase is the systematic name for any enzyme of EC class 2. [ISBN:0198506732 "Oxford Dictionary of Biochemistry and Molecular Biology"]
GO:0016491	18	9955	0	0	1	29	231	82	0.15457	0.06652	0.9908	GO:0016491	molecular_function	oxidoreductase activity	Catalysis of an oxidation-reduction (redox) reaction, a reversible chemical reaction in which the oxidation state of an atom or atoms within a molecule is altered. One substrate acts as a hydrogen or electron donor and becomes oxidized, while the other acts as hydrogen or electron acceptor and becomes reduced. [GOC:go_curators]	synonym: "oxidoreductase activity	acting on other substrates" NARROW []|"redox activity" EXACT []
GO:0047958	19	23300	1	1	1	0	2	2	0.49179	0.21577	0.9896	GO:0047958	molecular_function	glycine transaminase activity	Catalysis of the reaction: glycine + 2-oxoglutarate = glyoxylate + L-glutamate. [EC:2.6.1.4	MetaCyc:GLYCINE-AMINOTRANSFERASE-RXN]	synonym: "glutamate-glyoxylate transaminase activity" EXACT []|"glutamic-glyoxylic transaminase activity" EXACT [EC:2.6.1.4]|"glycine aminotransferase activity" EXACT []|"glycine:2-oxoglutarate aminotransferase activity" EXACT [EC:2.6.1.4]|"glyoxylate-glutamate aminotransferase activity" EXACT [EC:2.6.1.4]|"glyoxylate-glutamic transaminase activity" EXACT [EC:2.6.1.4]|"L-glutamate:glyoxylate amin…
GO:0004021	20	2449	1	1	1	0	4	2	0.47331	0.2097	0.9894	GO:0004021	molecular_function	alanine transaminase activity	Catalysis of the reaction: L-alanine + 2-oxoglutarate = pyruvate + L-glutamate. [EC:2.6.1.2]	synonym: "alanine aminotransferase activity" EXACT []|"alanine-alpha-ketoglutarate aminotransferase activity" EXACT [EC:2.6.1.2]|"alanine-pyruvate aminotransferase activity" EXACT [EC:2.6.1.2]|"ALT" RELATED [EC:2.6.1.2]|"beta-alanine aminotransferase" BROAD [EC:2.6.1.2]|"glutamic acid-pyruvic acid transaminase activity" EXACT [EC:2.6.1.2]|"glutamic--alanine transaminase activity" EXACT [EC:2.6.1.…
GO:0004069	21	2495	1	1	1	0	10	6	0.4732	0.21078	0.9892	GO:0004069	molecular_function	aspartate transaminase activity	Catalysis of the reaction: L-aspartate + 2-oxoglutarate = oxaloacetate + L-glutamate. [EC:2.6.1.1]	synonym: "2-oxoglutarate-glutamate aminotransferase activity" EXACT [EC:2.6.1.1]|"AAT" RELATED [EC:2.6.1.1]|"aspartate alpha-ketoglutarate transaminase activity" EXACT [EC:2.6.1.1]|"aspartate aminotransferase activity" EXACT []|"aspartate-2-oxoglutarate transaminase activity" EXACT [EC:2.6.1.1]|"aspartate:2-oxoglutarate aminotransferase activity" EXACT [EC:2.6.1.1]|"aspartic acid aminotransferase…
GO:0003992	22	2424	1	1	1	0	1	1	0.48663	0.21479	0.9888	GO:0003992	molecular_function	acetylornithine transaminase activity	Catalysis of the reaction: N2-acetyl-L-ornithine + 2-oxoglutarate = N-acetyl-L-glutamate 5-semialdehyde + L-glutamate. [EC:2.6.1.11]	synonym: "2-N-acetyl-L-ornithine:2-oxoglutarate 5-aminotransferase activity" EXACT [EC:2.6.1.11]|"acetylornithine 5-aminotransferase activity" EXACT [EC:2.6.1.11]|"acetylornithine aminotransferase activity" EXACT []|"acetylornithine delta-transaminase activity" EXACT [EC:2.6.1.11]|"ACOAT activity" EXACT [EC:2.6.1.11]|"N(2)-acetylornithine 5-transaminase activity" EXACT [EC:2.6.1.11]|"N-acetylorni…
GO:0016757	23	10201	0	0	1	4	134	59	0.22498	0.09708	0.9888	GO:0016757	molecular_function	transferase activity	transferring glycosyl groups	Catalysis of the transfer of a glycosyl group from one compound (donor) to another (acceptor). [GOC:jl	ISBN:0198506732 "Oxford Dictionary of Biochemistry and Molecular Biology"]	synonym: "glycosyltransferase activity" EXACT []|"transferase activity	transferring other glycosyl groups" NARROW []|"transglycosidase activity" EXACT []|"transglycosylase activity" EXACT []
GO:0004838	24	3182	1	1	1	0	3	2	0.47917	0.21217	0.9878	GO:0004838	molecular_function	tyrosine transaminase activity	Catalysis of the reaction: L-tyrosine + 2-oxoglutarate = 4-hydroxyphenylpyruvate + L-glutamate. [EC:2.6.1.5]	synonym: "glutamic phenylpyruvic aminotransferase activity" EXACT [EC:2.6.1.5]|"glutamic-hydroxyphenylpyruvic transaminase activity" EXACT [EC:2.6.1.5]|"L-phenylalanine 2-oxoglutarate aminotransferase activity" EXACT [EC:2.6.1.5]|"L-tyrosine aminotransferase activity" EXACT [EC:2.6.1.5]|"L-tyrosine:2-oxoglutarate aminotransferase activity" EXACT [EC:2.6.1.5]|"phenylalanine aminotransferase activi…
GO:0016614	25	10066	0	0	1	6	0	0	0.27604	0.11949	0.9876	GO:0016614	molecular_function	oxidoreductase activity	acting on CH-OH group of donors	Catalysis of an oxidation-reduction (redox) reaction in which a CH-OH group act as a hydrogen or electron donor and reduces a hydrogen or electron acceptor. [GOC:ai]	synonym: "oxidoreductase activity	acting on the CH-OH group of donors	other acceptors" NARROW []
GO:0016769	26	10212	0	0	1	1	1	0	0.3179	0.14156	0.9874	GO:0016769	molecular_function	transferase activity	transferring nitrogenous groups	Catalysis of the transfer of a nitrogenous group from one compound (donor) to another (acceptor). [GOC:jl	ISBN:0198506732 "Oxford Dictionary of Biochemistry and Molecular Biology"]	synonym: "transferase activity	transferring other nitrogenous groups" NARROW []
GO:0050281	27	24478	1	1	1	0	1	1	0.48121	0.21706	0.9868	GO:0050281	molecular_function	serine-glyoxylate transaminase activity	Catalysis of the reaction: L-serine + glyoxylate = 3-hydroxypyruvate + glycine. [EC:2.6.1.45	MetaCyc:SERINE--GLYOXYLATE-AMINOTRANSFERASE-RXN]	synonym: "L-serine:glyoxylate aminotransferase activity" EXACT [EC:2.6.1.45]|"serine--glyoxylate aminotransferase activity" EXACT []|"SGAT activity" EXACT [EC:2.6.1.45]
GO:0004022	30	2450	0	0	1	2	46	17	0.33147	0.14945	0.9866	GO:0004022	molecular_function	alcohol dehydrogenase activity	Catalysis of the reaction: an alcohol + NAD+ = an aldehyde or ketone + NADH + H+. [EC:1.1.1.1]	synonym: "ADH" RELATED [EC:1.1.1.1]|"alcohol dehydrogenase (NAD) activity" NARROW []|"alcohol:NAD+ oxidoreductase" EXACT [EC:1.1.1.1]|"aliphatic alcohol dehydrogenase" NARROW [EC:1.1.1.1]|"ethanol dehydrogenase" NARROW [EC:1.1.1.1]|"NAD-dependent alcohol dehydrogenase" EXACT [EC:1.1.1.1]|"NAD-specific aromatic alcohol dehydrogenase" EXACT [EC:1.1.1.1]|"NADH-alcohol dehydrogenase" EXACT [EC:1.1.1.…
GO:0006536	29	4643	0	0	1	3	8	5	0.47633	0.224	0.9866	GO:0006536	biological_process	glutamate metabolic process	The chemical reactions and pathways involving glutamate, the anion of 2-aminopentanedioic acid. [GOC:go_curators]	synonym: "glutamate metabolism" EXACT []|"glutamic acid metabolic process" EXACT []|"glutamic acid metabolism" EXACT []
GO:0009066	28	6649	0	0	1	7	0	0	0.37594	0.18949	0.9866	GO:0009066	biological_process	aspartate family amino acid metabolic process	The chemical reactions and pathways involving amino acids of the aspartate family, comprising asparagine, aspartate, lysine, methionine and threonine. [GOC:ai]	synonym: "aspartate family amino acid metabolism" EXACT []
GO:0003867	32	2317	0	1	1	0	1	1	0.48397	0.21876	0.9864	GO:0003867	molecular_function	4-aminobutyrate transaminase activity	Catalysis of the reaction: 4-aminobutanoate + amino group acceptor = succinate semialdehyde + amino acid. [EC:2.6.1.19	GOC:mah]	synonym: "4-aminobutanoate transaminase activity" EXACT []|"4-aminobutyrate aminotransferase activity" EXACT []|"4-aminobutyric acid aminotransferase activity" EXACT [EC:2.6.1.19]|"aminobutyrate aminotransferase activity" EXACT [EC:2.6.1.19]|"aminobutyrate transaminase activity" EXACT [EC:2.6.1.19]|"beta-alanine aminotransferase" RELATED [EC:2.6.1.19]|"beta-alanine--oxoglutarate aminotransferase …
GO:0004587	31	2947	1	1	1	0	1	1	0.47762	0.21723	0.9864	GO:0004587	molecular_function	ornithine-oxo-acid transaminase activity	Catalysis of the reaction: L-ornithine + a 2-oxo acid = L-glutamate 5-semialdehyde + an L-amino acid. [EC:2.6.1.13]	synonym: "GabT" RELATED [EC:2.6.1.13]|"L-ornithine 5-aminotransferase activity" EXACT [EC:2.6.1.13]|"L-ornithine aminotransferase activity" EXACT [EC:2.6.1.13]|"L-ornithine:2-oxo-acid aminotransferase activity" EXACT [EC:2.6.1.13]|"L-ornithine:alpha-ketoglutarate delta-aminotransferase activity" EXACT [EC:2.6.1.13]|"OAT" RELATED [EC:2.6.1.13]|"ornithine 5-aminotransferase activity" EXACT [EC:2.6.…
GO:0006525	33	4632	0	0	1	2	2	1	0.47274	0.22768	0.9862	GO:0006525	biological_process	arginine metabolic process	The chemical reactions and pathways involving arginine, 2-amino-5-(carbamimidamido)pentanoic acid. [ChEBI:29016	GOC:go_curators]	synonym: "arginine metabolism" EXACT []
GO:0016615	34	10067	0	0	1	2	30	16	0.35204	0.15946	0.986	GO:0016615	molecular_function	malate dehydrogenase activity	Catalysis of the reversible conversion of pyruvate or oxaloacetate to malate. [GOC:mah	ISBN:0582227089]
GO:0043038	35	19405	0	0	1	1	0	0	0.38577	0.18393	0.9858	GO:0043038	biological_process	amino acid activation	The modification of an amino acid to an active form, for incorporation into a peptide, protein or other macromolecule. [GOC:jl]
GO:0008793	37	6389	1	1	1	0	1	1	0.47927	0.21484	0.9854	GO:0008793	molecular_function	aromatic-amino-acid transaminase activity	Catalysis of the reaction: an aromatic amino acid + 2-oxoglutarate = an aromatic oxo acid + L-glutamate. [EC:2.6.1.57]	synonym: "ArAT" RELATED [EC:2.6.1.57]|"aromatic amino acid aminotransferase activity" EXACT [EC:2.6.1.57]|"aromatic amino acid transferase activity" EXACT []|"aromatic aminotransferase activity" EXACT []|"aromatic-amino-acid:2-oxoglutarate aminotransferase activity" EXACT [EC:2.6.1.57]
GO:0016160	36	9701	0	0	1	2	0	0	0.40065	0.18722	0.9854	GO:0016160	molecular_function	amylase activity	Catalysis of the hydrolysis of amylose or an amylose derivative. [GOC:ai]
GO:0004648	39	3005	1	1	1	0	2	1	0.4698	0.21396	0.985	GO:0004648	molecular_function	phosphoserine transaminase activity	Catalysis of the reaction: O-phospho-L-serine + 2-oxoglutarate = 3-phosphonooxypyruvate + L-glutamate. [EC:2.6.1.52]	synonym: "3-O-phospho-L-serine:2-oxoglutarate aminotransferase activity" EXACT [EC:2.6.1.52]|"3-phosphoserine aminotransferase activity" EXACT [EC:2.6.1.52]|"3PHP transaminase activity" EXACT [EC:2.6.1.52]|"hydroxypyruvic phosphate--glutamic transaminase activity" EXACT [EC:2.6.1.52]|"L-phosphoserine aminotransferase activity" EXACT [EC:2.6.1.52]|"O-phospho-L-serine:2-oxoglutarate aminotransferas…
GO:0009069	38	6652	0	0	1	6	6	4	0.31566	0.15648	0.985	GO:0009069	biological_process	serine family amino acid metabolic process	The chemical reactions and pathways involving amino acids of the serine family, comprising cysteine, glycine, homoserine, selenocysteine and serine. [GOC:ai]	synonym: "serine family amino acid metabolism" EXACT []
GO:0004015	40	2443	1	1	1	0	2	1	0.47033	0.21556	0.9846	GO:0004015	molecular_function	adenosylmethionine-8-amino-7-oxononanoate transaminase activity	Catalysis of the reaction: S-adenosyl-L-methionine + 8-amino-7-oxononanoate = S-adenosyl-4-methylthio-2-oxobutanoate + 7,8-diaminononanoate. [EC:2.6.1.62]	synonym: "7	8-diamino-pelargonic acid aminotransferase activity" EXACT [EC:2.6.1.62]|"7	8-diaminonanoate transaminase activity" EXACT [EC:2.6.1.62]|"7	8-diaminononanoate aminotransferase activity" EXACT [EC:2.6.1.62]|"7	8-diaminononanoate transaminase activity" EXACT [EC:2.6.1.62]|"7	8-diaminopelargonic acid aminotransferase activity" EXACT [EC:2.6.1.62]|"7-keto-8-aminopelargonic acid" RELATED [EC:2.6.1.62]|"7-keto-8-aminopelargonic acid aminotransferase activity" EXACT [EC:2.6.1.62]|"adenosyl methionine-8-amino-7-oxononanoate transaminase activity" EXACT []|"adenosylmethionine--8-amino-7-oxononanoate aminotransferase activity" EXACT [EC:2.6.1.62]|"adenosylmethionine-8-amino-…
GO:0004033	41	2461	0	0	1	1	11	6	0.41008	0.18679	0.9844	GO:0004033	molecular_function	aldo-keto reductase activity	Catalysis of the NADPH-dependent reduction of carbonyl compounds. [GOC:jl	PMID:2498333]	synonym: "NADPH-dependent aldo-keto reductase activity" EXACT [GOC:vw]
GO:0005618	42	3803	0	0	1	3	66	30	0.25997	0.11942	0.9828	GO:0005618	cellular_component	cell wall	The rigid or semi-rigid envelope lying outside the cell membrane of plant, fungal, and most prokaryotic cells, maintaining their shape and protecting them from osmotic lysis. In plants it is made of cellulose and, often, lignin; in fungi it is composed largely of polysaccharides; in bacteria it is composed of peptidoglycan. [ISBN:0198547684]
GO:0030446	43	13566	1	1	1	0	48	28	0.41499	0.19857	0.9824	GO:0030446	cellular_component	hyphal cell wall	The cell wall surrounding a fungal hypha. [GOC:mah]
GO:0030445	44	13565	1	1	1	0	74	40	0.40068	0.2083	0.9822	GO:0030445	cellular_component	yeast-form cell wall	The wall surrounding a cell of a dimorphic fungus growing in the single-cell budding yeast form, in contrast to the filamentous or hyphal form. [GOC:mah	GOC:mcc]
GO:0004601	45	2960	0	0	2	5	47	29	0.30222	0.14856	0.9818	GO:0004601	molecular_function	peroxidase activity	Catalysis of the reaction: donor + H2O2 = oxidized donor + 2 H2O. [EC:1.11.1.7]	synonym: "bacterial catalase-peroxidase activity" NARROW []|"donor:hydrogen-peroxide oxidoreductase activity" EXACT [EC:1.11.1.7]|"eosinophil peroxidase activity" NARROW []|"extensin peroxidase" NARROW [EC:1.11.1.7]|"guaiacol peroxidase" NARROW [EC:1.11.1.7]|"heme peroxidase" NARROW [EC:1.11.1.7]|"horseradish peroxidase (HRP)" NARROW [EC:1.11.1.7]|"japanese radish peroxidase" NARROW [EC:1.11.1.7]…
GO:0004616	46	2974	1	1	1	0	80	37	0.37243	0.1752	0.9812	GO:0004616	molecular_function	phosphogluconate dehydrogenase (decarboxylating) activity	Catalysis of the reaction: 6-phospho-D-gluconate + NADP+ = D-ribulose 5-phosphate + CO2 + NADPH + H+. [EC:1.1.1.44]	synonym: "6-phospho-D-gluconate dehydrogenase activity" EXACT [EC:1.1.1.44]|"6-phospho-D-gluconate:NADP+ 2-oxidoreductase (decarboxylating)" EXACT [EC:1.1.1.44]|"6-phosphogluconate dehydrogenase (decarboxylating)" EXACT [EC:1.1.1.44]|"6-phosphogluconic carboxylase activity" EXACT [EC:1.1.1.44]|"6-phosphogluconic dehydrogenase activity" BROAD [EC:1.1.1.44]|"6PGD activity" EXACT [EC:1.1.1.44]|"phos…
GO:0006418	47	4538	0	0	1	14	15	7	0.45757	0.22966	0.9808	GO:0006418	biological_process	tRNA aminoacylation for protein translation	The synthesis of aminoacyl tRNA by the formation of an ester bond between the 3'-hydroxyl group of the most 3' adenosine of the tRNA, to be used in ribosome-mediated polypeptide synthesis. [GOC:ma]	synonym: "tRNA charging" NARROW []
GO:0009505	48	7068	0	1	1	0	268	110	0.2617	0.11936	0.9804	GO:0009505	cellular_component	plant-type cell wall	A more or less rigid stucture enclosing the protoplast of a cell and composed of cellulose and pectin and other organic and inorganic substances. As in, but not restricted to, the flowering plants (Magnoliophyta, ncbi_taxonomy_id:3398). [ISBN:0471245208]	synonym: "cell wall (sensu Magnoliophyta)" EXACT []|"cellulose and pectin-containing cell wall" EXACT []
GO:0004448	50	2826	0	0	1	2	2	2	0.40672	0.19379	0.98	GO:0004448	molecular_function	isocitrate dehydrogenase activity	Catalysis of the reaction: isocitrate + acceptor = 2-oxoglutarate + CO2 + reduced acceptor. [EC:1.1.1.41	EC:1.1.1.42]	synonym: "beta-ketoglutaric-isocitric carboxylase activity" EXACT [EC:1.1.1.-]|"IDH activity" EXACT [EC:1.1.1.-]|"IDP activity" EXACT [EC:1.1.1.-]|"IDP1" RELATED [EC:1.1.1.-]|"IDP2" RELATED [EC:1.1.1.-]|"IDP3" RELATED [EC:1.1.1.-]|"isocitric acid dehydrogenase activity" EXACT [EC:1.1.1.-]|"isocitric dehydrogenase activity" EXACT [EC:1.1.1.-]|"oxalosuccinate carboxylase activity" EXACT [EC:1.1.1.-…
GO:0008194	49	5845	0	0	1	9	22	16	0.29757	0.14978	0.98	GO:0008194	molecular_function	UDP-glycosyltransferase activity	Catalysis of the transfer of a glycosyl group from a UDP-sugar to a small hydrophobic molecule. [InterPro:IPR004224	PMID:11846783]
GO:0030060	51	13199	1	1	2	0	18	9	0.36437	0.1803	0.9794	GO:0030060	molecular_function	L-malate dehydrogenase activity	Catalysis of the reaction: (S)-malate + NAD+ = oxaloacetate + NADH + H+. Also oxidizes some other 2-hydroxydicarboxylic acids. [EC:1.1.1.37]	synonym: "(S)-malate:NAD+ oxidoreductase activity" EXACT [EC:1.1.1.37]|"L-malate-NAD+ oxidoreductase activity" EXACT [EC:1.1.1.37]|"malate (NAD) dehydrogenase activity" EXACT [EC:1.1.1.37]|"malic acid dehydrogenase activity" EXACT [EC:1.1.1.37]|"malic dehydrogenase activity" EXACT [EC:1.1.1.37]|"MDH" RELATED [EC:1.1.1.37]|"NAD-dependent malate dehydrogenase activity" EXACT [EC:1.1.1.37]|"NAD-depe…
GO:0000910	52	608	0	0	1	1	128	62	0.32186	0.16691	0.9792	GO:0000910	biological_process	cytokinesis	A cellular process resulting in the division of the cytoplasm of a cell and its separation into two daughter cells. Cytokinesis usually occurs after growth, replication, and segregation of cellular components. [GOC:ai]
GO:0032442	53	15517	1	1	1	0	15	7	0.38503	0.18547	0.9786	GO:0032442	molecular_function	phenylcoumaran benzylic ether reductase activity	Catalysis of the NADPH-dependent 7-O-4' reduction of phenylcoumaran lignans to the corresponding diphenols; for example, catalysis of the reaction dehydrodiconiferyl alcohol + NADPH = isodihydrodehydrodiconiferyl alcohol + NADP. [PMID:11030549	PMID:13129921]	synonym: "PCBER activity" EXACT []
GO:0004650	54	3007	1	1	1	0	16	7	0.35467	0.1795	0.9782	GO:0004650	molecular_function	polygalacturonase activity	Catalysis of the random hydrolysis of 1,4-alpha-D-galactosiduronic linkages in pectate and other galacturonans. [EC:3.2.1.15]	synonym: "endo-D-galacturonase activity" EXACT []|"endo-polygalacturonase activity" EXACT []|"endogalacturonase activity" EXACT []|"endopolygalacturonase activity" EXACT []|"pectin depolymerase activity" NARROW [EC:3.2.1.15]|"pectin hydrolase activity" EXACT [EC:3.2.1.15]|"pectin polygalacturonase activity" EXACT [EC:3.2.1.15]|"pectinase activity" NARROW [EC:3.2.1.15]|"pectolase activity" EXACT […	4-alpha-D-galacturonide) glycanohydrolase activity" EXACT []|"poly-alpha-1	4-galacturonide glycanohydrolase activity" EXACT []
GO:0003979	55	2413	1	1	1	0	5	3	0.38597	0.19581	0.978	GO:0003979	molecular_function	UDP-glucose 6-dehydrogenase activity	Catalysis of the reaction: UDP-glucose + 2 NAD+ + H2O = UDP-glucuronate + 2 NADH + H+. [EC:1.1.1.22]
GO:0004568	56	2930	0	0	1	1	52	15	0.3313	0.16991	0.9776	GO:0004568	molecular_function	chitinase activity	Catalysis of the random hydrolysis of N-acetyl-beta-D-glucosaminide 1,4-beta-linkages in chitin and chitodextrins. [EC:3.2.1.14]	synonym: "1	4-beta-poly-N-acetylglucosaminidase activity" EXACT [EC:3.2.1.14]|"beta-1	4-poly-N-acetyl glucosamidinase activity" EXACT [EC:3.2.1.14]|"chitodextrinase activity" EXACT [EC:3.2.1.14]|"poly-beta-glucosaminidase activity" EXACT [EC:3.2.1.14]|"poly[1	4-(N-acetyl-beta-D-glucosaminide)] glycanohydrolase activity" EXACT [EC:3.2.1.14]
GO:0009075	57	6658	0	0	1	2	0	0	0.37823	0.19113	0.9776	GO:0009075	biological_process	histidine family amino acid metabolic process	The chemical reactions and pathways involving amino acids of the histidine family. [GOC:ai]	synonym: "histidine family amino acid metabolism" EXACT []
GO:0003824	58	2274	0	0	1	16	344	106	0.11923	0.0604	0.976	GO:0003824	molecular_function	catalytic activity	Catalysis of a biochemical reaction at physiological temperatures. In biologically catalyzed reactions, the reactants are known as substrates, and the catalysts are naturally occurring macromolecular substances known as enzymes. Enzymes possess specific binding sites for substrates, and are usually composed wholly or largely of protein, but RNA that has catalytic activity (ribozyme) is often also…	synonym: "enzyme activity" RELATED []
GO:0006422	59	4542	0	1	1	0	9	7	0.52328	0.27313	0.9758	GO:0006422	biological_process	aspartyl-tRNA aminoacylation	The process of coupling aspartate to aspartyl-tRNA, catalyzed by aspartyl-tRNA synthetase. In tRNA aminoacylation, the amino acid is first activated by linkage to AMP and then transferred to either the 2'- or the 3'-hydroxyl group of the 3'-adenosine residue of the tRNA. [GOC:mah	ISBN:0716730510]
GO:0008079	60	5741	0	0	1	1	0	0	0.36678	0.18484	0.9754	GO:0008079	molecular_function	translation termination factor activity	Functions in the termination of translation. [GOC:ma]
GO:0008374	62	6014	0	0	1	5	0	0	0.35591	0.18153	0.9752	GO:0008374	molecular_function	O-acyltransferase activity	Catalysis of the transfer of an acyl group to an oxygen atom on the acceptor molecule. [GOC:ai]
GO:0019794	61	12287	0	0	1	3	0	0	0.37549	0.1916	0.9752	GO:0019794	biological_process	nonprotein amino acid metabolic process	The chemical reactions and pathways involving any amino acid not found, or rarely found, in peptide linkage in proteins. [GOC:jl	ISBN:0198506732 "Oxford Dictionary of Biochemistry and Molecular Biology"]	synonym: "nonprotein amino acid metabolism" EXACT []
GO:0006560	64	4667	0	0	1	1	0	0	0.45505	0.23477	0.9748	GO:0006560	biological_process	proline metabolic process	The chemical reactions and pathways involving proline (pyrrolidine-2-carboxylic acid), a chiral, cyclic, nonessential alpha-amino acid found in peptide linkage in proteins. [GOC:jl	ISBN:0198506732 "Oxford Dictionary of Biochemistry and Molecular Biology"]	synonym: "proline metabolism" EXACT []
GO:0042282	63	18680	1	1	1	0	1	1	0.3704	0.19108	0.9748	GO:0042282	molecular_function	hydroxymethylglutaryl-CoA reductase activity	Catalysis of the reaction: (R)-mevalonate + CoA + 2 NAD+ = 3-hydroxy-3-methylglutaryl-CoA + 2 NADH + 2 H+. [EC:1.1.1.88]	synonym: "(R)-mevalonate:NAD+ oxidoreductase (CoA-acylating)" EXACT [EC:1.1.1.88]|"3-hydroxy-3-methylglutaryl coenzyme A reductase activity" EXACT [EC:1.1.1.88]|"3-hydroxy-3-methylglutaryl-coenzyme A reductase activity" BROAD [EC:1.1.1.88]|"beta-hydroxy-beta-methylglutaryl CoA-reductase activity" BROAD [EC:1.1.1.88]|"beta-hydroxy-beta-methylglutaryl coenzyme A reductase activity" BROAD [EC:1.1.1.…
GO:0003857	65	2307	1	1	1	0	3	2	0.36795	0.19094	0.9746	GO:0003857	molecular_function	3-hydroxyacyl-CoA dehydrogenase activity	Catalysis of the reaction: (S)-3-hydroxyacyl-CoA + NAD+ = 3-oxoacyl-CoA + NADH + H+. [EC:1.1.1.35]	synonym: "beta-hydroxyacyl dehydrogenase activity" EXACT [EC:1.1.1.35]|"beta-hydroxyacyl-coenzyme A synthetase activity" EXACT [EC:1.1.1.35]|"beta-hydroxyacylcoenzyme A dehydrogenase activity" EXACT [EC:1.1.1.35]|"beta-hydroxybutyrylcoenzyme A dehydrogenase activity" EXACT [EC:1.1.1.35]|"beta-keto-reductase activity" EXACT [EC:1.1.1.35]|"beta-ketoacyl-CoA reductase" BROAD [EC:1.1.1.35]|"L-3-hydro…
GO:0015297	66	8896	0	0	1	3	21	13	0.43832	0.27607	0.9744	GO:0015297	molecular_function	antiporter activity	Enables the active transport of a solute across a membrane by a mechanism whereby two or more species are transported in opposite directions in a tightly coupled process not directly linked to a form of energy other than chemiosmotic energy. [GOC:mtg_transport	ISBN:0815340729	PMID:10839820]	synonym: "antiport" RELATED []|"countertransporter" EXACT []|"dicarboxylate (succinate/fumarate/malate) antiporter activity" NARROW []|"exchange transporter" EXACT []|"exchanger" BROAD []|"porter" BROAD []
GO:0004566	67	2928	1	1	1	0	1	1	0.35815	0.18851	0.9738	GO:0004566	molecular_function	beta-glucuronidase activity	Catalysis of the reaction: a beta-D-glucuronoside + H2O = an alcohol + D-glucuronate. [EC:3.2.1.31]	synonym: "beta-D-glucuronoside glucuronosohydrolase activity" EXACT [EC:3.2.1.31]|"beta-glucuronide glucuronohydrolase activity" EXACT [EC:3.2.1.31]|"exo-beta-D-glucuronidase activity" EXACT [EC:3.2.1.31]|"glucuronidase activity" EXACT [EC:3.2.1.31]|"ketodase activity" EXACT [EC:3.2.1.31]
GO:0004345	68	2735	1	1	1	0	1	1	0.3748	0.19198	0.9734	GO:0004345	molecular_function	glucose-6-phosphate dehydrogenase activity	Catalysis of the reaction: D-glucose 6-phosphate + NADP+ = D-glucono-1,5-lactone 6-phosphate + NADPH + H+. [EC:1.1.1.49]	synonym: "6-phosphoglucose dehydrogenas" RELATED []|"6-phosphoglucose dehydrogenase activity" EXACT []|"D-glucose 6-phosphate dehydrogenase activity" EXACT []|"D-glucose-6-phosphate:NADP+ 1-oxidoreductase activity" EXACT [EC:1.1.1.49]|"Entner-doudoroff enzyme" RELATED [EC:1.1.1.49]|"G6PD activity" EXACT [EC:1.1.1.49]|"G6PDH" EXACT []|"GDH" RELATED []|"glucose 6-phosphate dehydrogenase (NADP) acti…
GO:0004564	69	2926	1	1	1	0	9	5	0.35414	0.18312	0.9734	GO:0004564	molecular_function	beta-fructofuranosidase activity	Catalysis of the hydrolysis of terminal non-reducing beta-D-fructofuranoside residues in beta-D-fructofuranosides. [EC:3.2.1.26]	synonym: "acid invertase activity" EXACT []|"alkaline invertase activity" EXACT []|"beta-D-fructofuranoside fructohydrolase activity" EXACT []|"beta-fructosidase activity" BROAD []|"beta-h-fructosidase activity" EXACT []|"fructosylinvertase activity" EXACT []|"glucosucrase activity" EXACT []|"invertase activity" BROAD []|"invertin activity" BROAD []|"maxinvert L 1000 activity" EXACT []|"saccharas…
GO:0015926	70	9481	0	0	1	1	1	1	0.35307	0.18814	0.973	GO:0015926	molecular_function	glucosidase activity	Catalysis of the hydrolysis of glucosyl compounds, substances containing a group derived from a cyclic form of glucose or a glucose derivative. [ISBN:0198506732 "Oxford Dictionary of Biochemistry and Molecular Biology"]
GO:0008465	71	6099	1	1	1	0	3	2	0.38205	0.19532	0.9728	GO:0008465	molecular_function	glycerate dehydrogenase activity	Catalysis of the reaction: (R)-glycerate + NAD+ = hydroxypyruvate + NADH + H+. [EC:1.1.1.29]	synonym: "hydroxypyruvate dehydrogenase activity" BROAD [EC:1.1.1.29]
GO:0051669	72	25850	1	1	1	0	3	2	0.35355	0.18772	0.9728	GO:0051669	molecular_function	fructan beta-fructosidase activity	Catalysis of the hydrolysis of terminal, non-reducing 2,1- and 2,6-linked beta-D-fructofuranose residues in fructans. [EC:3.2.1.80]	synonym: "beta-D-fructan fructohydrolase activity" EXACT [EC:3.2.1.80]|"exo-beta-D-fructosidase activity" EXACT []|"exo-beta-fructosidase activity" EXACT []|"fructan b-fructosidase activity" EXACT []|"fructan exohydrolase activity" EXACT []|"fructanase activity" EXACT [EC:3.2.1.80]|"polysaccharide beta-fructofuranosidase activity" EXACT []
GO:0008677	73	6285	1	1	1	0	1	1	0.37335	0.19492	0.9722	GO:0008677	molecular_function	2-dehydropantoate 2-reductase activity	Catalysis of the reaction: (R)-pantoate + NADP+ = 2-dehydropantoate + NADPH + H+. [EC:1.1.1.169]	synonym: "(R)-pantoate:NADP+ 2-oxidoreductase activity" EXACT [EC:1.1.1.169]|"2-ketopantoate reductase activity" EXACT [EC:1.1.1.169]|"2-ketopantoic acid reductase activity" EXACT [EC:1.1.1.169]|"2-oxopantoate reductase activity" EXACT [EC:1.1.1.169]|"ketopantoate reductase activity" EXACT [EC:1.1.1.169]|"ketopantoic acid reductase activity" EXACT [EC:1.1.1.169]|"KPA reductase activity" EXACT [EC…
GO:0051903	74	26081	1	1	1	0	1	1	0.36785	0.19343	0.9722	GO:0051903	molecular_function	S-(hydroxymethyl)glutathione dehydrogenase activity	Catalysis of the reaction: S-(hydroxymethyl)glutathione + NAD(P)+ = S-formylglutathione + NAD(P)H + H+. [EC:1.1.1.284]	synonym: "ADH3 activity" NARROW [EC:1.1.1.284]|"chi-ADH activity" NARROW [EC:1.1.1.284]|"class III alcohol dehydrogenase activity" RELATED [EC:1.1.1.284]|"FDH activity" RELATED [EC:1.1.1.284]|"formic dehydrogenase activity" RELATED [EC:1.1.1.284]|"GD-FALDH activity" EXACT [EC:1.1.1.284]|"glutathione-dependent formaldehyde dehydrogenase activity" EXACT [EC:1.1.1.284]|"GS-FDH activity" EXACT [EC:1.…
GO:0004617	75	2975	1	1	1	0	2	2	0.38453	0.1946	0.972	GO:0004617	molecular_function	phosphoglycerate dehydrogenase activity	Catalysis of the reaction: 3-phosphoglycerate + NAD+ = 3-phosphohydroxypyruvate + NADH + H+. [EC:1.1.1.95]	synonym: "3-phospho-D-glycerate:NAD+ 2-oxidoreductase activity" EXACT [EC:1.1.1.95]|"3-phosphoglycerate dehydrogenase activity" EXACT [EC:1.1.1.95]|"3-phosphoglycerate:NAD+ 2-oxidoreductase activity" EXACT [EC:1.1.1.95]|"3-phosphoglyceric acid dehydrogenase activity" EXACT [EC:1.1.1.95]|"3PHP reductase activity" EXACT [EC:1.1.1.95]|"alpha-KG reductase activity" EXACT [EC:1.1.1.95]|"alpha-phosphog…	3-phosphate dehydrogenase activity" EXACT [EC:1.1.1.95]|"PGDH activity" EXACT [EC:1.1.1.95]|"phosphoglycerate oxidoreductase activity" EXACT [EC:1.1.1.95]|"phosphoglyceric acid dehydrogenase activity" EXACT [EC:1.1.1.95]|"SerA" RELATED [EC:1.1.1.95]|"SerA 3PG dehydrogenase activity" EXACT [EC:1.1.1.95]
GO:0006424	76	4544	0	1	1	0	6	5	0.50155	0.26988	0.972	GO:0006424	biological_process	glutamyl-tRNA aminoacylation	The process of coupling glutamate to glutamyl-tRNA, catalyzed by glutamyl-tRNA synthetase. In tRNA aminoacylation, the amino acid is first activated by linkage to AMP and then transferred to either the 2'- or the 3'-hydroxyl group of the 3'- adenosine residue of the tRNA. [GOC:mcc	ISBN:0716730510]
GO:0004367	77	2757	1	1	1	0	2	1	0.36293	0.19043	0.9718	GO:0004367	molecular_function	glycerol-3-phosphate dehydrogenase (NAD+) activity	Catalysis of the reaction: sn-glycerol 3-phosphate + NAD+ = glycerone phosphate + NADH + H+. [EC:1.1.1.8]	synonym: "alpha-glycerol phosphate dehydrogenase (NAD) activity" EXACT [EC:1.1.1.8]|"alpha-glycerophosphate dehydrogenase (NAD) activity" EXACT [EC:1.1.1.8]|"glycerol 1-phosphate dehydrogenase activity" RELATED [EC:1.1.1.8]|"glycerol phosphate dehydrogenase (NAD) activity" EXACT [EC:1.1.1.8]|"glycerol-3-phosphate dehydrogenase (NAD) activity" EXACT [EC:1.1.1.8]|"glycerophosphate dehydrogenase (NA…
GO:0046527	78	21897	0	0	1	2	0	0	0.34551	0.18354	0.9718	GO:0046527	molecular_function	glucosyltransferase activity	Catalysis of the transfer of a glucosyl group to an acceptor molecule, typically another carbohydrate or a lipid. [ISBN:0198506732 "Oxford Dictionary of Biochemistry and Molecular Biology"]
GO:0006541	79	4648	0	0	1	1	0	0	0.44268	0.23042	0.9708	GO:0006541	biological_process	glutamine metabolic process	The chemical reactions and pathways involving glutamine, 2-amino-4-carbamoylbutanoic acid. [GOC:ai]	synonym: "glutamine metabolism" EXACT []
GO:0050577	80	24771	1	1	1	0	3	2	0.37096	0.19427	0.9708	GO:0050577	molecular_function	GDP-L-fucose synthase activity	Catalysis of the reaction: GDP-L-fucose + NAD+ = GDP-4-dehydro-6-deoxy-D-mannose + NADH + H+. [EC:1.1.1.271	MetaCyc:1.1.1.271-RXN]	synonym: "GDP-4-keto-6-deoxy-D-mannose-3	5-epimerase-4-reductase activity" EXACT [EC:1.1.1.271]|"GDP-fucose synthetase activity" EXACT [EC:1.1.1.271]|"GDP-L-fucose:NADP+ 4-oxidoreductase (3	5-epimerizing)" EXACT [EC:1.1.1.271]
GO:0033790	81	16855	0	0	1	1	0	0	0.3625	0.19367	0.9704	GO:0033790	molecular_function	hydroxymethylfurfural reductase activity	Catalysis of the reaction: 5-hydroxymethylfurfural + NAD(P)H + H+ = 2,5-bis-hydroxymethylfuran + NAD(P)+. [GOC:jp	GOC:mah	PMID:15338422	PMID:16652391]
GO:0015929	82	9484	0	0	1	1	2	1	0.34083	0.18671	0.9702	GO:0015929	molecular_function	hexosaminidase activity	Catalysis of the cleavage of hexosamine or N-acetylhexosamine residues (e.g. N-acetylglucosamine) residues from gangliosides or other glycoside oligosaccharides. [http://www.onelook.com/	ISBN:0721662544 "Dorland's Illustrated Medical Dictionary"]
GO:0009642	83	7193	0	0	1	4	3	0	0.27884	0.15397	0.9698	GO:0009642	biological_process	response to light intensity	A change in state or activity of a cell or an organism (in terms of movement, secretion, enzyme production, gene expression, etc.) as a result of a light intensity stimulus. [GOC:go_curators]
GO:0003938	84	2376	1	1	1	0	1	1	0.37032	0.19377	0.9692	GO:0003938	molecular_function	IMP dehydrogenase activity	Catalysis of the reaction: inosine 5'-phosphate + NAD+ + H2O = xanthosine 5'-phosphate + NADH + H+. [EC:1.1.1.205]	synonym: "IMP oxidoreductase activity" EXACT [EC:1.1.1.205]|"IMP:NAD+ oxidoreductase activity" EXACT [EC:1.1.1.205]|"inosinate dehydrogenase activity" RELATED [EC:1.1.1.205]|"inosine 5'-monophosphate dehydrogenase activity" EXACT [EC:1.1.1.205]|"inosine monophosphate dehydrogenase activity" EXACT [EC:1.1.1.205]|"inosine monophosphate oxidoreductase activity" EXACT [EC:1.1.1.205]|"inosine-5'-phosp…
GO:0046416	85	21789	0	0	1	1	0	0	0.35083	0.19342	0.9692	GO:0046416	biological_process	D-amino acid metabolic process	The chemical reactions and pathways involving D-amino acids, the D-enantiomers of amino acids. [GOC:ai	GOC:jsg]	synonym: "D-amino acid metabolism" EXACT []
GO:0004556	86	2919	1	1	1	0	5	4	0.43247	0.23218	0.969	GO:0004556	molecular_function	alpha-amylase activity	Catalysis of the endohydrolysis of 1,4-alpha-D-glucosidic linkages in polysaccharides containing three or more 1,4-alpha-linked D-glucose units. [EC:3.2.1.1]	synonym: "1	4-alpha-D-glucan glucanohydrolase activity" EXACT [EC:3.2.1.1]|"alpha amylase activity" EXACT [EC:3.2.1.1]|"endoamylase activity" EXACT [EC:3.2.1.1]|"glycogenase activity" BROAD [EC:3.2.1.1]|"taka-amylase A" RELATED [EC:3.2.1.1]
GO:0004420	87	2802	1	1	1	0	1	1	0.36908	0.1933	0.968	GO:0004420	molecular_function	hydroxymethylglutaryl-CoA reductase (NADPH) activity	Catalysis of the reaction: (R)-mevalonate + CoA + 2 NADP+ = (S)-3-hydroxy-3-methylglutaryl-CoA + 2 NADPH + 2 H+. [EC:1.1.1.34]	synonym: "3-hydroxy-3-methylglutaryl-coenzyme A reductase activity" BROAD [EC:1.1.1.34]|"HMG-CoA reductase activity" BROAD [EC:1.1.1.34]
GO:0009044	88	6629	1	1	1	0	3	2	0.34547	0.1855	0.9676	GO:0009044	molecular_function	xylan 1	4-beta-xylosidase activity	Catalysis of the hydrolysis of 1,4-beta-D-xylans so as to remove successive D-xylose residues from the non-reducing termini. [EC:3.2.1.37]	synonym: "1	4-beta-D-xylan xylohydrolase activity" EXACT [EC:3.2.1.37]|"beta-D-xylopyranosidase activity" EXACT [EC:3.2.1.37]|"beta-xylosidase activity" EXACT [EC:3.2.1.37]|"exo-1	4-beta-D-xylosidase activity" EXACT [EC:3.2.1.37]|"exo-1	4-beta-xylosidase activity" EXACT [EC:3.2.1.37]|"exo-1	4-xylosidase activity" EXACT [EC:3.2.1.37]|"xylobiase activity" EXACT [EC:3.2.1.37]
GO:0006423	89	4543	0	1	1	0	1	1	0.46761	0.26867	0.9674	GO:0006423	biological_process	cysteinyl-tRNA aminoacylation	The process of coupling cysteine to cysteinyl-tRNA, catalyzed by cysteinyl-tRNA synthetase. In tRNA aminoacylation, the amino acid is first activated by linkage to AMP and then transferred to either the 2'- or the 3'-hydroxyl group of the 3'-adenosine residue of the tRNA. [GOC:mcc	ISBN:0716730510]
GO:0009416	90	6982	0	0	1	10	138	36	0.20025	0.10977	0.9672	GO:0009416	biological_process	response to light stimulus	A change in state or activity of a cell or an organism (in terms of movement, secretion, enzyme production, gene expression, etc.) as a result of a light stimulus, electromagnetic radiation of wavelengths classified as infrared, visible or ultraviolet light. [GOC:go_curators	ISBN:0582227089]
GO:0015923	91	9478	0	0	1	1	0	0	0.34318	0.18953	0.967	GO:0015923	molecular_function	mannosidase activity	Catalysis of the hydrolysis of mannosyl compounds, substances containing a group derived from a cyclic form of mannose or a mannose derivative. [GOC:ai]
GO:0008691	92	6298	1	1	1	0	3	1	0.35689	0.19065	0.9666	GO:0008691	molecular_function	3-hydroxybutyryl-CoA dehydrogenase activity	Catalysis of the reaction: (S)-3-hydroxybutanoyl-CoA + NADP+ = 3-acetoacetyl-CoA + NADPH + H+. [EC:1.1.1.157]	synonym: "(S)-3-hydroxybutanoyl-CoA:NADP+ oxidoreductase activity" EXACT [EC:1.1.1.157]|"beta-hydroxybutyryl coenzyme A dehydrogenase activity" EXACT [EC:1.1.1.157]|"beta-hydroxybutyryl-CoA dehydrogenase activity" EXACT [EC:1.1.1.157]|"BHBD activity" EXACT [EC:1.1.1.157]|"dehydrogenase	L-3-hydroxybutyryl coenzyme A (nicotinamide adenine dinucleotide phosphate)" EXACT [EC:1.1.1.157]|"L(+)-3-hydroxybutyryl-CoA dehydrogenase activity" EXACT [EC:1.1.1.157]|"L-(+)-3-hydroxybutyryl-CoA dehydrogenase activity" EXACT [EC:1.1.1.157]
GO:0008080	94	5742	0	0	2	3	25	9	0.33053	0.1848	0.966	GO:0008080	molecular_function	N-acetyltransferase activity	Catalysis of the transfer of an acetyl group to a nitrogen atom on the acceptor molecule. [GOC:ai]
GO:0015020	93	8639	0	1	2	0	19	12	0.34559	0.19229	0.966	GO:0015020	molecular_function	glucuronosyltransferase activity	Catalysis of the reaction: UDP-glucuronate + acceptor = UDP + acceptor beta-D-glucuronoside. [EC:2.4.1.17]	synonym: "1-naphthol glucuronyltransferase activity" NARROW [EC:2.4.1.17]|"1-naphthol-UDP-glucuronosyltransferase activity" NARROW [EC:2.4.1.17]|"17-beta-hydroxysteroid UDP-glucuronosyltransferase activity" NARROW [EC:2.4.1.17]|"17-OH steroid UDPGT activity" NARROW [EC:2.4.1.17]|"17beta-hydroxysteroid UDP-glucuronosyltransferase activity" EXACT [EC:2.4.1.17]|"3-alpha-hydroxysteroid UDP-glucuronos…	2-diacylglycerol glucuronosyltransferase activity" NARROW [EC:2.4.1.17]|"uridine diphosphoglucuronate-4-hydroxybiphenyl glucuronosyltransferase activity" NARROW [EC:2.4.1.17]|"uridine diphosphoglucuronate-bilirubin glucuronoside glucuronosyltransferase activity" EXACT [EC:2.4.1.17]|"uridine diphosphoglucuronate-bilirubin glucuronosyltransferase activity" NARROW [EC:2.4.1.17]|"uridine diphosphoglu…
GO:0004024	97	2452	1	1	1	0	38	17	0.34955	0.19031	0.9658	GO:0004024	molecular_function	alcohol dehydrogenase activity	zinc-dependent	Catalysis of the reaction: an alcohol + NAD+ = an aldehyde or ketone + NADH + H+ requiring the presence of zinc. [EC:1.1.1.1	GOC:mah]
GO:0008106	96	5765	1	1	1	0	2	2	0.43153	0.2343	0.9658	GO:0008106	molecular_function	alcohol dehydrogenase (NADP+) activity	Catalysis of the reaction: an alcohol + NADP+ = an aldehyde + NADPH + H+. [EC:1.1.1.2]	synonym: "aldehyde reductase (NADPH) activity" EXACT [EC:1.1.1.2]|"aldehyde reductase (NADPH2)" EXACT []|"NADP-aldehyde reductase activity" EXACT []
GO:0046556	95	21925	1	1	1	0	1	1	0.34754	0.19093	0.9658	GO:0046556	molecular_function	alpha-N-arabinofuranosidase activity	Catalysis of the hydrolysis of terminal non-reducing alpha-L-arabinofuranoside residues in alpha-L-arabinosides. [EC:3.2.1.55]	synonym: "alpha-arabinofuranosidase activity" EXACT [EC:3.2.1.55]|"alpha-arabinosidase activity" EXACT [EC:3.2.1.55]|"alpha-L-arabinanase activity" EXACT [EC:3.2.1.55]|"alpha-L-arabinofuranosidase activity" EXACT []|"alpha-L-arabinofuranoside arabinofuranohydrolase activity" EXACT [EC:3.2.1.55]|"alpha-L-arabinofuranoside hydrolase activity" EXACT [EC:3.2.1.55]|"alpha-L-arabinosidase activity" EXA…
GO:0005525	98	3716	1	1	1	0	377	105	0.28277	0.148	0.965	GO:0005525	molecular_function	GTP binding	Interacting selectively with GTP, guanosine triphosphate. [GOC:ai]
GO:0016407	99	9884	0	0	1	3	0	0	0.31977	0.17419	0.965	GO:0016407	molecular_function	acetyltransferase activity	Catalysis of the transfer of an acetyl group to an acceptor molecule. [GOC:ai]	synonym: "acetylase activity" EXACT []
GO:0006428	100	4548	0	1	1	0	1	1	0.46881	0.27448	0.9648	GO:0006428	biological_process	isoleucyl-tRNA aminoacylation	The process of coupling isoleucine to isoleucyl-tRNA, catalyzed by isoleucyl-tRNA synthetase. In tRNA aminoacylation, the amino acid is first activated by linkage to AMP and then transferred to either the 2'- or the 3'-hydroxyl group of the 3'-adenosine residue of the tRNA. [GOC:mcc	ISBN:0716730510]
GO:0015925	101	9480	0	0	1	1	0	0	0.32512	0.18396	0.9644	GO:0015925	molecular_function	galactosidase activity	Catalysis of the hydrolysis of galactosyl compounds, substances containing a group derived from a cyclic form of galactose or a galactose derivative. [GOC:ai]
GO:0004449	102	2827	1	1	1	0	5	4	0.43902	0.23959	0.9642	GO:0004449	molecular_function	isocitrate dehydrogenase (NAD+) activity	Catalysis of the reaction: isocitrate + NAD+ = 2-oxoglutarate + CO2 + NADH + H+. [EC:1.1.1.41]	synonym: "isocitrate dehydrogenase (NAD) activity" EXACT [EC:1.1.1.41]|"isocitrate:NAD+ oxidoreductase (decarboxylating)" EXACT [EC:1.1.1.41]|"NAD dependent isocitrate dehydrogenase activity" EXACT [EC:1.1.1.41]|"NAD isocitrate dehydrogenase activity" EXACT [EC:1.1.1.41]|"NAD isocitric dehydrogenase activity" EXACT [EC:1.1.1.41]|"NAD-linked isocitrate dehydrogenase activity" EXACT [EC:1.1.1.41]|"…
GO:0004815	103	3159	1	1	1	0	9	7	0.44746	0.25261	0.9638	GO:0004815	molecular_function	aspartate-tRNA ligase activity	Catalysis of the reaction: ATP + L-aspartate + tRNA(Asp) = AMP + diphosphate + L-aspartyl-tRNA(Asp). [EC:6.1.1.12]	synonym: "aspartic acid translase activity" EXACT [EC:6.1.1.12]|"aspartyl ribonucleate synthetase activity" EXACT [EC:6.1.1.12]|"aspartyl ribonucleic synthetase activity" EXACT [EC:6.1.1.12]|"aspartyl-transfer ribonucleic acid synthetase activity" EXACT [EC:6.1.1.12]|"aspartyl-transfer RNA synthetase activity" EXACT [EC:6.1.1.12]|"aspartyl-tRNA synthetase activity" EXACT []|"L-aspartate:tRNAAsp l…
GO:0045551	104	20943	1	1	1	0	28	10	0.33327	0.18246	0.9634	GO:0045551	molecular_function	cinnamyl-alcohol dehydrogenase activity	Catalysis of the reaction: cinnamyl alcohol + NADP+ = cinnamaldehyde + NADPH + H+. [EC:1.1.1.195]	synonym: "CAD activity" BROAD [EC:1.1.1.195]|"cinnamyl alcohol dehydrogenase activity" EXACT [EC:1.1.1.195]|"cinnamyl-alcohol:NADP+ oxidoreductase activity" EXACT [EC:1.1.1.195]
GO:0004412	105	2794	1	1	1	0	2	1	0.3482	0.19122	0.9632	GO:0004412	molecular_function	homoserine dehydrogenase activity	Catalysis of the reaction: L-homoserine + NADP+ = L-aspartate-4-semialdehyde + NADPH + H+. [EC:1.1.1.3]
GO:0003862	106	2312	1	1	1	0	1	0	0.35398	0.19326	0.963	GO:0003862	molecular_function	3-isopropylmalate dehydrogenase activity	Catalysis of the reaction: 3-carboxy-2-hydroxy-4-methylpentanoate + NAD+ = 3-carboxy-4-methyl-2-oxopentanoate + NADH + H+. [EC:1.1.1.85]	synonym: "(2R	3S)-3-isopropylmalate:NAD+ oxidoreductase activity" EXACT [EC:1.1.1.85]|"3-carboxy-2-hydroxy-4-methylpentanoate:NAD+ oxidoreductase activity" EXACT [EC:1.1.1.85]|"beta-IPM dehydrogenase activity" EXACT [EC:1.1.1.85]|"beta-isopropylmalate dehydrogenase activity" EXACT [EC:1.1.1.85]|"beta-isopropylmalic enzyme" RELATED [EC:1.1.1.85]|"IMDH activity" EXACT [EC:1.1.1.85]|"IPMDH" RELATED [EC:1.1.1.85]|…
GO:0006526	107	4633	0	0	2	1	2	2	0.49732	0.2846	0.9628	GO:0006526	biological_process	arginine biosynthetic process	The chemical reactions and pathways resulting in the formation of arginine, 2-amino-5-(carbamimidamido)pentanoic acid. [ChEBI:29016	ISBN:0198506732 "Oxford Dictionary of Biochemistry and Molecular Biology"]	synonym: "arginine anabolism" EXACT []|"arginine biosynthesis" EXACT []|"arginine formation" EXACT []|"arginine synthesis" EXACT []
GO:0006427	108	4547	0	1	1	0	1	1	0.47213	0.27216	0.9626	GO:0006427	biological_process	histidyl-tRNA aminoacylation	The process of coupling histidine to histidyl-tRNA, catalyzed by histidyl-tRNA synthetase. In tRNA aminoacylation, the amino acid is first activated by linkage to AMP and then transferred to either the 2'- or the 3'-hydroxyl group of the 3'-adenosine residue of the tRNA. [GOC:mcc	ISBN:0716730510]
GO:0016161	109	9702	1	1	1	0	2	2	0.42314	0.23739	0.9622	GO:0016161	molecular_function	beta-amylase activity	Catalysis of the hydrolysis of 1,4-alpha-glucosidic linkages in polysaccharides so as to remove successive maltose units from the non-reducing ends of the chains. [EC:3.2.1.2]	synonym: "1	4-alpha-D-glucan maltohydrolase activity" EXACT [EC:3.2.1.2]|"beta amylase activity" EXACT [EC:3.2.1.2]|"glycogenase activity" BROAD [EC:3.2.1.2]|"saccharogen amylase activity" EXACT [EC:3.2.1.2]
GO:0006421	110	4541	0	1	1	0	1	1	0.46467	0.2718	0.9618	GO:0006421	biological_process	asparaginyl-tRNA aminoacylation	The process of coupling asparagine to asparaginyl-tRNA, catalyzed by asparaginyl-tRNA synthetase. In tRNA aminoacylation, the amino acid is first activated by linkage to AMP and then transferred to either the 2'- or the 3'-hydroxyl group of the 3'-adenosine residue of the tRNA. [GOC:mcc	ISBN:0716730510]
GO:0009081	112	6664	0	0	1	5	0	0	0.31045	0.18655	0.9616	GO:0009081	biological_process	branched chain family amino acid metabolic process	The chemical reactions and pathways involving amino acids containing a branched carbon skeleton, comprising isoleucine, leucine and valine. [GOC:ai]	synonym: "branched chain family amino acid metabolism" EXACT []
GO:0010490	111	8022	1	1	1	0	4	1	0.34352	0.1934	0.9616	GO:0010490	molecular_function	UDP-4-keto-rhamnose-4-keto-reductase activity	Catalysis of the reaction: UDP-4-keto-rhamnose + NADPH -> UDP-rhamnose + NADP+. [GOC:tair_curators	PMID:17190829]
GO:0003747	113	2214	0	0	1	1	12	5	0.39736	0.22201	0.9614	GO:0003747	molecular_function	translation release factor activity	Involved in catalyzing the release of a nascent polypeptide chain from a ribosome. [ISBN:0198547684]
GO:0006434	114	4554	0	1	1	0	2	1	0.45662	0.26722	0.9614	GO:0006434	biological_process	seryl-tRNA aminoacylation	The process of coupling serine to seryl-tRNA, catalyzed by seryl-tRNA synthetase. In tRNA aminoacylation, the amino acid is first activated by linkage to AMP and then transferred to either the 2'- or the 3'-hydroxyl group of the 3'-adenosine residue of the tRNA. [GOC:mcc	ISBN:0716730510]
GO:0006420	116	4540	0	1	1	0	1	1	0.46633	0.27053	0.9612	GO:0006420	biological_process	arginyl-tRNA aminoacylation	The process of coupling arginine to arginyl-tRNA, catalyzed by arginyl-tRNA synthetase. In tRNA aminoacylation, the amino acid is first activated by linkage to AMP and then transferred to either the 2'- or the 3'-hydroxyl group of the 3'-adenosine residue of the tRNA. [GOC:mcc	ISBN:0716730510]
GO:0006531	115	4638	0	0	1	3	0	0	0.40195	0.23794	0.9612	GO:0006531	biological_process	aspartate metabolic process	The chemical reactions and pathways involving aspartate, the anion derived from aspartic acid, 2-aminobutanedioic acid. [GOC:go_curators	ISBN:0198506732 "Oxford Dictionary of Biochemistry and Molecular Biology"]	synonym: "aspartate metabolism" EXACT []
GO:0006436	117	4556	0	1	1	0	1	1	0.46719	0.27505	0.961	GO:0006436	biological_process	tryptophanyl-tRNA aminoacylation	The process of coupling tryptophan to tryptophanyl-tRNA, catalyzed by tryptophanyl-tRNA synthetase. In tRNA aminoacylation, the amino acid is first activated by linkage to AMP and then transferred to either the 2'- or the 3'-hydroxyl group of the 3'-adenosine residue of the tRNA. [GOC:mcc	ISBN:0716730510]
GO:0009644	118	7195	0	0	1	1	98	31	0.3203	0.18025	0.9608	GO:0009644	biological_process	response to high light intensity	A change in state or activity of a cell or an organism (in terms of movement, secretion, enzyme production, gene expression, etc.) as a result of a high light intensity stimulus. [GOC:go_curators]
GO:0009736	119	7285	1	1	2	0	21	17	0.36172	0.21564	0.9608	GO:0009736	biological_process	cytokinin mediated signaling	A series of molecular signals induced by the detection of cytokinin. [GOC:sm]	synonym: "cytokinin mediated signalling" EXACT []
GO:0004312	120	2703	0	0	1	4	3	2	0.33655	0.18234	0.9604	GO:0004312	molecular_function	fatty-acid synthase activity	Catalysis of the reaction: acetyl-CoA + n malonyl-CoA + 2n NADPH + 2n H+ = long-chain fatty acid + n+1 CoA + n CO2 + 2n NADP+. [EC:2.3.1.85]	synonym: "acyl-CoA:malonyl-CoA C-acyltransferase (decarboxylating	oxoacyl- and enoyl-reducing and thioester-hydrolysing)" EXACT [EC:2.3.1.85]
GO:0004816	121	3160	1	1	1	0	8	6	0.44736	0.25428	0.9604	GO:0004816	molecular_function	asparagine-tRNA ligase activity	Catalysis of the reaction: ATP + L-asparagine + tRNA(Asn) = AMP + diphosphate + L-asparaginyl-tRNA(Asn). [EC:6.1.1.22]	synonym: "asparagine translase activity" EXACT [EC:6.1.1.22]|"asparaginyl transfer ribonucleic acid synthetase activity" EXACT [EC:6.1.1.22]|"asparaginyl transfer RNA synthetase activity" EXACT [EC:6.1.1.22]|"asparaginyl-transfer ribonucleate synthetase activity" EXACT [EC:6.1.1.22]|"asparaginyl-tRNA synthetase activity" EXACT []|"asparagyl-transfer RNA synthetase activity" EXACT [EC:6.1.1.22]|"L…
GO:0006433	122	4553	0	1	1	0	1	1	0.4634	0.27219	0.9596	GO:0006433	biological_process	prolyl-tRNA aminoacylation	The process of coupling proline to prolyl-tRNA, catalyzed by prolyl-tRNA synthetase. In tRNA aminoacylation, the amino acid is first activated by linkage to AMP and then transferred to either the 2'- or the 3'-hydroxyl group of the 3'-adenosine residue of the tRNA. [GOC:mah	ISBN:0716730510]
GO:0016411	123	9888	0	0	1	1	0	0	0.39309	0.227	0.9592	GO:0016411	molecular_function	acylglycerol O-acyltransferase activity	Catalysis of the transfer of an acyl group to an oxygen atom on the acylglycerol molecule. [GOC:ai]
GO:0004812	125	3156	0	0	1	15	17	7	0.37919	0.21659	0.959	GO:0004812	molecular_function	aminoacyl-tRNA ligase activity	Catalysis of the formation of aminoacyl-tRNA from ATP, amino acid, and tRNA with the release of pyrophosphate and AMP. [ISBN:0198506732 "Oxford Dictionary of Biochemistry and Molecular Biology"]	synonym: "aminoacyl-tRNA synthetase activity" EXACT [GOC:hjd]
GO:0035251	124	18309	0	0	2	8	3	1	0.36111	0.20055	0.959	GO:0035251	molecular_function	UDP-glucosyltransferase activity	Catalysis of the transfer of a glucosyl group from UDP-glucose to an acceptor molecule. [http://www.chem.qmul.ac.uk/iubmb/enzyme/reaction/polysacc/UDPsugar.html]
GO:0018456	126	11011	1	1	1	0	21	5	0.30798	0.18174	0.9588	GO:0018456	molecular_function	aryl-alcohol dehydrogenase activity	Catalysis of the reaction: an aromatic alcohol + NAD+ = an aromatic aldehyde + NADH + H+. [EC:1.1.1.90]	synonym: "aryl-alcohol:NAD+ oxidoreductase activity" EXACT [EC:1.1.1.90]|"benzyl alcohol dehydrogenase activity" NARROW []|"coniferyl alcohol dehydrogenase" BROAD [EC:1.1.1.90]|"p-hydroxybenzyl alcohol dehydrogenase activity" NARROW [EC:1.1.1.90]
GO:0043039	127	19406	0	0	2	1	1	0	0.39404	0.22575	0.9586	GO:0043039	biological_process	tRNA aminoacylation	The synthesis of aminoacyl tRNA by the formation of an ester bond between the 3'-hydroxyl group of the most 3' adenosine of the tRNA, usually catalyzed by the cognate aminoacyl-tRNA ligase. A given aminoacyl-tRNA ligase aminoacylates all species of an isoaccepting group of tRNA molecules. [GOC:ma]	synonym: "tRNA charging" EXACT []
GO:0016408	128	9885	0	0	1	4	0	0	0.29758	0.18367	0.9584	GO:0016408	molecular_function	C-acyltransferase activity	Catalysis of the transfer of an acyl group to a carbon atom on the acceptor molecule. [GOC:ai]
GO:0004473	132	2849	1	1	2	0	4	3	0.38495	0.22018	0.958	GO:0004473	molecular_function	malate dehydrogenase (oxaloacetate-decarboxylating) (NADP+) activity	Catalysis of the reaction: (S)-malate + NADP+ = pyruvate + CO2 + NADPH + H+. Also decarboxylates oxaloacetate. [EC:1.1.1.40]	synonym: "'malic' enzyme" RELATED [EC:1.1.1.40]|"(S)-malate:NADP+ oxidoreductase (oxaloacetate-decarboxylating)" EXACT [EC:1.1.1.40]|"L-malate:NADP oxidoreductase activity" EXACT [EC:1.1.1.40]|"malate dehydrogenase (decarboxylating	NADP)" EXACT [EC:1.1.1.40]|"malate dehydrogenase (NADP	decarboxylating)" EXACT [EC:1.1.1.40]|"NADP-linked decarboxylating malic enzyme" RELATED [EC:1.1.1.40]|"NADP-malic enzyme activity" EXACT [EC:1.1.1.40]|"NADP-specific malate dehydrogenase activity" EXACT [EC:1.1.1.40]|"NADP-specific malic enzyme" RELATED [EC:1.1.1.40]
GO:0006528	131	4635	0	0	1	1	0	0	0.39114	0.23626	0.958	GO:0006528	biological_process	asparagine metabolic process	The chemical reactions and pathways involving asparagine, 2-amino-3-carbamoylpropanoic acid. [GOC:go_curators]	synonym: "asparagine metabolism" EXACT []
GO:0016705	130	10151	0	0	1	10	0	0	0.22166	0.13302	0.958	GO:0016705	molecular_function	oxidoreductase activity	acting on paired donors	with incorporation or reduction of molecular oxygen	Catalysis of an oxidation-reduction (redox) reaction in which hydrogen or electrons are transferred from each of two donors, and molecular oxygen is reduced or incorporated into a donor. [GOC:mah]	synonym: "oxidoreductase activity	acting on paired donors	with incorporation or reduction of molecular oxygen	miscellaneous" NARROW []
GO:0031461	129	14542	0	0	1	6	1	0	0.21417	0.12401	0.958	GO:0031461	cellular_component	cullin-RING ubiquitin ligase complex	Any ubiquitin ligase complex in which the catalytic core consists of a member of the cullin family and a RING domain protein; the core is associated with one or more additional proteins that confer substrate specificity. [PMID:15571813	PMID:15688063]	synonym: "CRL complex" EXACT []|"cullin complex" EXACT []|"cullin-RING ligase" RELATED []
GO:0006563	133	4670	0	0	1	3	13	10	0.31987	0.18612	0.9576	GO:0006563	biological_process	L-serine metabolic process	The chemical reactions and pathways involving L-serine, the L-enantiomer of serine, i.e. (2S)-2-amino-3-hydroxypropanoic acid. [ChEBI:17115	GOC:ai	GOC:jsg]	synonym: "L-serine metabolism" EXACT []
GO:0003858	134	2308	1	1	1	0	4	0	0.32463	0.18854	0.9574	GO:0003858	molecular_function	3-hydroxybutyrate dehydrogenase activity	Catalysis of the reaction: (R)-3-hydroxybutanoate + NAD+ = acetoacetate + NADH + H+. [EC:1.1.1.30]	synonym: "D-beta-hydroxybutyrate dehydrogenase activity" EXACT [EC:1.1.1.30]
GO:0050737	135	24931	0	0	2	2	0	0	0.39288	0.22789	0.9568	GO:0050737	molecular_function	O-hydroxycinnamoyltransferase activity	Catalysis of the transfer of a hydroxycinnamoyl group to an oxygen atom on the acceptor molecule. [GOC:ai]
GO:0006437	137	4557	0	1	1	0	1	1	0.4643	0.27501	0.9566	GO:0006437	biological_process	tyrosyl-tRNA aminoacylation	The process of coupling tyrosine to tyrosyl-tRNA, catalyzed by tyrosyl-tRNA synthetase. In tRNA aminoacylation, the amino acid is first activated by linkage to AMP and then transferred to either the 2'- or the 3'-hydroxyl group of the 3'-adenosine residue of the tRNA. [GOC:mcc	ISBN:0716730510]
GO:0019676	136	12178	1	1	2	0	8	3	0.46236	0.26625	0.9566	GO:0019676	biological_process	ammonia assimilation cycle	The pathway by which ammonia is processed and incorporated into a cell. In an energy-rich (glucose-containing), nitrogen-poor environment glutamine synthetase and glutamate synthase form an ammonia assimilatory cycle, in which ammonia is incorporated into L-glutamate to form L-glutamine, which then combines with alpha-ketoglutarate to regenerate L-glutamate. This ATP-dependent cycle is essential …	synonym: "glutamate metabolic process via glutamine and ammonia" EXACT []|"glutamate metabolism via glutamine and ammonia" EXACT []
GO:0015103	138	8717	0	0	1	6	2	1	0.33033	0.19681	0.9562	GO:0015103	molecular_function	inorganic anion transmembrane transporter activity	Catalysis of the transfer of inorganic anions from one side of a membrane to the other. Inorganic anions are atoms or small molecules with a negative charge which do not contain carbon in covalent linkage. [GOC:ai]
GO:0006430	140	4550	0	1	1	0	2	1	0.44925	0.27178	0.9556	GO:0006430	biological_process	lysyl-tRNA aminoacylation	The process of coupling lysine to lysyl-tRNA, catalyzed by lysyl-tRNA synthetase. In tRNA aminoacylation, the amino acid is first activated by linkage to AMP and then transferred to either the 2'- or the 3'-hydroxyl group of the 3'-adenosine residue of the tRNA. [GOC:mcc	ISBN:0716730510]
GO:0006561	139	4668	1	1	2	0	5	4	0.47093	0.28051	0.9556	GO:0006561	biological_process	proline biosynthetic process	The chemical reactions and pathways resulting in the formation of proline (pyrrolidine-2-carboxylic acid), a chiral, cyclic, nonessential alpha-amino acid found in peptide linkage in proteins. [ISBN:0198506732 "Oxford Dictionary of Biochemistry and Molecular Biology"]	synonym: "proline anabolism" EXACT []|"proline biosynthesis" EXACT []|"proline formation" EXACT []|"proline synthesis" EXACT []
GO:0010301	141	7833	1	1	1	0	3	2	0.33696	0.20166	0.9556	GO:0010301	molecular_function	xanthoxin dehydrogenase activity	Catalysis of the reaction: xanthoxin + NAD+ = abscisic aldehyde + NADH + H+. [EC:1.1.1.288	PMID:12172025]	synonym: "ABA2" RELATED [EC:1.1.1.288]|"xanthoxin oxidase activity" EXACT [EC:1.1.1.288]|"xanthoxin:NAD+ oxidoreductase activity" EXACT [EC:1.1.1.288]
GO:0008831	142	6426	1	1	1	0	4	1	0.34265	0.19478	0.9554	GO:0008831	molecular_function	dTDP-4-dehydrorhamnose reductase activity	Catalysis of the reaction: dTDP-6-deoxy-L-mannose + NADP+ = dTDP-4-dehydro-6-deoxy-L-mannose + NADPH + H+. [EC:1.1.1.133]	synonym: "dTDP-4-keto-L-rhamnose reductase activity" EXACT [EC:1.1.1.133]|"dTDP-4-ketorhamnose reductase activity" EXACT [EC:1.1.1.133]|"dTDP-6-deoxy-L-mannose dehydrogenase activity" EXACT [EC:1.1.1.133]|"dTDP-6-deoxy-L-mannose:NADP+ 4-oxidoreductase activity" EXACT [EC:1.1.1.133]|"reductase	thymidine diphospho-4-ketorhamnose" EXACT [EC:1.1.1.133]|"TDP-4-keto-rhamnose reductase activity" EXACT [EC:1.1.1.133]|"thymidine diphospho-4-ketorhamnose reductase activity" EXACT [EC:1.1.1.133]
GO:0050738	143	24932	0	0	1	1	0	0	0.30948	0.18892	0.955	GO:0050738	molecular_function	fructosyltransferase activity	Catalysis of the transfer of a fructosyl group to an acceptor molecule, typically another carbohydrate or a lipid. [GOC:ai]
GO:0004470	144	2847	0	0	1	1	7	4	0.36179	0.21009	0.9542	GO:0004470	molecular_function	malic enzyme activity	Catalysis of the oxidative decarboxylation of malate with the concomitant production of pyruvate. [ISBN:0198506732 "Oxford Dictionary of Biochemistry and Molecular Biology"]	synonym: "pyruvic-malic carboxylase activity" EXACT [EC:1.1.1.39]
GO:0004450	145	2828	1	1	1	0	7	4	0.40718	0.24168	0.9536	GO:0004450	molecular_function	isocitrate dehydrogenase (NADP+) activity	Catalysis of the reaction: isocitrate + NADP+ = 2-oxoglutarate + CO2 + NADPH + H+. [EC:1.1.1.42]	synonym: "dual-cofactor-specific isocitrate dehydrogenase activity" RELATED [EC:1.1.1.42]|"isocitrate (NADP) dehydrogenase activity" EXACT [EC:1.1.1.42]|"isocitrate (nicotinamide adenine dinucleotide phosphate) dehydrogenase activity" EXACT [EC:1.1.1.42]|"isocitrate dehydrogenase (NADP) activity" EXACT [EC:1.1.1.42]|"isocitrate dehydrogenase (NADP-dependent) activity" EXACT [EC:1.1.1.42]|"isocitr…
GO:0000030	146	25	0	0	1	3	1	0	0.30557	0.18383	0.9534	GO:0000030	molecular_function	mannosyltransferase activity	Catalysis of the transfer of a mannosyl group to an acceptor molecule, typically another carbohydrate or a lipid. [GOC:ai]
GO:0006429	147	4549	0	1	1	0	1	0	0.44131	0.26938	0.9526	GO:0006429	biological_process	leucyl-tRNA aminoacylation	The process of coupling leucine to leucyl-tRNA, catalyzed by leucyl-tRNA synthetase. In tRNA aminoacylation, the amino acid is first activated by linkage to AMP and then transferred to either the 2'- or the 3'-hydroxyl group of the 3'-adenosine residue of the tRNA. [GOC:mcc	ISBN:0716730510]
GO:0016410	148	9887	0	0	1	4	0	0	0.29193	0.17884	0.9522	GO:0016410	molecular_function	N-acyltransferase activity	Catalysis of the transfer of an acyl group to a nitrogen atom on the acceptor molecule. [GOC:ai]
GO:0016759	149	10203	0	0	1	1	10	6	0.38225	0.23056	0.952	GO:0016759	molecular_function	cellulose synthase activity	Catalysis of the reaction: nucleoside-disphosphate-glucose + ((1,4)-beta-D-glucosyl)(n) = nucleoside-disphosphate + ((1,4)-beta-D-glucosyl)(n+1). [EC:2.4.1.12	EC:2.4.1.29]	synonym: "cellulose synthetase activity" EXACT [EC:2.4.1.29]
GO:0004468	150	2846	0	0	1	1	0	0	0.37663	0.2264	0.9518	GO:0004468	molecular_function	lysine N-acetyltransferase activity	Catalysis of the reaction: acetyl phosphate + L-lysine = phosphate + N6-acetyl-L-lysine. [EC:2.3.1.32]	synonym: "acetyl-phosphate:L-lysine 6-N-acetyltransferase activity" EXACT [EC:2.3.1.32]|"acetyl-phosphate:L-lysine N6-acetyltransferase activity" EXACT [EC:2.3.1.32]|"LAT activity" EXACT [EC:2.3.1.32]|"lysine acetyltransferase activity" EXACT []|"lysine N(6)-acetyltransferase activity" EXACT [EC:2.3.1.32]|"lysine N6-acetyltransferase activity" EXACT [EC:2.3.1.32]
GO:0015629	151	9196	1	1	1	0	77	32	0.32999	0.20165	0.9516	GO:0015629	cellular_component	actin cytoskeleton	The part of the cytoskeleton (the internal framework of a cell) composed of actin and associated proteins. Includes actin cytoskeleton-associated complexes. [GOC:jl	http://cancerweb.ncl.ac.uk/	ISBN:0395825172]
GO:0016417	152	9894	0	0	1	2	0	0	0.32189	0.18998	0.9516	GO:0016417	molecular_function	S-acyltransferase activity	Catalysis of the transfer of an acyl group to a sulfur atom on the acceptor molecule. [GOC:ai]
GO:0004576	153	2937	0	0	1	1	3	2	0.30439	0.18715	0.9514	GO:0004576	molecular_function	oligosaccharyl transferase activity	Catalysis of the transfer of a oligosaccharyl group to an acceptor molecule, typically another carbohydrate or a lipid. [GOC:ai]
GO:0006529	154	4636	0	0	2	1	4	4	0.43888	0.27457	0.951	GO:0006529	biological_process	asparagine biosynthetic process	The chemical reactions and pathways resulting in the formation of asparagine, 2-amino-3-carbamoylpropanoic acid. [GOC:go_curators]	synonym: "asparagine anabolism" EXACT []|"asparagine biosynthesis" EXACT []|"asparagine formation" EXACT []|"asparagine synthesis" EXACT []
GO:0016762	155	10206	1	1	1	0	36	21	0.28629	0.182	0.9508	GO:0016762	molecular_function	xyloglucan:xyloglucosyl transferase activity	Catalysis of the cleavage of a beta-(1->4) bond in the backbone of a xyloglucan and transfers the xyloglucanyl segment on to O-4 of the non-reducing terminal glucose residue of an acceptor, which can be a xyloglucan or an oligosaccharide of xyloglucan. [EC:2.4.1.207]	synonym: "endo-xyloglucan transferase activity" EXACT [EC:2.4.1.207]|"endoxyloglucan transferase activity" EXACT []|"xyloglucan endotransglycosylase activity" EXACT [EC:2.4.1.207]|"xyloglucan:xyloglucan xyloglucanotransferase activity" EXACT [EC:2.4.1.207]
GO:0009986	156	7528	1	1	1	0	106	61	0.22842	0.1403	0.9506	GO:0009986	cellular_component	cell surface	The external part of the cell wall and/or plasma membrane. [GOC:jl	GOC:mtg_sensu	GOC:sm]	synonym: "cell associated" EXACT []|"cell bound" EXACT []|"cell surface (sensu Magnoliophyta)" EXACT []
GO:0016706	157	10152	0	0	1	5	29	13	0.26893	0.16659	0.9502	GO:0016706	molecular_function	oxidoreductase activity	acting on paired donors	with incorporation or reduction of molecular oxygen	2-oxoglutarate as one donor	and incorporation of one atom each of oxygen into both donors	Catalysis of an oxidation-reduction (redox) reaction in which hydrogen or electrons are transferred from 2-oxoglutarate and one other donor, and one atom of oxygen is incorporated into each donor. [GOC:mah]
GO:0006591	158	4698	0	0	1	1	1	1	0.38631	0.24004	0.9496	GO:0006591	biological_process	ornithine metabolic process	The chemical reactions and pathways involving ornithine, an amino acid only rarely found in proteins, but which is important in living organisms as an intermediate in the reactions of the urea cycle and in arginine biosynthesis. [GOC:jl	ISBN:0192801023]	synonym: "ornithine metabolism" EXACT []
GO:0006432	159	4552	0	1	1	0	3	0	0.41928	0.2732	0.9488	GO:0006432	biological_process	phenylalanyl-tRNA aminoacylation	The process of coupling phenylalanine to phenylalanyl-tRNA, catalyzed by phenylalanyl-tRNA synthetase. In tRNA aminoacylation, the amino acid is first activated by linkage to AMP and then transferred to either the 2'- or the 3'-hydroxyl group of the 3'-adenosine residue of the tRNA. [GOC:mcc	ISBN:0716730510]
GO:0003841	160	2291	1	1	1	0	5	4	0.42782	0.26063	0.9486	GO:0003841	molecular_function	1-acylglycerol-3-phosphate O-acyltransferase activity	Catalysis of the reaction: acyl-CoA + 1-acyl-sn-glycerol 3-phosphate = CoA + 1,2-diacyl-sn-glycerol 3-phosphate. [EC:2.3.1.51]	synonym: "1-acyl-sn-glycero-3-phosphate acyltransferase activity" EXACT [EC:2.3.1.51]|"1-acyl-sn-glycerol 3-phosphate acyltransferase activity" EXACT [EC:2.3.1.51]|"1-acyl-sn-glycerol-3-phosphate acyltransferase activity" EXACT []|"1-acylglycero-3-phosphate acyltransferase activity" EXACT [EC:2.3.1.51]|"1-acylglycerolphosphate acyltransferase activity" EXACT [EC:2.3.1.51]|"1-acylglycerophosphate …
GO:0004645	162	3003	0	1	1	0	1	1	0.30582	0.19518	0.9464	GO:0004645	molecular_function	phosphorylase activity	Catalysis of the reaction: 1,4-alpha-D-glucosyl(n) + phosphate = 1,4-alpha-D-glucosyl(n-1) + alpha-D-glucose 1-phosphate. The name should be qualified in each instance by adding the name of the natural substrate, e.g. maltodextrin phosphorylase, starch phosphorylase, glycogen phosphorylase. [EC:2.4.1.1]	synonym: "1	4-alpha-D-glucan:phosphate alpha-D-glucosyltransferase activity" EXACT [EC:2.4.1.1]|"1	4-alpha-glucan phosphorylase activity" EXACT [EC:2.4.1.1]|"alpha-glucan phosphorylase" BROAD [EC:2.4.1.1]|"amylopectin phosphorylase" NARROW [EC:2.4.1.1]|"amylophosphorylase activity" NARROW [EC:2.4.1.1]|"glucan phosphorylase" NARROW [EC:2.4.1.1]|"glucosan phosphorylase" NARROW [EC:2.4.1.1]|"granulose phosphorylase" NARROW [EC:2.4.1.1]|"muscle phosphorylase" NARROW [EC:2.4.1.1]|"muscle phosphoryl…
GO:0005774	161	3942	0	0	2	2	23	14	0.29125	0.18778	0.9464	GO:0005774	cellular_component	vacuolar membrane	The lipid bilayer surrounding the vacuole and separating its contents from the cytoplasm of the cell. [GOC:ai]
GO:0004402	163	2786	0	0	1	2	3	3	0.42402	0.26025	0.9462	GO:0004402	molecular_function	histone acetyltransferase activity	Catalysis of the reaction: acetyl-CoA + histone = CoA + acetyl-histone. [EC:2.3.1.48]	synonym: "acetyl-CoA:histone acetyltransferase activity" EXACT [EC:2.3.1.48]|"histone acetokinase activity" EXACT [EC:2.3.1.48]|"histone acetylase activity" EXACT []|"histone lysine acetyltransferase activity" EXACT []|"histone transacetylase activity" EXACT [EC:2.3.1.48]|"nucleosome-histone acetyltransferase activity" EXACT [EC:2.3.1.48]
GO:0016453	164	9920	0	0	2	1	0	0	0.34141	0.21444	0.946	GO:0016453	molecular_function	C-acetyltransferase activity	Catalysis of the transfer of an acetyl group to a carbon atom on the acceptor molecule. [GOC:ai]
GO:0050734	165	24928	0	0	1	1	1	0	0.31082	0.19446	0.946	GO:0050734	molecular_function	hydroxycinnamoyltransferase activity	Catalysis of the transfer of a hydroxycinnamoyl group to an acceptor molecule. [GOC:ai]
GO:0009072	166	6655	0	0	2	5	3	3	0.36	0.21866	0.9458	GO:0009072	biological_process	aromatic amino acid family metabolic process	The chemical reactions and pathways involving aromatic amino acid family, amino acids with aromatic ring (phenylalanine, tyrosine, tryptophan). [GOC:go_curators]	synonym: "aromatic amino acid family metabolism" EXACT []
GO:0006547	167	4654	0	0	1	1	2	0	0.39258	0.24239	0.9456	GO:0006547	biological_process	histidine metabolic process	The chemical reactions and pathways involving histidine, 2-amino-3-(1H-imidazol-4-yl)propanoic acid. [GOC:go_curators]	synonym: "histidine metabolism" EXACT []
GO:0004607	168	2965	1	1	1	0	3	2	0.37483	0.23296	0.9452	GO:0004607	molecular_function	phosphatidylcholine-sterol O-acyltransferase activity	Catalysis of the reaction: phosphatidylcholine + a sterol = a sterol ester + 1-acylglycerophosphocholine. [EC:2.3.1.43]	synonym: "LCAT (lecithin-cholesterol acyltransferase)" RELATED [EC:2.3.1.43]|"LCAT activity" EXACT [EC:2.3.1.43]|"lecithin--cholesterol acyltransferase activity" EXACT [EC:2.3.1.43]|"lecithin:cholesterol acyltransferase activity" EXACT [EC:2.3.1.43]|"phosphatidylcholine:sterol O-acyltransferase activity" EXACT [EC:2.3.1.43]|"phospholipid--cholesterol acyltransferase activity" EXACT [EC:2.3.1.43]
GO:0042450	169	18843	1	1	2	0	1	1	0.45408	0.29208	0.9452	GO:0042450	biological_process	arginine biosynthetic process via ornithine	The chemical reactions and pathways resulting in the formation of arginine (2-amino-5-guanidinopentanoic acid) via the intermediate compound ornithine. [GOC:jl]	synonym: "arginine anabolism via ornithine" EXACT []|"arginine formation via ornithine" EXACT []|"arginine synthesis via ornithine" EXACT []
GO:0006566	170	4673	0	0	1	2	1	1	0.37708	0.24475	0.9446	GO:0006566	biological_process	threonine metabolic process	The chemical reactions and pathways involving threonine (2-amino-3-hydroxybutyric acid), a polar, uncharged, essential amino acid found in peptide linkage in proteins. [GOC:jl	ISBN:0198506732 "Oxford Dictionary of Biochemistry and Molecular Biology"]	synonym: "methionine and threonine metabolic process" BROAD []|"methionine and threonine metabolism" BROAD []|"threonine metabolism" EXACT []
GO:0008843	171	6438	1	1	1	0	3	2	0.34752	0.22244	0.9444	GO:0008843	molecular_function	endochitinase activity	Catalysis of the hydrolysis of nonterminal 1,4-beta-linkages of N-acetyl-D-glucosamine polymers of chitin and chitodextrins. [EC:3.2.1.14]
GO:0004674	173	3029	0	0	1	8	257	98	0.22107	0.14152	0.944	GO:0004674	molecular_function	protein serine/threonine kinase activity	Catalysis of the reaction: ATP + a protein serine/threonine = ADP + protein serine/threonine phosphate. [GOC:bf]	synonym: "A-kinase activity" NARROW [EC:2.7.11.1]|"AP50 kinase activity" NARROW [EC:2.7.11.1]|"ATP-protein transphosphorylase activity" NARROW [EC:2.7.11.1]|"ATP:protein phosphotransferase (non-specific) activity" NARROW [EC:2.7.11.1]|"betaIIPKC" RELATED [EC:2.7.11.1]|"calcium/phospholipid-dependent protein kinase activity" NARROW [EC:2.7.11.1]|"casein kinase (phosphorylating) activity" NARROW [E…	5'-cyclic monophosphate-responsive protein kinase activity" NARROW [EC:2.7.11.1]|"dsk1" RELATED [EC:2.7.11.1]|"epsilon PKC" RELATED [EC:2.7.11.1]|"glycogen synthase a kinase activity" NARROW [EC:2.7.11.1]|"glycogen synthase A kinase activity" NARROW [EC:2.7.11.1]|"glycogen synthase kinase activity" NARROW [EC:2.7.11.1]|"HIPK2" RELATED [EC:2.7.11.1]|"Hpr kinase activity" NARROW [EC:2.7.11.1]|"hydr…
GO:0008168	172	5823	0	0	1	13	15	7	0.20476	0.13265	0.944	GO:0008168	molecular_function	methyltransferase activity	Catalysis of the transfer of a methyl group to an acceptor molecule. [ISBN:0198506732 "Oxford Dictionary of Biochemistry and Molecular Biology"]	synonym: "methylase" BROAD []
GO:0015300	174	8899	0	0	1	4	0	0	0.45725	0.32514	0.9434	GO:0015300	molecular_function	solute:solute antiporter activity	Catalysis of the reaction: solute A(out) + solute B(in) = solute A(in) + solute B(out). [GOC:ai]	synonym: "solute:solute exchange" RELATED []
GO:0008376	175	6016	0	0	2	1	0	0	0.30632	0.19321	0.9432	GO:0008376	molecular_function	acetylgalactosaminyltransferase activity	Catalysis of the transfer of an N-acetylgalactosaminyl residue from UDP-N-acetyl-galactosamine to an oligosaccharide. [ISBN:0198506732 "Oxford Dictionary of Biochemistry and Molecular Biology"]	synonym: "GalNAc transferase activity" EXACT []
GO:0016149	176	9690	1	1	1	0	2	2	0.42073	0.26316	0.9432	GO:0016149	molecular_function	translation release factor activity	codon specific	A translation release factor that is specific for one or more particular termination codons; acts at the ribosomal A-site and require polypeptidyl-tRNA at the P-site. [ISBN:0198547684]
GO:0019482	177	11989	0	0	1	1	1	1	0.38379	0.23834	0.9428	GO:0019482	biological_process	beta-alanine metabolic process	The chemical reactions and pathways involving beta-alanine (3-aminopropanoic acid), an achiral amino acid and an isomer of alanine. It occurs free (e.g. in brain) and in combination (e.g. in pantothenate) but it is not a constituent of proteins. [GOC:jl	ISBN:0198506732 "Oxford Dictionary of Biochemistry and Molecular Biology"]	synonym: "beta-alanine metabolism" EXACT []
GO:0016760	178	10204	1	1	2	0	12	5	0.40187	0.25947	0.9426	GO:0016760	molecular_function	cellulose synthase (UDP-forming) activity	Catalysis of the reaction: UDP-glucose + ((1,4)-beta-D-glucosyl)(n) = UDP + ((1,4)-beta-D-glucosyl)(n+1). [EC:2.4.1.12]	synonym: "1	4-beta-D-glucan synthase activity" EXACT [EC:2.4.1.12]|"1	4-beta-glucan synthase activity" EXACT [EC:2.4.1.12]|"beta-1	4-glucan synthase activity" EXACT [EC:2.4.1.12]|"beta-1	4-glucan synthetase activity" EXACT [EC:2.4.1.12]|"beta-1	4-glucosyltransferase activity" EXACT [EC:2.4.1.12]|"beta-glucan synthase activity" EXACT [EC:2.4.1.12]|"glucan synthase activity" EXACT [EC:2.4.1.12]|"GS-I" RELATED [EC:2.4.1.12]|"UDP-glucose-1	4-beta-glucan glucosyltransferase activity" EXACT [EC:2.4.1.12]|"UDP-glucose-beta-D-glucan glucosyltransferase activity" EXACT [EC:2.4.1.12]|"UDP-glucose-cellulose glucosyltransferase activity" EXACT [EC:2.4.1.12]|"UDP-glucose:1	4-beta-D-glucan 4-beta-D-glucosyltransferase activity" EXACT [EC:2.4.1.12]|"UDPglucose-beta-glucan glucosyltransferase activity" EXACT [EC:2.4.1.12]|"UDPglucose-cellulose glucosyltransferase activity" EXACT [EC:2.4.1.12]|"UDPglucose:1	4-beta-D-glucan 4-beta-D-glucosyltransferase activity" EXACT [EC:2.4.1.12]|"uridine diphosphoglucose-1	4-beta-glucan glucosyltransferase activity" EXACT [EC:2.4.1.12]|"uridine diphosphoglucose-cellulose glucosyltransferase activity" EXACT [EC:2.4.1.12]
GO:0004316	180	2707	1	1	2	0	3	1	0.33583	0.20747	0.9424	GO:0004316	molecular_function	3-oxoacyl-[acyl-carrier-protein] reductase activity	Catalysis of the reaction: (3R)-3-hydroxyacyl-[acyl-carrier protein] + NADP+ = 3-oxoacyl-[acyl-carrier protein] + NADPH + H+. [EC:1.1.1.100]	synonym: "(3R)-3-hydroxyacyl-acyl-carrier-protein:NADP+ oxidoreductase activity" EXACT [EC:1.1.1.100]|"3-ketoacyl acyl carrier protein reductase activity" EXACT [EC:1.1.1.100]|"3-oxoacyl-[acyl-carrier protein] reductase activity" EXACT []|"3-oxoacyl-ACP reductase activity" EXACT []|"3-oxoacyl-ACPreductase activity" EXACT [EC:1.1.1.100]|"3-oxoacyl-acyl-carrier-protein reductase activity" EXACT [EC…
GO:0016748	179	10192	0	0	1	2	0	0	0.30158	0.19167	0.9424	GO:0016748	molecular_function	succinyltransferase activity	Catalysis of the transfer of a succinyl (3-carboxypropanoyl) group to an acceptor molecule. [GOC:ai]
GO:0006553	181	4660	0	0	1	1	1	1	0.36708	0.23868	0.942	GO:0006553	biological_process	lysine metabolic process	The chemical reactions and pathways involving lysine, 2,6-diaminohexanoic acid. [GOC:go_curators]	synonym: "lysine metabolism" EXACT []
GO:0009646	182	7197	0	0	1	1	11	7	0.31286	0.20557	0.9414	GO:0009646	biological_process	response to absence of light	A change in state or activity of a cell or an organism (in terms of movement, secretion, enzyme production, gene expression, etc.) as a result of an absence of light stimuli. [GOC:go_curators]
GO:0047172	183	22524	1	1	1	0	2	2	0.41323	0.26771	0.9412	GO:0047172	molecular_function	shikimate O-hydroxycinnamoyltransferase activity	Catalysis of the reaction: shikimate + coumaroyl-CoA = 4-coumaroylshikimate + CoA. [EC:2.3.1.133	MetaCyc:2.3.1.133-RXN]	synonym: "4-coumaroyl-CoA:shikimate O-(hydroxycinnamoyl)transferase activity" EXACT [EC:2.3.1.133]|"shikimate hydroxycinnamoyltransferase activity" EXACT [EC:2.3.1.133]
GO:0019550	184	12057	1	1	2	0	2	2	0.4517	0.30024	0.941	GO:0019550	biological_process	glutamate catabolic process to aspartate	The chemical reactions and pathways resulting in the breakdown of glutamate into other compounds, including aspartate. [GOC:go_curators]	synonym: "glutamate breakdown to aspartate" EXACT []|"glutamate degradation to aspartate" EXACT []
GO:0006532	185	4639	1	1	2	0	4	4	0.42623	0.275	0.9408	GO:0006532	biological_process	aspartate biosynthetic process	The chemical reactions and pathways resulting in the formation of aspartate, the anion derived from aspartic acid, 2-aminobutanedioic acid. [GOC:go_curators	ISBN:0198506732 "Oxford Dictionary of Biochemistry and Molecular Biology"]	synonym: "aspartate anabolism" EXACT []|"aspartate biosynthesis" EXACT []|"aspartate formation" EXACT []|"aspartate synthesis" EXACT []
GO:0003844	186	2294	1	1	1	0	1	1	0.29985	0.19354	0.9406	GO:0003844	molecular_function	1	4-alpha-glucan branching enzyme activity	Catalysis of the transfer of a segment of a 1,4-alpha-D-glucan chain to a primary hydroxyl group in a similar glucan chain. [EC:2.4.1.18]	synonym: "1	4-alpha-D-glucan:1	4-alpha-D-glucan 6-alpha-D-(1	4-alpha-D-glucano)-transferase activity" EXACT []|"1	4-glucan-6-(1	4-glucano)-transferase activity" EXACT []|"alpha-1	4-glucan:alpha-1	4-glucan-6-glycosyltransferase activity" EXACT [EC:2.4.1.18]|"alpha-glucan-branching glycosyltransferase activity" EXACT [EC:2.4.1.18]|"amylo-(1	4 to 1	6)transglucosidase activity" EXACT [EC:2.4.1.18]|"amylo-(1	4->1	6)-transglycosylase activity" EXACT [EC:2.4.1.18]|"amylose isomerase activity" EXACT [EC:2.4.1.18]|"branching enzyme activity" RELATED [EC:2.4.1.18]|"branching glycosyltransferase activity" EXACT [EC:2.4.1.18]|"enzymatic branching factor" RELATED [EC:2.4.1.18]|"enzyme Q" RELATED [EC:2.4.1.18]|"glucosan transglycosylase activity" EXACT [EC:2.4.1.18]|"glycogen branching enzyme activity" EXACT [EC:2…
GO:0015291	187	8890	0	0	1	6	0	0	0.34134	0.24829	0.9404	GO:0015291	molecular_function	secondary active transmembrane transporter activity	Catalysis of the transfer of a solute from one side of a membrane to the other, up its concentration gradient. The transporter binds the solute and undergoes a series of conformational changes. Transport works equally well in either direction and is driven by a chemiosmotic source of energy. Chemiosmotic sources of energy include uniport, symport or antiport. [GOC:mtg_transport	ISBN:0198506732 "Oxford Dictionary of Biochemistry and Molecular Biology"	ISBN:0815340729	PMID:10839820]	synonym: "active transporter" BROAD []|"coupled carrier" EXACT []|"electrochemical potential-driven transporter activity" EXACT []|"galactose/glucose (methylgalactoside) porter activity" NARROW []|"heavy metal ion porter activity" NARROW []|"nitrite/nitrate porter activity" NARROW []|"porter activity" EXACT []|"porters" EXACT []|"secondary carrier-type facilitators" EXACT []
GO:0047205	188	22557	1	1	1	0	2	2	0.41312	0.26981	0.94	GO:0047205	molecular_function	quinate O-hydroxycinnamoyltransferase activity	Catalysis of the reaction: feruloyl-CoA + quinate = O-feruloylquinate + CoA. [EC:2.3.1.99	MetaCyc:2.3.1.99-RXN]	synonym: "feruloyl-CoA:quinate O-(hydroxycinnamoyl)transferase activity" EXACT [EC:2.3.1.99]|"hydroxycinnamoyl coenzyme A-quinate transferase activity" EXACT [EC:2.3.1.99]
GO:0015112	189	8726	0	1	1	0	5	5	0.37526	0.24017	0.9398	GO:0015112	molecular_function	nitrate transmembrane transporter activity	Catalysis of the transfer of nitrate ions (NO3-) from one side of a membrane to the other. [GOC:ai]	synonym: "nitrite/nitrate porter activity" NARROW []
GO:0016157	190	9698	1	1	1	0	3	3	0.3859	0.24588	0.9392	GO:0016157	molecular_function	sucrose synthase activity	Catalysis of the reaction: UDP-glucose + D-fructose = UDP + sucrose. [EC:2.4.1.13]	synonym: "NDP-glucose:D-fructose 2-alpha-D-glucosyltransferase activity" EXACT [EC:2.4.1.13]|"sucrose synthetase activity" EXACT [EC:2.4.1.13]|"sucrose-UDP glucosyltransferase activity" EXACT [EC:2.4.1.13]|"sucrose-uridine diphosphate glucosyltransferase activity" EXACT [EC:2.4.1.13]|"UDP-glucose-fructose glucosyltransferase activity" EXACT [EC:2.4.1.13]|"UDPglucose-fructose glucosyltransferase a…
GO:0004818	191	3162	1	1	1	0	2	2	0.39457	0.26131	0.9384	GO:0004818	molecular_function	glutamate-tRNA ligase activity	Catalysis of the reaction: ATP + L-glutamate + tRNA(Glu) = AMP + diphosphate + L-glutamyl-tRNA(Glu). [EC:6.1.1.17]	synonym: "glutamate-tRNA synthetase activity" EXACT [EC:6.1.1.17]|"glutamic acid translase activity" EXACT [EC:6.1.1.17]|"glutamyl-transfer ribonucleate synthetase activity" EXACT [EC:6.1.1.17]|"glutamyl-transfer ribonucleic acid synthetase activity" EXACT [EC:6.1.1.17]|"glutamyl-transfer RNA synthetase activity" EXACT [EC:6.1.1.17]|"glutamyl-tRNA synthetase activity" EXACT []|"L-glutamate:tRNAGl…
GO:0047262	192	22613	1	1	2	0	15	8	0.29537	0.19132	0.9378	GO:0047262	molecular_function	polygalacturonate 4-alpha-galacturonosyltransferase activity	Catalysis of the reaction: UDP-D-galacturonate + 1,4-alpha-D-galacturonosyl(n) = 1,4-alpha-D-galacturonosyl(n+1) + UDP. [EC:2.4.1.43	MetaCyc:2.4.1.43-RXN]	synonym: "UDP galacturonate-polygalacturonate alpha-galacturonosyltransferase activity" EXACT [EC:2.4.1.43]|"UDP-D-galacturonate:1	4-alpha-poly-D-galacturonate 4-alpha-D-galacturonosyltransferase activity" EXACT [EC:2.4.1.43]|"uridine diphosphogalacturonate-polygalacturonate alpha-galacturonosyltransferase activity" EXACT [EC:2.4.1.43]
GO:0004315	193	2706	1	1	1	0	3	2	0.34911	0.22777	0.9374	GO:0004315	molecular_function	3-oxoacyl-[acyl-carrier-protein] synthase activity	Catalysis of the reaction: acyl-[acyl-carrier protein] + malonyl-[acyl-carrier protein] = 3-oxoacyl-[acyl-carrier protein] + CO2 + [acyl-carrier protein]. [EC:2.3.1.41]	synonym: "3-ketoacyl-acyl carrier protein synthase activity" EXACT [EC:2.3.1.41]|"3-oxoacyl-[acyl-carrier protein] synthase activity" EXACT []|"3-oxoacyl-ACP synthase activity" EXACT []|"3-oxoacyl-acyl-carrier-protein synthase activity" EXACT [EC:2.3.1.41]|"3-oxoacyl:ACP synthase I" RELATED [EC:2.3.1.41]|"acyl-acyl-carrier-protein:malonyl-acyl-carrier-protein C-acyltransferase (decarboxylating)" …
GO:0046510	194	21881	1	1	2	0	1	1	0.30906	0.20214	0.9372	GO:0046510	molecular_function	UDP-sulfoquinovose:DAG sulfoquinovosyltransferase activity	Catalysis of the reaction: UDP-sulfoquinovose + 1,2-diacylglycerol = sulfoquinovosyldiacylglycerol + UDP. [MetaCyc:RXN-1224]	synonym: "sulfolipid synthase" BROAD []|"UDP-sulphoquinovose:DAG sulphoquinovosyltransferase activity" EXACT []
GO:0015116	195	8730	0	1	1	0	8	5	0.35702	0.23592	0.9368	GO:0015116	molecular_function	sulfate transmembrane transporter activity	Catalysis of the transfer of sulfate ions (SO4 2-) from one side of a membrane to the other. [GOC:ai]	synonym: "sulfate permease activity" RELATED []|"sulphate transporter activity" EXACT []
GO:0019107	196	11634	0	0	1	1	1	0	0.2927	0.18931	0.9366	GO:0019107	molecular_function	myristoyltransferase activity	Catalysis of the transfer of a myristoyl (CH3-[CH2]12-CO-) group to an acceptor molecule. [GOC:ai]
GO:0000105	197	89	1	1	2	0	6	4	0.42013	0.27352	0.9364	GO:0000105	biological_process	histidine biosynthetic process	The chemical reactions and pathways resulting in the formation of histidine, 2-amino-3-(1H-imidazol-4-yl)propanoic acid. [GOC:go_curators]	synonym: "histidine anabolism" EXACT []|"histidine biosynthesis" EXACT []|"histidine formation" EXACT []|"histidine synthesis" EXACT []
GO:0004819	198	3163	1	1	1	0	1	1	0.38807	0.25705	0.9364	GO:0004819	molecular_function	glutamine-tRNA ligase activity	Catalysis of the reaction: ATP + L-glutamine + tRNA(Gln) = AMP + diphosphate + L-glutaminyl-tRNA(Gln). [EC:6.1.1.18]	synonym: "GlnRS" RELATED [EC:6.1.1.18]|"glutamine translase activity" EXACT [EC:6.1.1.18]|"glutamine-tRNA synthetase activity" EXACT [EC:6.1.1.18]|"glutaminyl ribonucleic acid" RELATED [EC:6.1.1.18]|"glutaminyl-transfer ribonucleate synthetase activity" EXACT [EC:6.1.1.18]|"glutaminyl-transfer RNA synthetase activity" EXACT [EC:6.1.1.18]|"glutaminyl-tRNA synthetase activity" EXACT []|"L-glutamine…
GO:0004558	199	2921	0	1	1	0	2	1	0.35265	0.23423	0.9354	GO:0004558	molecular_function	alpha-glucosidase activity	Catalysis of the hydrolysis of terminal, non-reducing 1,4-linked alpha-D-glucose residues with release of alpha-D-glucose. [EC:3.2.1.20]	synonym: "acid maltase activity" EXACT [EC:3.2.1.20]|"alpha-1	4-glucosidase activity" EXACT [EC:3.2.1.20]|"alpha-D-glucosidase activity" EXACT [EC:3.2.1.20]|"alpha-D-glucoside glucohydrolase activity" EXACT [EC:3.2.1.20]|"alpha-glucopyranosidase activity" EXACT [EC:3.2.1.20]|"alpha-glucosidase II" RELATED []|"alpha-glucoside hydrolase activity" EXACT [EC:3.2.1.20]|"glucoinvertase activity" EXACT [EC:3.2.1.20]|"glucosidoinvertase activity" EXACT [EC:3.2.1.20…
GO:0004822	200	3166	1	1	1	0	1	1	0.39247	0.26014	0.935	GO:0004822	molecular_function	isoleucine-tRNA ligase activity	Catalysis of the reaction: ATP + L-isoleucine + tRNA(Ile) = AMP + diphosphate + L-isoleucyl-tRNA(Ile). [EC:6.1.1.5]	synonym: "isoleucine translase activity" EXACT [EC:6.1.1.5]|"isoleucine-transfer RNA ligase activity" EXACT [EC:6.1.1.5]|"isoleucine-tRNA synthetase activity" EXACT [EC:6.1.1.5]|"isoleucyl-transfer ribonucleate synthetase activity" EXACT [EC:6.1.1.5]|"isoleucyl-transfer RNA synthetase activity" EXACT [EC:6.1.1.5]|"isoleucyl-tRNA synthetase activity" EXACT []|"L-isoleucine:tRNAIle ligase (AMP-form…
GO:0045449	201	20843	0	0	4	4	205	74	0.19715	0.14068	0.9348	GO:0045449	biological_process	regulation of transcription	Any process that modulates the frequency, rate or extent of the synthesis of either RNA on a template of DNA or DNA on a template of RNA. [ISBN:0198506732 "Oxford Dictionary of Biochemistry and Molecular Biology"]
GO:0004373	202	2763	1	1	1	0	1	1	0.3769	0.24645	0.9344	GO:0004373	molecular_function	glycogen (starch) synthase activity	Catalysis of the reaction: UDP-glucose + (1,4)-alpha-D-glucosyl(n) = UDP + (1,4)-alpha-D-glucosyl(n+1). [EC:2.4.1.11]	synonym: "glycogen (starch) synthetase activity" EXACT [EC:2.4.1.11]|"UDP-glucose-glycogen glucosyltransferase activity" EXACT [EC:2.4.1.11]|"UDP-glucose:glycogen 4-alpha-D-glucosyltransferase activity" EXACT [EC:2.4.1.11]|"UDP-glycogen synthase activity" EXACT [EC:2.4.1.11]|"UDPG-glycogen synthetase activity" EXACT [EC:2.4.1.11]|"UDPG-glycogen transglucosylase activity" EXACT [EC:2.4.1.11]|"UDPg…
GO:0016876	203	10316	0	0	1	1	0	0	0.30601	0.20616	0.9342	GO:0016876	molecular_function	ligase activity	forming aminoacyl-tRNA and related compounds	Catalysis of the ligation of two substances via a carbon-oxygen bond with concomitant breakage of a diphosphate linkage, usually in a nucleoside triphosphate, to form aminoacyl-tRNA or a related compound. [GOC:jl]
GO:0008417	204	6053	0	1	1	0	1	0	0.28879	0.19294	0.934	GO:0008417	molecular_function	fucosyltransferase activity	Catalysis of the transfer of a fucosyl group to an acceptor molecule, typically another carbohydrate or a lipid. [GOC:ai]
GO:0004821	205	3165	1	1	1	0	1	1	0.38701	0.25833	0.9336	GO:0004821	molecular_function	histidine-tRNA ligase activity	Catalysis of the reaction: ATP + L-histidine + tRNA(His) = AMP + diphosphate + L-histidyl-tRNA(His). [EC:6.1.1.21]	synonym: "histidine translase activity" EXACT [EC:6.1.1.21]|"histidyl-transfer ribonucleate synthetase activity" EXACT [EC:6.1.1.21]|"histidyl-tRNA synthetase activity" EXACT []|"L-histidine:tRNAHis ligase (AMP-forming)" EXACT [EC:6.1.1.21]
GO:0004406	206	2788	0	1	1	0	12	4	0.44489	0.28291	0.9334	GO:0004406	molecular_function	H3/H4 histone acetyltransferase activity	Catalysis of the addition of an acetyl group to a histone, specific for histones H3 and H4. [GOC:jl	PMID:9241414]
GO:0033833	207	16898	1	1	1	0	1	1	0.36769	0.2427	0.9332	GO:0033833	molecular_function	hydroxymethylfurfural reductase (NADH) activity	Catalysis of the reaction: 5-hydroxymethylfurfural + NADH + H+ = 2,5-bis-hydroxymethylfuran + NAD+. [GOC:jp	GOC:mah	PMID:15338422	PMID:16652391]
GO:0004814	208	3158	1	1	1	0	1	1	0.3863	0.26212	0.9326	GO:0004814	molecular_function	arginine-tRNA ligase activity	Catalysis of the reaction: ATP + L-arginine + tRNA(Arg) = AMP + diphosphate + L-arginyl-tRNA(Arg). [EC:6.1.1.19]	synonym: "arginine translase activity" EXACT [EC:6.1.1.19]|"arginine-tRNA synthetase activity" EXACT [EC:6.1.1.19]|"arginyl transfer ribonucleic acid synthetase activity" EXACT [EC:6.1.1.19]|"arginyl-transfer ribonucleate synthetase activity" EXACT [EC:6.1.1.19]|"arginyl-transfer RNA synthetase activity" EXACT [EC:6.1.1.19]|"arginyl-tRNA synthetase activity" EXACT []|"L-arginine:tRNAArg ligase (A…
GO:0000329	209	301	1	1	1	0	11	8	0.34601	0.23408	0.932	GO:0000329	cellular_component	fungal-type vacuole membrane	The lipid bilayer surrounding a vacuole, the shape of which correlates with cell cycle phase. The membrane separates its contents from the cytoplasm of the cell. [GOC:krc	GOC:mtg_sensu]	synonym: "fungal-type vacuolar membrane" RELATED []|"membrane of vacuole with cell cycle-correlated morphology" EXACT []|"vacuolar membrane (sensu Fungi)" EXACT []
GO:0016725	210	10171	0	0	1	3	0	0	0.22763	0.15455	0.9318	GO:0016725	molecular_function	oxidoreductase activity	acting on CH or CH2 groups	Catalysis of an oxidation-reduction (redox) reaction in which a CH2 group acts as a hydrogen or electron donor and reduces a hydrogen or electron acceptor. [GOC:ai]	synonym: "oxidoreductase activity	acting on CH or CH2 groups	other acceptors" NARROW []
GO:0016629	211	10081	1	1	1	0	12	9	0.34407	0.22613	0.9316	GO:0016629	molecular_function	12-oxophytodienoate reductase activity	Catalysis of the reaction: 8-((1R,2R)-3-oxo-2-((Z)-pent-2-enyl)cyclopentyl)octanoate + NADP+ = (15Z)-12-oxophyto-10,15-dienoate + NADPH. [EC:1.3.1.42]	synonym: "12-oxo-phytodienoate reductase activity" EXACT []|"12-oxo-phytodienoic acid reductase activity" EXACT [EC:1.3.1.42]|"8-[(1R	2R)-3-oxo-2-{(Z)-pent-2-enyl}cyclopentyl]octanoate:NADP+ 4-oxidoreductase activity" EXACT [EC:1.3.1.42]
GO:0016688	212	10135	1	1	1	0	2	1	0.30278	0.20634	0.9312	GO:0016688	molecular_function	L-ascorbate peroxidase activity	Catalysis of the reaction: L-ascorbate + H2O2 = dehydroascorbate + 2 H2O. [EC:1.11.1.11]	synonym: "ascorbate peroxidase activity" EXACT [EC:1.11.1.11]|"ascorbic acid peroxidase activity" EXACT [EC:1.11.1.11]|"L-ascorbate:hydrogen-peroxide oxidoreductase activity" EXACT [EC:1.11.1.11]|"L-ascorbic acid peroxidase activity" EXACT [EC:1.11.1.11]|"L-ascorbic acid-specific peroxidase activity" EXACT [EC:1.11.1.11]
GO:0004827	213	3171	1	1	1	0	1	1	0.38556	0.26275	0.9308	GO:0004827	molecular_function	proline-tRNA ligase activity	Catalysis of the reaction: ATP + L-proline + tRNA(Pro) = AMP + diphosphate + L-prolyl-tRNA(Pro). [EC:6.1.1.15]	synonym: "L-proline:tRNAPro ligase (AMP-forming)" EXACT [EC:6.1.1.15]|"proline translase activity" EXACT [EC:6.1.1.15]|"prolinyl-tRNA ligase activity" EXACT [EC:6.1.1.15]|"prolyl-s-RNA synthetase activity" EXACT [EC:6.1.1.15]|"prolyl-transfer ribonucleate synthetase activity" EXACT [EC:6.1.1.15]|"prolyl-transfer ribonucleic acid synthetase activity" EXACT [EC:6.1.1.15]|"prolyl-transferRNA synthet…
GO:0009411	214	6977	0	0	1	3	16	6	0.2463	0.16753	0.9306	GO:0009411	biological_process	response to UV	A change in state or activity of a cell or an organism (in terms of movement, secretion, enzyme production, gene expression, etc.) as a result of an ultraviolet radiation (UV light) stimulus. Ultraviolet radiation is electromagnetic radiation with a wavelength in the range of 10 to 380 nanometers. [GOC:hb]	synonym: "response to ultraviolet light stimulus" EXACT []|"response to ultraviolet radiation stimulus" EXACT []|"response to UV light stimulus" EXACT []|"response to UV radiation stimulus" EXACT []
GO:0004368	215	2758	1	1	1	0	1	0	0.27194	0.18581	0.9302	GO:0004368	molecular_function	glycerol-3-phosphate dehydrogenase activity	Catalysis of the reaction: sn-glycerol 3-phosphate + acceptor = glycerone phosphate + reduced acceptor. [EC:1.1.99.5]	synonym: "alpha-glycerophosphate dehydrogenase" EXACT [EC:1.1.99.5]|"alpha-glycerophosphate dehydrogenase (acceptor)" EXACT [EC:1.1.99.5]|"dehydrogenase	glycerol phosphate (acceptor)" EXACT [EC:1.1.99.5]|"DL-glycerol 3-phosphate oxidase" EXACT [EC:1.1.99.5]|"FAD-dependent glycerol-3-phosphate dehydrogenase" NARROW [EC:1.1.99.5]|"FAD-dependent sn-glycerol-3-phosphate dehydrogenase" NARROW [EC:1.1.99.5]|"FAD-linked glycerol 3-phosphate dehydrogenase" NARROW [EC:1.1.99.5]|"FAD-linked L-glycerol-3-phosphate dehydrogenase" NARROW [EC:1.1.99.5]|"flavin…
GO:0004817	216	3161	1	1	1	0	1	1	0.39202	0.2615	0.93	GO:0004817	molecular_function	cysteine-tRNA ligase activity	Catalysis of the reaction: ATP + L-cysteine + tRNA(Cys) = AMP + diphosphate + L-cysteinyl-tRNA(Cys). [EC:6.1.1.16]	synonym: "cysteine translase activity" EXACT [EC:6.1.1.16]|"cysteinyl-transfer ribonucleate synthetase activity" EXACT [EC:6.1.1.16]|"cysteinyl-transferRNA synthetase activity" EXACT [EC:6.1.1.16]|"cysteinyl-tRNA synthetase activity" EXACT []|"L-cysteine:tRNACys ligase (AMP-forming)" EXACT [EC:6.1.1.16]
GO:0004830	217	3174	1	1	1	0	1	1	0.38697	0.26331	0.9298	GO:0004830	molecular_function	tryptophan-tRNA ligase activity	Catalysis of the reaction: ATP + L-tryptophan + tRNA(Trp) = AMP + diphosphate + L-tryptophanyl-tRNA(Trp). [EC:6.1.1.2]	synonym: "L-tryptophan-tRNA(Trp) ligase (AMP-forming) activity" EXACT [EC:6.1.1.2]|"L-tryptophan-tRNATrp ligase (AMP-forming)" EXACT [EC:6.1.1.2]|"L-tryptophan:tRNATrp ligase (AMP-forming)" EXACT [EC:6.1.1.2]|"TrpRS activity" EXACT [EC:6.1.1.2]|"tryptophan translase activity" EXACT [EC:6.1.1.2]|"tryptophanyl ribonucleic synthetase activity" EXACT [EC:6.1.1.2]|"tryptophanyl-transfer ribonucleate s…
GO:0004831	219	3175	1	1	1	0	1	1	0.38525	0.26162	0.9294	GO:0004831	molecular_function	tyrosine-tRNA ligase activity	Catalysis of the reaction: ATP + L-tyrosine + tRNA(Tyr) = AMP + diphosphate + L-tyrosyl-tRNA(Tyr). [EC:6.1.1.1]	synonym: "L-tyrosine-tRNA(Tyr) ligase (AMP-forming) activity" EXACT [EC:6.1.1.1]|"L-tyrosine-tRNATyr ligase (AMP-forming)" EXACT [EC:6.1.1.1]|"L-tyrosine:tRNATyr ligase (AMP-forming)" EXACT [EC:6.1.1.1]|"tyrosine translase activity" EXACT [EC:6.1.1.1]|"tyrosine tRNA synthetase activity" EXACT [EC:6.1.1.1]|"tyrosine-transfer ribonucleate synthetase activity" EXACT [EC:6.1.1.1]|"tyrosine-transfer R…
GO:0006558	218	4665	0	0	1	2	0	0	0.37569	0.25992	0.9294	GO:0006558	biological_process	L-phenylalanine metabolic process	The chemical reactions and pathways involving L-phenylalanine, the L-enantiomer of 2-amino-3-phenylpropanoic acid, i.e. (2S)-2-amino-3-phenylpropanoic acid. [ChEBI:17295	GOC:go_curators	GOC:jsg	GOC:mah]	synonym: "L-phenylalanine metabolism" EXACT []|"phenylalanine metabolic process" BROAD []|"phenylalanine metabolism" BROAD []
GO:0016628	220	10080	0	0	1	7	1	0	0.27737	0.18716	0.9294	GO:0016628	molecular_function	oxidoreductase activity	acting on the CH-CH group of donors	NAD or NADP as acceptor	Catalysis of an oxidation-reduction (redox) reaction in which a CH-CH group acts as a hydrogen or electron donor and reduces NAD or NADP. [GOC:jl]
GO:0004497	221	2872	0	0	1	5	21	11	0.2135	0.14734	0.9292	GO:0004497	molecular_function	monooxygenase activity	Catalysis of the incorporation of one atom from molecular oxygen into a compound and the reduction of the other atom of oxygen to water. [http://www.onelook.com/	ISBN:0198506732 "Oxford Dictionary of Biochemistry and Molecular Biology"]
GO:0016409	222	9886	0	0	1	1	0	0	0.29253	0.19397	0.929	GO:0016409	molecular_function	palmitoyltransferase activity	Catalysis of the transfer of a palmitoyl (CH3-[CH2]14-CO-) group to an acceptor molecule. [GOC:ai]
GO:0010178	223	7715	0	0	1	1	3	3	0.28623	0.1991	0.9286	GO:0010178	molecular_function	IAA-amino acid conjugate hydrolase activity	Catalysis of the cleavage of the amide bond between IAA (auxin) and the conjugated amino acid. [GOC:tb]
GO:0003985	224	2417	1	1	1	0	9	5	0.36372	0.24931	0.9284	GO:0003985	molecular_function	acetyl-CoA C-acetyltransferase activity	Catalysis of the reaction: 2 acetyl-CoA = CoA + acetoacetyl-CoA. [EC:2.3.1.9]	synonym: "2-methylacetoacetyl-CoA thiolase" BROAD [EC:2.3.1.9]|"3-oxothiolase activity" EXACT [EC:2.3.1.9]|"acetoacetyl-CoA thiolase activity" EXACT [EC:2.3.1.9]|"acetyl coenzyme A thiolase activity" EXACT [EC:2.3.1.9]|"acetyl-CoA acetyltransferase activity" EXACT [EC:2.3.1.9]|"acetyl-CoA:acetyl-CoA C-acetyltransferase activity" EXACT [EC:2.3.1.9]|"acetyl-CoA:N-acetyltransferase activity" EXACT […
GO:0016899	225	10339	0	0	1	1	0	0	0.273	0.18756	0.9278	GO:0016899	molecular_function	oxidoreductase activity	acting on the CH-OH group of donors	oxygen as acceptor	Catalysis of an oxidation-reduction (redox) reaction in which a CH-OH group acts as a hydrogen or electron donor and reduces an oxygen molecule. [GOC:ai]
GO:0016413	226	9890	0	0	2	2	2	1	0.3326	0.22417	0.9276	GO:0016413	molecular_function	O-acetyltransferase activity	Catalysis of the transfer of an acetyl group to an oxygen atom on the acceptor molecule. [GOC:ai]
GO:0004828	228	3172	1	1	1	0	2	1	0.37558	0.26261	0.9274	GO:0004828	molecular_function	serine-tRNA ligase activity	Catalysis of the reaction: ATP + L-serine + tRNA(Ser) = AMP + diphosphate + L-seryl-tRNA(Ser). [EC:6.1.1.11]	synonym: "L-serine:tRNASer ligase (AMP-forming)" EXACT [EC:6.1.1.11]|"serine translase activity" EXACT [EC:6.1.1.11]|"SerRS activity" EXACT [EC:6.1.1.11]|"seryl-transfer ribonucleate synthetase activity" EXACT [EC:6.1.1.11]|"seryl-transfer ribonucleic acid synthetase activity" EXACT [EC:6.1.1.11]|"seryl-transfer RNA synthetase activity" EXACT [EC:6.1.1.11]|"seryl-tRNA synthetase activity" EXACT []
GO:0009648	227	7199	0	0	1	3	15	7	0.22771	0.1646	0.9274	GO:0009648	biological_process	photoperiodism	A change in state or activity of the organism (in terms of movement, secretion, enzyme production, gene expression, etc.) as a result of detection of, or exposure to, a period of light or dark of a given length, measured relative to a particular duration known as the 'critical day length'. The critical day length varies between species. [GOC:jic	GOC:pj	ISBN:0582015952	ISBN:0697037754	ISBN:070940886]	synonym: "response to day length" EXACT []|"response to night length" EXACT []|"response to photoperiod" EXACT []
GO:0050284	229	24481	1	1	1	0	3	2	0.3644	0.24605	0.9274	GO:0050284	molecular_function	sinapate 1-glucosyltransferase activity	Catalysis of the reaction: UDP-glucose + sinapate = UDP + 1-sinapoyl-D-glucose. [EC:2.4.1.120	MetaCyc:SINAPATE-1-GLUCOSYLTRANSFERASE-RXN]	synonym: "UDP-glucose:sinapate D-glucosyltransferase activity" EXACT [EC:2.4.1.120]|"UDPglucose:sinapate D-glucosyltransferase activity" EXACT [EC:2.4.1.120]|"UDPglucose:sinapic acid glucosyltransferase activity" EXACT [EC:2.4.1.120]|"uridine 5'-diphosphoglucose-hydroxycinnamic acid acylglucosyltransferase activity" EXACT [EC:2.4.1.120]|"uridine diphosphoglucose-sinapate glucosyltransferase activ…
GO:0000056	231	49	1	1	1	0	11	5	0.41921	0.28603	0.9272	GO:0000056	biological_process	ribosomal small subunit export from nucleus	The directed movement of a ribosomal small subunit from the nucleus into the cytoplasm. [GOC:mah]	synonym: "ribosomal small subunit export from cell nucleus" EXACT []|"ribosomal small subunit export out of nucleus" EXACT []|"ribosomal small subunit transport from nucleus to cytoplasm" EXACT []|"ribosomal small subunit-nucleus export" EXACT []
GO:0032561	230	15635	0	0	2	2	0	0	0.24221	0.16545	0.9272	GO:0032561	molecular_function	guanyl ribonucleotide binding	Interacting selectively with a guanyl ribonucleotide, any compound consisting of guanosine esterified with (ortho)phosphate or an oligophosphate at any hydroxyl group on the ribose moiety. [GOC:mah]
GO:0004563	233	2925	0	1	1	0	2	1	0.34169	0.23578	0.9268	GO:0004563	molecular_function	beta-N-acetylhexosaminidase activity	Catalysis of the hydrolysis of terminal non-reducing N-acetyl-D-hexosamine residues in N-acetyl-beta-D-hexosaminides. [EC:3.2.1.52]	synonym: "beta-acetylaminodeoxyhexosidase activity" EXACT [EC:3.2.1.52]|"beta-acetylhexosaminidinase activity" EXACT [EC:3.2.1.52]|"beta-D-hexosaminidase activity" EXACT [EC:3.2.1.52]|"beta-D-N-acetylhexosaminidase activity" EXACT [EC:3.2.1.52]|"beta-hexosaminidase activity" EXACT [EC:3.2.1.52]|"beta-N-acetyl-D-hexosaminidase activity" EXACT [EC:3.2.1.52]|"beta-N-acetyl-D-hexosaminide N-acetylhex…
GO:0016799	232	10240	0	0	1	2	0	0	0.27446	0.19093	0.9268	GO:0016799	molecular_function	hydrolase activity	hydrolyzing N-glycosyl compounds	Catalysis of the hydrolysis of any N-glycosyl bond. [GOC:jl]
GO:0016412	234	9889	0	0	1	1	0	0	0.34443	0.2361	0.9264	GO:0016412	molecular_function	serine O-acyltransferase activity	Catalysis of the transfer of an acyl group to an oxygen atom on the serine molecule. [GOC:ai]
GO:0009922	235	7467	1	1	1	0	3	2	0.34589	0.23311	0.9262	GO:0009922	molecular_function	fatty acid elongase activity	Catalysis of the reaction: fatty acid (C-16 or longer) + 2-C = fatty acid (C-16 or longer + 2-C). [GOC:tb]
GO:0015114	236	8728	0	0	1	2	5	3	0.34591	0.23792	0.926	GO:0015114	molecular_function	phosphate transmembrane transporter activity	Catalysis of the transfer of phosphate (PO4 3-) ions from one side of a membrane to the other. [GOC:ai]
GO:0003743	237	2212	1	1	1	0	161	42	0.24802	0.16993	0.9258	GO:0003743	molecular_function	translation initiation factor activity	Functions in the initiation of ribosome-mediated translation of mRNA into a polypeptide. [ISBN:0198506732 "Oxford Dictionary of Biochemistry and Molecular Biology"]
GO:0009645	238	7196	0	0	1	1	0	0	0.29554	0.21018	0.9254	GO:0009645	biological_process	response to low light intensity stimulus	A change in state or activity of a cell or an organism (in terms of movement, secretion, enzyme production, gene expression, etc.) as a result of a low light intensity stimulus. Low light intensity is defined as a level of electromagnetic radiation at or below 0.1 micromols/m2. [GOC:go_curators	GOC:mtg_far_red]
GO:0045703	239	21091	1	1	1	0	3	1	0.2734	0.18799	0.9254	GO:0045703	molecular_function	ketoreductase activity	Catalysis of the reduction of a ketone group to form the corresponding alcohol. [EC:1.1.-.-]
GO:0016810	240	10250	0	0	1	7	4	3	0.221	0.14422	0.925	GO:0016810	molecular_function	hydrolase activity	acting on carbon-nitrogen (but not peptide) bonds	Catalysis of the hydrolysis of any carbon-nitrogen bond, C-N, with the exception of peptide bonds. [GOC:jl]	synonym: "hydrolase activity	acting on carbon-nitrogen (but not peptide) bonds	in other compounds" NARROW []
GO:0006544	241	4651	0	0	1	1	13	9	0.30078	0.20898	0.9248	GO:0006544	biological_process	glycine metabolic process	The chemical reactions and pathways involving glycine, aminoethanoic acid. [GOC:go_curators]	synonym: "glycine metabolism" EXACT []
GO:0005476	242	3678	1	1	1	0	1	1	0.46713	0.36117	0.9242	GO:0005476	molecular_function	carnitine:acyl carnitine antiporter activity	Catalysis of the reaction: carnitine (mitochondrial) + acyl carnitine (cytoplasm) = carnitine (cytoplasm) + acyl carnitine (mitochondrial). [PMID:9032458]	synonym: "carnitine/acyl carnitine carrier activity" EXACT []|"carnitine:acyl carnitine carrier activity" EXACT []|"fatty acyl carnitine carrier" EXACT []
GO:0047213	243	22565	1	1	1	0	1	1	0.37075	0.24898	0.9242	GO:0047213	molecular_function	anthocyanidin 3-O-glucosyltransferase activity	Catalysis of the reaction: anthocyanidin + UDP-D-glucose = anthocyanidin-3-O-D-glucoside + UDP. [EC:2.4.1.115	MetaCyc:2.4.1.115-RXN]	synonym: "3-GT activity" EXACT [EC:2.4.1.115]|"UDP-D-glucose:anthocyanidin 3-O-beta-D-glucosyltransferase activity" EXACT [EC:2.4.1.115]|"UDP-glucose:anthocyanidin 3-O-D-glucosyltransferase activity" EXACT [EC:2.4.1.115]|"UDP-glucose:anthocyanidin/flavonol 3-O-glucosyltransferase activity" EXACT [EC:2.4.1.115]|"UDP-glucose:cyanidin-3-O-glucosyltransferase activity" EXACT [EC:2.4.1.115]|"uridine d…
GO:0004559	244	2922	0	1	1	0	3	1	0.34237	0.24098	0.924	GO:0004559	molecular_function	alpha-mannosidase activity	Catalysis of the hydrolysis of terminal, non-reducing alpha-D-mannose residues in alpha-D-mannosides. [EC:3.2.1.24]	synonym: "1	2-alpha-D-mannosidase activity" EXACT [EC:3.2.1.24]|"1	2-alpha-mannosidase" BROAD [EC:3.2.1.24]|"alpha-D-mannopyranosidase activity" EXACT [EC:3.2.1.24]|"alpha-D-mannosidase activity" EXACT [EC:3.2.1.24]|"alpha-D-mannoside mannohydrolase activity" EXACT [EC:3.2.1.24]|"exo-alpha-mannosidase activity" EXACT [EC:3.2.1.24]|"p-nitrophenyl-alpha-mannosidase activity" EXACT [EC:3.2.1.24]
GO:0051920	245	26098	0	0	1	1	2	1	0.28127	0.19615	0.9236	GO:0051920	molecular_function	peroxiredoxin activity	Catalysis of the reaction: 2 R'-SH + ROOH = R'-S-S-R' + H2O + ROH. [EC:1.11.1.15]	synonym: "AhpC activity" NARROW []|"alkyl hydroperoxide reductase C22 activity" NARROW []|"PRDX activity" EXACT []|"Prx activity" EXACT []|"thiol-containing-reductant:hydroperoxide oxidoreductase activity" EXACT [EC:1.11.1.15]
GO:0005471	246	3676	1	1	1	0	21	7	0.47015	0.3618	0.9234	GO:0005471	molecular_function	ATP:ADP antiporter activity	Catalysis of the reaction: ATP(out) + ADP(in) = ATP(in) + ADP(out). [TC:2.A.29.1.1]	synonym: "adenine nucleotide translocase" EXACT []|"ADP/ATP translocase" EXACT []|"ATP/ADP exchange" EXACT []|"ATP/ADP exchanger" EXACT []
GO:0016747	247	10191	0	0	1	2	0	0	0.21289	0.14697	0.9228	GO:0016747	molecular_function	transferase activity	transferring acyl groups other than amino-acyl groups	Catalysis of the transfer of an acyl group, other than amino-acyl, from one compound (donor) to another (acceptor). [GOC:jl]	synonym: "transferase activity	transferring groups other than amino-acyl groups" EXACT [EC:2.3.1]
GO:0009088	248	6671	1	1	2	0	2	2	0.4118	0.29341	0.9222	GO:0009088	biological_process	threonine biosynthetic process	The chemical reactions and pathways resulting in the formation of threonine (2-amino-3-hydroxybutyric acid), a polar, uncharged, essential amino acid found in peptide linkage in proteins. [GOC:jl	ISBN:0198506732 "Oxford Dictionary of Biochemistry and Molecular Biology"]	synonym: "threonine anabolism" EXACT []|"threonine biosynthesis" EXACT []|"threonine formation" EXACT []|"threonine synthesis" EXACT []
GO:0006537	249	4644	1	1	2	0	7	4	0.43645	0.30805	0.922	GO:0006537	biological_process	glutamate biosynthetic process	The chemical reactions and pathways resulting in the formation of glutamate, the anion of 2-aminopentanedioic acid. [GOC:go_curators]	synonym: "glutamate anabolism" EXACT []|"glutamate biosynthesis" EXACT []|"glutamate biosynthesis	using glutamate dehydrogenase (NAD(P)+)" NARROW []|"glutamate biosynthesis	using glutamate synthase (NADPH)" NARROW []|"glutamate biosynthetic process	using glutamate dehydrogenase (NAD(P)+)" NARROW []|"glutamate biosynthetic process	using glutamate synthase (NADPH)" NARROW []|"glutamate formation" EXACT []|"glutamate synthesis" EXACT []|"glutamic acid biosynthesis" EXACT []|"glutamic acid biosynthetic process" EXACT []
GO:0015105	250	8719	0	0	1	1	1	1	0.34348	0.24248	0.9218	GO:0015105	molecular_function	arsenite transmembrane transporter activity	Catalysis of the transfer of arsenite from one side of a membrane to the other. [GOC:ai]
GO:0047066	251	22419	1	1	1	0	8	2	0.29221	0.20094	0.9216	GO:0047066	molecular_function	phospholipid-hydroperoxide glutathione peroxidase activity	Catalysis of the reaction: a lipid hydroperoxide + 2 reduced glutathione = 2 H2O + lipid + 2 oxidized glutathione. [EC:1.11.1.12	MetaCyc:1.11.1.12-RXN]	synonym: "glutathione:lipid-hydroperoxide oxidoreductase activity" EXACT [EC:1.11.1.12]|"hydroperoxide glutathione peroxidase activity" EXACT [EC:1.11.1.12]|"peroxidation-inhibiting protein activity" RELATED [EC:1.11.1.12]|"peroxidation-inhibiting protein: peroxidase	glutathione (phospholipid hydroperoxide-reducing)" EXACT [EC:1.11.1.12]|"PHGPX" RELATED [EC:1.11.1.12]|"phospholipid hydroperoxide glutathione peroxidase activity" EXACT [EC:1.11.1.12]
GO:0004713	252	3063	0	0	1	3	173	63	0.21595	0.15632	0.9214	GO:0004713	molecular_function	protein tyrosine kinase activity	Catalysis of the reaction: ATP + a protein tyrosine = ADP + protein tyrosine phosphate. [EC:2.7.10]	synonym: "protein-tyrosine kinase activity" EXACT []
GO:0016679	253	10129	0	0	1	3	0	0	0.20864	0.14995	0.9212	GO:0016679	molecular_function	oxidoreductase activity	acting on diphenols and related substances as donors	Catalysis of an oxidation-reduction (redox) reaction in which a diphenol or related substance acts as a hydrogen or electron donor and reduces a hydrogen or electron acceptor. [GOC:ai]	synonym: "oxidoreductase activity	acting on diphenols and related substances as donors	other acceptors" NARROW []
GO:0008378	254	6018	0	0	1	2	0	0	0.27473	0.19653	0.9208	GO:0008378	molecular_function	galactosyltransferase activity	Catalysis of the transfer of a galactosyl group to an acceptor molecule, typically another carbohydrate or a lipid. [ISBN:0198506732 "Oxford Dictionary of Biochemistry and Molecular Biology"]
GO:0010629	255	8161	0	0	2	4	0	0	0.32605	0.23695	0.9204	GO:0010629	biological_process	negative regulation of gene expression	Any process that decreases the frequency, rate or extent of gene expression. Gene expression is the process in which a gene's coding sequence is converted into a mature gene product or products (proteins or RNA). This includes the production of an RNA transcript as well as any processing to produce a mature RNA product or an mRNA (for protein-coding genes) and the translation of that mRNA into pr…	GOC:tb]
GO:0016684	257	10134	0	0	1	1	0	0	0.21644	0.15066	0.9198	GO:0016684	molecular_function	oxidoreductase activity	acting on peroxide as acceptor	Catalysis of an oxidation-reduction (redox) reaction in which the peroxide group acts as a hydrogen or electron acceptor. [GOC:ai]
GO:0034212	256	17277	0	0	1	1	0	0	0.33309	0.23436	0.9198	GO:0034212	molecular_function	peptide N-acetyltransferase activity	Catalysis of the acetylation of an amino acid residue of a peptide or protein, according to the reaction: acetyl-CoA + peptide = CoA + N-acetylpeptide. [GOC:mah]
GO:0044464	258	20413	0	0	1	21	0	0	0.07967	0.05754	0.9194	GO:0044464	cellular_component	cell part	Any constituent part of a cell, the basic structural and functional unit of all organisms. [GOC:jl]
GO:0004672	259	3027	0	0	2	9	118	41	0.14554	0.1029	0.9192	GO:0004672	molecular_function	protein kinase activity	Catalysis of the phosphorylation of an amino acid residue in a protein, usually according to the reaction: a protein + ATP = a phosphoprotein + ADP. [MetaCyc:PROTEIN-KINASE-RXN]	synonym: "protamine kinase activity" NARROW []
GO:0003843	261	2293	1	1	1	0	1	0	0.35539	0.24617	0.919	GO:0003843	molecular_function	1	3-beta-glucan synthase activity	Catalysis of the reaction: UDP-glucose + 1,3-beta-D-glucosyl(n) = UDP + 1,3-beta-D-glucosyl(n+1). [EC:2.4.1.34]	synonym: "(1	3)-beta-glucan (callose) synthase activity" EXACT [EC:2.4.1.34]|"1	3-beta-D-glucan synthase activity" EXACT [EC:2.4.1.34]|"1	3-beta-D-glucan synthetase activity" EXACT [EC:2.4.1.34]|"1	3-beta-D-glucan-UDP glucosyltransferase activity" EXACT [EC:2.4.1.34]|"1	3-beta-glucan-uridine diphosphoglucosyltransferase activity" EXACT [EC:2.4.1.34]|"beta-1	3-glucan synthase activity" EXACT []|"beta-1	3-glucan synthetase activity" EXACT [EC:2.4.1.34]|"callose synthase activity" EXACT []|"callose synthetase activity" EXACT [EC:2.4.1.34]|"GS-II" RELATED [EC:2.4.1.34]|"paramylon synthetase" RELATED [EC:2.4.1.34]|"UDP-glucose-1	3-beta-D-glucan glucosyltransferase activity" EXACT [EC:2.4.1.34]|"UDP-glucose-1	3-beta-glucan glucosyltransferase activity" EXACT [EC:2.4.1.34]|"UDP-glucose-beta-glucan glucosyltransferase activity" EXACT [EC:2.4.1.34]|"UDP-glucose:(1	3)beta-glucan synthase activity" EXACT [EC:2.4.1.34]|"UDP-glucose:1	3-beta-D-glucan 3-beta-D-glucosyltransferase activity" EXACT [EC:2.4.1.34]|"UDPglucose-1	3-beta-D-glucan glucosyltransferase activity" EXACT [EC:2.4.1.34]|"UDPglucose:1	3-beta-D-glucan 3-beta-D-glucosyltransferase activity" EXACT [EC:2.4.1.34]|"uridine diphosphoglucose-1	3-beta-glucan glucosyltransferase activity" EXACT [EC:2.4.1.34]
GO:0019187	260	11709	0	0	1	1	0	0	0.31749	0.23045	0.919	GO:0019187	molecular_function	beta-1	4-mannosyltransferase activity	Catalysis of the transfer of a mannose residue from GDP-mannose to an oligosaccharide, forming a beta-1,4-linkage. [GOC:mcc	PMID:8166646]
GO:0030312	262	13442	0	0	1	2	0	0	0.17405	0.1255	0.9188	GO:0030312	cellular_component	external encapsulating structure	A structure that lies outside the plasma membrane and surrounds the entire cell. [GOC:go_curators]
GO:0006570	264	4677	0	0	1	1	0	0	0.36542	0.26306	0.918	GO:0006570	biological_process	tyrosine metabolic process	The chemical reactions and pathways involving tyrosine, an aromatic amino acid, 2-amino-3-(4-hydroxyphenyl)propanoic acid. [GOC:go_curators]	synonym: "tyrosine metabolism" EXACT []
GO:0031667	263	14748	0	0	1	3	18	2	0.35762	0.26634	0.918	GO:0031667	biological_process	response to nutrient levels	A change in state or activity of a cell or an organism (in terms of movement, secretion, enzyme production, gene expression, etc.) as a result of a stimulus reflecting the presence, absence, or concentration of nutrients. [GOC:mah]
GO:0004824	265	3168	1	1	1	0	2	1	0.3718	0.26241	0.9178	GO:0004824	molecular_function	lysine-tRNA ligase activity	Catalysis of the reaction: ATP + L-lysine + tRNA(Lys) = AMP + diphosphate + L-lysyl-tRNA(Lys). [EC:6.1.1.6]	synonym: "L-lysine-transfer RNA ligase activity" EXACT [EC:6.1.1.6]|"L-lysine:tRNALys ligase (AMP-forming)" EXACT [EC:6.1.1.6]|"lysine translase activity" EXACT [EC:6.1.1.6]|"lysine-tRNA synthetase activity" EXACT [EC:6.1.1.6]|"lysyl-transfer ribonucleate synthetase activity" EXACT [EC:6.1.1.6]|"lysyl-transfer RNA synthetase activity" EXACT [EC:6.1.1.6]|"lysyl-tRNA synthetase activity" EXACT []
GO:0000054	268	47	0	0	2	1	4	1	0.35123	0.2553	0.9174	GO:0000054	biological_process	ribosome export from nucleus	The directed movement of a ribosome from the nucleus into the cytoplasm. [GOC:ai]	synonym: "ribosome export from cell nucleus" EXACT []|"ribosome export out of nucleus" EXACT []|"ribosome transport from nucleus to cytoplasm" EXACT []|"ribosome-nucleus export" EXACT []
GO:0016682	267	10132	0	0	1	2	2	2	0.27721	0.20384	0.9174	GO:0016682	molecular_function	oxidoreductase activity	acting on diphenols and related substances as donors	oxygen as acceptor	Catalysis of an oxidation-reduction (redox) reaction in which a diphenol, or related compound, acts as a hydrogen or electron donor and reduces oxygen. [GOC:jl]
GO:0046524	266	21894	1	1	1	0	6	2	0.35094	0.24458	0.9174	GO:0046524	molecular_function	sucrose-phosphate synthase activity	Catalysis of the reaction: UDP-glucose + D-fructose 6-phosphate = UDP + sucrose 6-phosphate. [EC:2.4.1.14]	synonym: "SPS" RELATED [EC:2.4.1.14]|"sucrose 6-phosphate synthase activity" EXACT [EC:2.4.1.14]|"sucrose phosphate synthetase activity" EXACT [EC:2.4.1.14]|"sucrose phosphate-uridine diphosphate glucosyltransferase activity" EXACT [EC:2.4.1.14]|"sucrosephosphate-UDP glucosyltransferase activity" EXACT [EC:2.4.1.14]|"UDP-glucose-fructose-phosphate glucosyltransferase activity" EXACT [EC:2.4.1.14]…
GO:0016751	269	10195	0	0	2	1	0	0	0.32919	0.23901	0.9172	GO:0016751	molecular_function	S-succinyltransferase activity	Catalysis of the transfer of a succinyl group to a sulfur atom on the acceptor molecule. [GOC:ai]
GO:0015108	270	8722	0	0	1	1	0	0	0.33297	0.24132	0.9168	GO:0015108	molecular_function	chloride transmembrane transporter activity	Catalysis of the transfer of chloride ions from one side of a membrane to the other. [GOC:ai]
GO:0030523	271	13628	0	1	1	0	1	1	0.33689	0.23681	0.916	GO:0030523	molecular_function	dihydrolipoamide S-acyltransferase activity	Catalysis of the reaction: acyl-CoA + dihydrolipoamide = CoA + S-acyldihydrolipoamide. [EC:2.3.1.12	GOC:mah]
GO:0009705	272	7254	0	1	1	0	98	35	0.30264	0.22796	0.9156	GO:0009705	cellular_component	plant-type vacuole membrane	The lipid bilayer surrounding a vacuole that retains the same shape regardless of cell cycle phase. The membrane separates its contents from the cytoplasm of the cell. [GOC:mtg_sensu	ISBN:0471245208]	synonym: "membrane of vacuole with cell cycle-independent morphology" EXACT []|"tonoplast" EXACT []|"vacuolar membrane (sensu Magnoliophyta)" EXACT []
GO:0004582	273	2942	1	1	1	0	3	1	0.31133	0.23085	0.9154	GO:0004582	molecular_function	dolichyl-phosphate beta-D-mannosyltransferase activity	Catalysis of the reaction: GDP-mannose + dolichyl phosphate = GDP + dolichyl D-mannosyl phosphate. [EC:2.4.1.83]	synonym: "dolichol phosphate mannose synthase activity" EXACT [EC:2.4.1.83]|"dolichol-phosphate mannose synthase activity" EXACT [EC:2.4.1.83]|"dolichol-phosphate mannosyltransferase activity" EXACT [EC:2.4.1.83]|"dolichol-phosphate-mannose synthase activity" EXACT []|"dolichyl mannosyl phosphate synthase activity" EXACT [EC:2.4.1.83]|"dolichyl phosphate mannosyltransferase activity" EXACT [EC:2.…
GO:0016822	274	10262	0	0	1	1	0	0	0.22624	0.16935	0.9152	GO:0016822	molecular_function	hydrolase activity	acting on acid carbon-carbon bonds	Catalysis of the hydrolysis of any acid carbon-carbon bond. [GOC:jl]
GO:0008276	275	5922	0	0	1	4	1	1	0.23643	0.17818	0.914	GO:0008276	molecular_function	protein methyltransferase activity	Catalysis of the transfer of a methyl group (CH3-) to a protein. [GOC:jl	ISBN:0198506732 "Oxford Dictionary of Biochemistry and Molecular Biology"]
GO:0015106	276	8720	0	0	1	1	0	0	0.33701	0.24601	0.9136	GO:0015106	molecular_function	bicarbonate transmembrane transporter activity	Catalysis of the transfer of bicarbonate from one side of a membrane to the other. Bicarbonate is the hydrogencarbonate ion, HCO3-. [GOC:ai]
GO:0046972	278	22325	1	1	1	0	2	1	0.42221	0.3012	0.9134	GO:0046972	molecular_function	histone acetyltransferase activity (H4-K16 specific)	Catalysis of the addition of an acetyl group onto lysine at position 16 of the histone H4 protein. [GOC:ai]	synonym: "histone lysine acetyltransferase activity (H4-K16 specific)" EXACT []
GO:0050306	277	24503	1	1	1	0	3	2	0.31813	0.23664	0.9134	GO:0050306	molecular_function	sucrose 1F-fructosyltransferase activity	Catalysis of the reaction: 2 sucrose = D-glucose + 1F-beta-D-fructosylsucrose. [EC:2.4.1.99	MetaCyc:SUCROSE-1F-FRUCTOSYLTRANSFERASE-RXN]	synonym: "SST activity" EXACT [EC:2.4.1.99]|"sucrose 1(F)-fructosyltransferase activity" EXACT [EC:2.4.1.99]|"sucrose-sucrose 1-fructosyltransferase activity" EXACT [EC:2.4.1.99]|"sucrose:sucrose 1'-beta-D-fructosyltransferase activity" EXACT [EC:2.4.1.99]|"sucrose:sucrose 1(F)-beta-D-fructosyltransferase activity" EXACT [EC:2.4.1.99]|"sucrose:sucrose 1-fructosyltransferase activity" EXACT [EC:2.…
GO:0006527	279	4634	0	1	2	0	2	2	0.43374	0.31783	0.913	GO:0006527	biological_process	arginine catabolic process	The chemical reactions and pathways resulting in the breakdown of arginine, 2-amino-5-(carbamimidamido)pentanoic acid. [ChEBI:29016	GOC:go_curators]	synonym: "arginine breakdown" EXACT []|"arginine catabolism" EXACT []|"arginine degradation" EXACT []
GO:0016458	280	9925	0	0	1	3	0	0	0.35093	0.26557	0.9124	GO:0016458	biological_process	gene silencing	Any mechanism, at the level of transcription or post-transcription, causing long-term gene inactivation. [GOC:jic]	synonym: "long-term maintenance of gene inactivation" RELATED []
GO:0080008	281	27846	0	0	1	2	0	0	0.23555	0.17476	0.912	GO:0080008	cellular_component	CUL4 RING ubiquitin ligase complex	A ubiquitin ligase complex in which a cullin from the Cul4 family and a RING domain protein form the catalytic core; substrate specificity is conferred by an adaptor protein. [PMID:16792691	PMID:18223036	PMID:18552200]
GO:0055122	282	26861	0	0	1	1	0	0	0.28565	0.21603	0.9118	GO:0055122	biological_process	response to very low light intensity stimulus	A change in state or activity of a cell or an organism (in terms of movement, secretion, enzyme production, gene expression, etc.) as a result of a very low light intensity stimulus. A very low light intensity stimulus is defined as a level of electromagnetic radiation below 0.001 mmol/m2/sec. [GOC:mtg_far_red]
GO:0004823	283	3167	1	1	1	0	1	0	0.36452	0.26257	0.9114	GO:0004823	molecular_function	leucine-tRNA ligase activity	Catalysis of the reaction: ATP + L-leucine + tRNA(Leu) = AMP + diphosphate + L-leucyl-tRNA(Leu). [EC:6.1.1.4]	synonym: "L-leucine:tRNALeu ligase (AMP-forming)" EXACT [EC:6.1.1.4]|"leucine translase activity" EXACT [EC:6.1.1.4]|"leucine-tRNA synthetase activity" EXACT [EC:6.1.1.4]|"leucyl-transfer ribonucleate synthetase activity" EXACT [EC:6.1.1.4]|"leucyl-transfer ribonucleic acid synthetase activity" EXACT [EC:6.1.1.4]|"leucyl-transfer RNA synthetase activity" EXACT [EC:6.1.1.4]|"leucyl-tRNA synthetase…
GO:0016741	284	10186	0	0	1	2	0	0	0.17782	0.13424	0.9114	GO:0016741	molecular_function	transferase activity	transferring one-carbon groups	Catalysis of the transfer of a one-carbon group from one compound (donor) to another (acceptor). [GOC:jl	ISBN:0198506732 "Oxford Dictionary of Biochemistry and Molecular Biology"]
GO:0004343	286	2733	1	1	1	0	2	0	0.31254	0.23232	0.9112	GO:0004343	molecular_function	glucosamine 6-phosphate N-acetyltransferase activity	Catalysis of the reaction: acetyl-CoA + D-glucosamine 6-phosphate = CoA + N-acetyl-D-glucosamine 6-phosphate. [EC:2.3.1.4]	synonym: "acetyl-CoA:D-glucosamine-6-phosphate N-acetyltransferase activity" EXACT [EC:2.3.1.4]|"aminodeoxyglucosephosphate acetyltransferase activity" EXACT [EC:2.3.1.4]|"D-glucosamine-6-P N-acetyltransferase activity" EXACT [EC:2.3.1.4]|"glucosamine 6-phosphate acetylase activity" EXACT [EC:2.3.1.4]|"glucosamine-6-phosphate acetylase activity" EXACT [EC:2.3.1.4]|"glucosamine-phosphate N-acetylt…
GO:0015294	285	8893	0	0	2	6	0	0	0.34625	0.31045	0.9112	GO:0015294	molecular_function	solute:cation symporter activity	Catalysis of the transfer of a solute or solutes from one side of a membrane to the other according to the reaction: solute(out) + cation(out) = solute(in) + cation(in). [GOC:ai]
GO:0004557	287	2920	1	1	1	0	5	1	0.30045	0.22744	0.911	GO:0004557	molecular_function	alpha-galactosidase activity	Catalysis of the hydrolysis of terminal, non-reducing alpha-D-galactose residues in alpha-D-galactosides, including galactose oligosaccharides, galactomannans and galactohydrolase. [EC:3.2.1.22]	synonym: "alpha-D-galactosidase activity" EXACT [EC:3.2.1.22]|"alpha-D-galactoside galactohydrolase activity" EXACT [EC:3.2.1.22]|"alpha-galactosidase A" RELATED [EC:3.2.1.22]|"alpha-galactoside galactohydrolase activity" EXACT [EC:3.2.1.22]|"melibiase activity" EXACT []
GO:0006573	290	4680	0	0	1	1	0	0	0.31104	0.23676	0.9108	GO:0006573	biological_process	valine metabolic process	The chemical reactions and pathways involving valine, 2-amino-3-methylbutanoic acid. [GOC:ai]	synonym: "valine metabolism" EXACT []
GO:0009672	288	7223	1	1	1	0	8	6	0.39678	0.33247	0.9108	GO:0009672	molecular_function	auxin:hydrogen symporter activity	Catalysis of the transfer of a solute or solutes from one side of a membrane to the other according to the reaction: auxin(out) + H+(out) = auxin(in) + H+(in). [PMID:8688077]	synonym: "auxin:proton symporter" EXACT []
GO:0016627	289	10079	0	0	1	6	3	2	0.20682	0.15073	0.9108	GO:0016627	molecular_function	oxidoreductase activity	acting on the CH-CH group of donors	Catalysis of an oxidation-reduction (redox) reaction in which a CH-CH group acts as a hydrogen or electron donor and reduces a hydrogen or electron acceptor. [GOC:ai]	synonym: "oxidoreductase activity	acting on the CH-CH group of donors	other acceptors" NARROW []
GO:0015293	291	8892	0	0	1	1	0	0	0.36562	0.29624	0.9104	GO:0015293	molecular_function	symporter activity	Enables the active transport of a solute across a membrane by a mechanism whereby two or more species are transported together in the same direction in a tightly coupled process not directly linked to a form of energy other than chemiosmotic energy. [GOC:mtg_transport	ISBN:0815340729	PMID:10839820]	synonym: "cotransporter" BROAD []|"porter" BROAD []|"symport" RELATED []
GO:0019005	292	11536	0	1	1	0	43	15	0.22097	0.16923	0.9102	GO:0019005	cellular_component	SCF ubiquitin ligase complex	A ubiquitin ligase complex in which a cullin from the Cul1 subfamily and a RING domain protein form the catalytic core; substrate specificity is conferred by a Skp1 adaptor and an F-box protein. SCF complexes are involved in targeting proteins for degradation by the proteasome. The best characterized complexes are those from yeast and mammals (with core subunits named Cdc53/Cul1, Rbx1/Hrt1/Roc1).…	PMID:15688063]	synonym: "CDL1 complex" EXACT []|"CRL1 complex" EXACT []|"Cul1-RING ubiquitin ligase complex" EXACT []|"cullin-RING ligase 1" EXACT []|"SCF complex" EXACT []|"SCF complex substrate recognition subunit" NARROW []|"Skp1/Cul1/F-box protein complex" EXACT []
GO:0004602	295	2961	1	1	1	0	37	9	0.25615	0.19067	0.91	GO:0004602	molecular_function	glutathione peroxidase activity	Catalysis of the reaction: 2 glutathione + H2O2 = oxidized glutathione + 2 H2O. [EC:1.11.1.9]	synonym: "glutathione:hydrogen-peroxide oxidoreductase activity" EXACT [EC:1.11.1.9]|"GSH peroxidase activity" EXACT [EC:1.11.1.9]|"non-selenium glutathione peroxidase activity" NARROW []|"reduced glutathione peroxidase activity" EXACT [EC:1.11.1.9]|"selenium-glutathione peroxidase activity" EXACT [EC:1.11.1.9]
GO:0015301	293	8900	0	0	2	2	0	0	0.34731	0.27744	0.91	GO:0015301	molecular_function	anion:anion antiporter activity	Catalysis of the transfer of a solute or solutes from one side of a membrane to the other according to the reaction: anion A(out) + anion B(in) = anion A(in) + anion B(out). [GOC:ai	GOC:mtg_transport]
GO:0019318	294	11827	0	0	1	8	0	0	0.23207	0.17978	0.91	GO:0019318	biological_process	hexose metabolic process	The chemical reactions and pathways involving a hexose, any monosaccharide with a chain of six carbon atoms in the molecule. [ISBN:0198506732 "Oxford Dictionary of Biochemistry and Molecular Biology"]	synonym: "hexose metabolism" EXACT []
GO:0003825	296	2275	1	1	1	0	1	0	0.34706	0.24967	0.9096	GO:0003825	molecular_function	alpha	alpha-trehalose-phosphate synthase (UDP-forming) activity	Catalysis of the reaction: UDP-glucose + D-glucose 6-phosphate = UDP + alpha,alpha-trehalose 6-phosphate. [EC:2.4.1.15]	synonym: "alpha	alpha-trehalose phosphate synthase (UDP-forming)" EXACT [EC:2.4.1.15]|"phosphotrehalose-uridine diphosphate transglucosylase activity" EXACT [EC:2.4.1.15]|"transglucosylase activity" EXACT []|"trehalose 6-phosphate synthase activity" EXACT []|"trehalose 6-phosphate synthetase activity" EXACT []|"trehalose phosphate synthase activity" EXACT [EC:2.4.1.15]|"trehalose phosphate synthetase activity" E…
GO:0008490	297	6122	0	0	2	1	0	0	0.36366	0.28354	0.909	GO:0008490	molecular_function	arsenite secondary active transmembrane transporter activity	Catalysis of the transfer of arsenite from one side of a membrane to the other, up its concentration gradient. The transporter binds the solute and undergoes a series of conformational changes. Transport works equally well in either direction and is driven by a chemiosmotic source of energy. Chemiosmotic sources of energy include uniport, symport or antiport. [GOC:jl]	synonym: "arsenite porter activity" RELATED []
GO:0006549	298	4656	0	0	1	1	0	0	0.29939	0.23338	0.9086	GO:0006549	biological_process	isoleucine metabolic process	The chemical reactions and pathways involving isoleucine, (2R*,3R*)-2-amino-3-methylpentanoic acid. [GOC:ai]	synonym: "isoleucine metabolism" EXACT []
GO:0015380	299	8973	0	1	3	0	3	2	0.3781	0.29303	0.9086	GO:0015380	molecular_function	anion exchanger activity		synonym: "bicarbonate:chloride antiporter" NARROW []
GO:0010179	300	7716	1	1	1	0	3	3	0.31826	0.24235	0.9084	GO:0010179	molecular_function	IAA-Ala conjugate hydrolase activity	Catalysis of the reaction: IAA-alanine -> indole-3-acetic acid + alanine. [GOC:tb]
GO:0004457	301	2835	0	0	1	1	2	0	0.25872	0.1943	0.9082	GO:0004457	molecular_function	lactate dehydrogenase activity	Catalysis of the oxidation of lactate to produce pyruvate. [GOC:ai]
GO:0005315	302	3593	1	1	2	0	3	2	0.3553	0.28226	0.9078	GO:0005315	molecular_function	inorganic phosphate transmembrane transporter activity	Catalysis of the transfer of a inorganic phosphate from one side of a membrane to the other, up its concentration gradient. The transporter binds the solute and undergoes a series of conformational changes. Transport works equally well in either direction and is driven by a chemiosmotic source of energy. Chemiosmotic sources of energy include uniport, symport or antiport. [GOC:mtg_transport]
GO:0032440	303	15515	1	1	1	0	4	3	0.30623	0.23256	0.9078	GO:0032440	molecular_function	2-alkenal reductase activity	Catalysis of the reaction: n-alkanal + NAD(P)+ = alk-2-enal + NAD(P)H + H+. [EC:1.3.1.74	PMID:16299173]	synonym: "n-alkanal:NAD(P)+ 2-oxidoreductase activity" EXACT [EC:1.3.1.74]|"NAD(P)H-dependent alkenal/one oxidoreductase activity" EXACT [EC:1.3.1.74]|"NADPH:2-alkenal alpha	beta-hydrogenase activity" EXACT []
GO:0009267	304	6845	0	0	3	4	3	2	0.42521	0.33629	0.9074	GO:0009267	biological_process	cellular response to starvation	A change in state or activity of a cell (in terms of movement, secretion, enzyme production, gene expression, etc.) as a result of deprivation of nourishment. [GOC:jl]
GO:0016746	305	10190	0	0	1	3	0	0	0.18723	0.13788	0.9072	GO:0016746	molecular_function	transferase activity	transferring acyl groups	Catalysis of the transfer of an acyl group from one compound (donor) to another (acceptor). [GOC:jl	ISBN:0198506732 "Oxford Dictionary of Biochemistry and Molecular Biology"]
GO:0035248	306	18306	1	1	1	0	14	2	0.30811	0.23345	0.907	GO:0035248	molecular_function	alpha-1	4-N-acetylgalactosaminyltransferase activity	Catalysis of the transfer of an N-acetylgalactosaminyl residue from UDP-N-acetyl-galactosamine to an acceptor molecule, forming an alpha-1,4 linkage. [PMID:15130086]	synonym: "alpha-1	4-GalNAc transferase activity" EXACT []
GO:0006006	307	4153	0	0	1	5	67	10	0.26585	0.20543	0.906	GO:0006006	biological_process	glucose metabolic process	The chemical reactions and pathways involving glucose, the aldohexose gluco-hexose. D-glucose is dextrorotatory and is sometimes known as dextrose; it is an important source of energy for living organisms and is found free as well as combined in homo- and hetero-oligosaccharides and polysaccharides. [ISBN:0198506732 "Oxford Dictionary of Biochemistry and Molecular Biology"]	synonym: "cellular glucose metabolic process" EXACT [GOC:vw]|"glucose metabolism" EXACT []
GO:0008373	308	6013	0	1	1	0	2	1	0.22855	0.17426	0.9052	GO:0008373	molecular_function	sialyltransferase activity	Catalysis of the formation of sialylglycoconjugates via transfer of the sialic acid group from CMP to one of several glycoconjugate acceptors. [GOC:jl	ISBN:0721662544 "Dorland's Illustrated Medical Dictionary"]
GO:0016645	309	10097	0	0	1	4	0	0	0.19646	0.15295	0.9048	GO:0016645	molecular_function	oxidoreductase activity	acting on the CH-NH group of donors	Catalysis of an oxidation-reduction (redox) reaction in which a CH-NH group acts as a hydrogen or electron donor and reduces a hydrogen or electron acceptor. [GOC:ai]	synonym: "oxidoreductase activity	acting on the CH-NH group of donors	other acceptors" NARROW []
GO:0045544	310	20937	1	1	1	0	3	2	0.29163	0.22168	0.9048	GO:0045544	molecular_function	gibberellin 20-oxidase activity	Catalysis of the oxidation of C-20 gibberellins to form the corresponding C-19 lactones. [PMID:7604047]
GO:0004826	311	3170	1	1	1	0	3	0	0.3413	0.26194	0.904	GO:0004826	molecular_function	phenylalanine-tRNA ligase activity	Catalysis of the reaction: ATP + L-phenylalanine + tRNA(Phe) = AMP + diphosphate + L-phenylalanyl-tRNA(Phe). [EC:6.1.1.20]	synonym: "L-phenylalanine:tRNAPhe ligase (AMP-forming) activity" EXACT [EC:6.1.1.20]|"L-phenylalanyl-tRNA synthetase activity" EXACT [EC:6.1.1.20]|"phenylalanine translase activity" EXACT [EC:6.1.1.20]|"phenylalanine-tRNA synthetase activity" EXACT [EC:6.1.1.20]|"phenylalanyl-transfer ribonucleate synthetase activity" EXACT [EC:6.1.1.20]|"phenylalanyl-transfer RNA ligase activity" EXACT [EC:6.1.1…
GO:0006538	312	4645	0	0	2	2	0	0	0.42806	0.32604	0.9036	GO:0006538	biological_process	glutamate catabolic process	The chemical reactions and pathways resulting in the breakdown of glutamate, the anion of 2-aminopentanedioic acid. [GOC:go_curators]	synonym: "glutamate breakdown" EXACT []|"glutamate catabolism" EXACT []|"glutamate degradation" EXACT []|"glutamic acid catabolic process" EXACT []|"glutamic acid catabolism" EXACT []
GO:0008270	313	5916	1	1	1	0	340	104	0.15405	0.11752	0.9032	GO:0008270	molecular_function	zinc ion binding	Interacting selectively with zinc (Zn) ions. [GOC:ai]	synonym: "zinc binding" EXACT []
GO:0000151	316	129	0	0	2	4	10	6	0.16479	0.12729	0.903	GO:0000151	cellular_component	ubiquitin ligase complex	A protein complex that includes a ubiquitin-protein ligase (E3) and other proteins that may confer substrate specificity on the complex. [PMID:9529603]
GO:0003988	315	2420	1	1	1	0	2	1	0.29633	0.23321	0.903	GO:0003988	molecular_function	acetyl-CoA C-acyltransferase activity	Catalysis of the reaction: acyl-CoA + acetyl-CoA = CoA + 3-oxoacyl-CoA. [EC:2.3.1.16]	synonym: "2-keto-acyl thiolase activity" EXACT []|"2-methylacetoacetyl-CoA thiolase" BROAD [EC:2.3.1.16]|"3-ketoacyl CoA thiolase activity" EXACT [EC:2.3.1.16]|"3-ketoacyl coenzyme A thiolase activity" EXACT [EC:2.3.1.16]|"3-ketoacyl thiolase activity" EXACT [EC:2.3.1.16]|"3-ketoacyl-CoA thiolase activity" EXACT []|"3-ketothiolase activity" EXACT [EC:2.3.1.16]|"3-oxoacyl-CoA thiolase activity" EX…
GO:0051301	314	25483	0	0	1	4	7	3	0.15924	0.12611	0.903	GO:0051301	biological_process	cell division	The process resulting in the physical partitioning and separation of a cell into daughter cells. [GOC:go_curators]
GO:0008509	318	6137	0	0	1	6	0	0	0.22158	0.17014	0.9024	GO:0008509	molecular_function	anion transmembrane transporter activity	Catalysis of the transfer of a negatively charged ion from one side of a membrane to the other. [GOC:def	GOC:df	GOC:mtg_transport	ISBN:0815340729]	synonym: "anion transporter activity" EXACT []
GO:0016744	317	10189	0	0	1	3	0	0	0.20328	0.15835	0.9024	GO:0016744	molecular_function	transferase activity	transferring aldehyde or ketonic groups	Catalysis of the transfer of an aldehyde or ketonic group from one compound (donor) to another (acceptor). [GOC:jl	ISBN:0198506732 "Oxford Dictionary of Biochemistry and Molecular Biology"]	synonym: "transketolase or transaldolase activity" EXACT []
GO:0009639	319	7190	0	0	1	4	17	9	0.18004	0.14009	0.9022	GO:0009639	biological_process	response to red or far red light	A change in state or activity of a cell or an organism (in terms of movement, secretion, enzyme production, gene expression, etc.) as a result of a red or far red light stimulus. Red light is electromagnetic radiation of wavelength of 580-700nm. Far red light is electromagnetic radiation of wavelength 700-800nm. An example of this response is seen at the beginning of many plant species developmen…	GOC:mtg_far_red]
GO:0051168	320	25357	0	0	1	3	0	0	0.28848	0.22469	0.9012	GO:0051168	biological_process	nuclear export	The directed movement of substances out of the nucleus. [GOC:ai]	synonym: "export from nucleus" EXACT []|"nucleus export" EXACT []|"substance nuclear export" EXACT []
GO:0015367	321	8960	1	1	2	0	2	1	0.40736	0.33592	0.9008	GO:0015367	molecular_function	oxoglutarate:malate antiporter activity	Catalysis of the transfer of a solute or solutes from one side of a membrane to the other according to the reaction: oxoglutarate(out) + malate(in) = oxoglutarate(in) + malate(out). [TC:2.A.29.2.1]
GO:0004321	323	2712	1	1	1	0	1	0	0.28911	0.23192	0.9004	GO:0004321	molecular_function	fatty-acyl-CoA synthase activity	Catalysis of the reaction: acetyl-CoA + n malonyl-CoA + 2n NADH + 2n NADPH + 4n H+ = a long-chain acyl-CoA + n CoA + n CO2 + 2n NAD+ + 2n NADP+. [EC:2.3.1.86]	synonym: "acyl-CoA:malonyl-CoA C-acyltransferase (decarboxylating	oxoacyl- and enoyl- reducing)" EXACT [EC:2.3.1.86]|"yeast fatty acid synthase activity" NARROW [EC:2.3.1.86]
GO:0045543	322	20936	1	1	1	0	5	2	0.27241	0.21825	0.9004	GO:0045543	molecular_function	gibberellin 2-beta-dioxygenase activity	Catalysis of the reaction: gibberellin 1 + 2-oxoglutarate + O2 = 2-beta-hydroxygibberellin 1 + succinate + CO2. [EC:1.14.11.13]	synonym: "(gibberellin-1)	2-oxoglutarate:oxygen oxidoreductase (2beta-hydroxylating)" EXACT [EC:1.14.11.13]|"gibberellin 2-beta-hydroxylase activity" EXACT [EC:1.14.11.13]|"gibberellin 2-oxidase activity" EXACT []|"gibberellin 2beta-dioxygenase activity" EXACT [EC:1.14.11.13]|"gibberellin 2beta-hydroxylase activity" EXACT [EC:1.14.11.13]
GO:0016875	324	10315	0	0	1	1	0	0	0.23081	0.17956	0.9	GO:0016875	molecular_function	ligase activity	forming carbon-oxygen bonds	Catalysis of the ligation of two substances via a carbon-oxygen bond with concomitant breakage of a diphosphate linkage, usually in a nucleoside triphosphate. [GOC:jl]
GO:0009650	325	7201	1	1	1	0	30	10	0.29104	0.22598	0.8994	GO:0009650	biological_process	UV protection	Any process by which an organism or cell protects itself from ultraviolet radiation (UV), which may also result in resistance to repeated exposure to UV. [GOC:jl	GOC:ml]	synonym: "ultraviolet protection" EXACT []|"ultraviolet resistance" RELATED []|"ultraviolet tolerance" RELATED []|"UV resistance" RELATED []|"UV tolerance" RELATED []
GO:0006007	326	4154	0	0	2	2	0	0	0.26556	0.2152	0.8992	GO:0006007	biological_process	glucose catabolic process	The chemical reactions and pathways resulting in the breakdown of glucose, the aldohexose gluco-hexose. [GOC:ai]	synonym: "glucose breakdown" EXACT []|"glucose catabolism" EXACT []|"glucose degradation" EXACT []
GO:0009916	327	7461	1	1	1	0	4	3	0.31377	0.24813	0.899	GO:0009916	molecular_function	alternative oxidase activity	Catalysis of the oxidation of ubiquinol by diverting electrons from the standard electron transfer chain, transferring them from ubiquinol to oxygen and generating water as the product. [ISBN:0943088399]
GO:0043617	328	19953	1	1	1	0	4	4	0.45344	0.36454	0.898	GO:0043617	biological_process	cellular response to sucrose starvation	A change in state or activity of a cell (in terms of movement, secretion, enzyme production, gene expression, etc.) as a result of deprivation of sucrose. [GOC:jl]
GO:0009704	329	7253	1	1	1	0	2	2	0.22523	0.17916	0.8978	GO:0009704	biological_process	de-etiolation	The greening response of plants grown in the dark (etiolated) as a result of chloroplast biogenesis and the accumulation of chlorophyll. [GOC:lr]
GO:0004169	330	2591	1	1	1	0	1	0	0.30076	0.2413	0.8972	GO:0004169	molecular_function	dolichyl-phosphate-mannose-protein mannosyltransferase activity	Catalysis of the reaction: dolichyl phosphate D-mannose + protein = dolichyl phosphate + O-D-mannosylprotein. [EC:2.4.1.109]	synonym: "dolichol phosphomannose-protein mannosyltransferase activity" EXACT [EC:2.4.1.109]|"dolichyl-phosphate-D-mannose:protein O-D-mannosyltransferase activity" EXACT [EC:2.4.1.109]|"dolichyl-phosphate-mannose-protein O-mannosyltransferase activity" EXACT []|"O-glycoside mannosyltransferase" BROAD []|"protein O-D-mannosyltransferase activity" EXACT [EC:2.4.1.109]|"protein O-mannosyltransferas…
GO:0008375	332	6015	0	0	2	1	9	2	0.25017	0.195	0.897	GO:0008375	molecular_function	acetylglucosaminyltransferase activity	Catalysis of the transfer of an N-acetylglucosaminyl residue from UDP-N-acetyl-glucosamine to an oligosaccharide. [ISBN:0198506732 "Oxford Dictionary of Biochemistry and Molecular Biology"]	synonym: "GlcNAc transferase activity" EXACT []
GO:0031160	331	14244	0	0	1	1	0	0	0.24962	0.19407	0.897	GO:0031160	cellular_component	spore wall	The specialized envelope lying outside the cell membrane of a spore. [GOC:mah	GOC:pg]	synonym: "spore coat" EXACT []
GO:0006551	333	4658	0	0	1	2	3	1	0.28966	0.23169	0.8964	GO:0006551	biological_process	leucine metabolic process	The chemical reactions and pathways involving leucine, 2-amino-4-methylpentanoic acid. [GOC:ai]	synonym: "leucine metabolism" EXACT []
GO:0004096	334	2520	1	1	1	0	24	4	0.25223	0.20348	0.8962	GO:0004096	molecular_function	catalase activity	Catalysis of the reaction: 2 H2O2 = O2 + 2 H2O. [EC:1.11.1.6]	synonym: "bacterial catalase-peroxidase activity" NARROW []|"caperase activity" EXACT [EC:1.11.1.6]|"CAT" RELATED [EC:1.11.1.6]|"catalase reaction" EXACT []|"catalase-peroxidase activity" EXACT [EC:1.11.1.6]|"equilase activity" EXACT [EC:1.11.1.6]|"haem catalase activity" NARROW []|"heme catalase activity" NARROW []|"hydrogen-peroxide:hydrogen-peroxide oxidoreductase activity" EXACT [EC:1.11.1.6]…
GO:0009067	335	6650	0	0	2	5	2	1	0.33878	0.28562	0.8958	GO:0009067	biological_process	aspartate family amino acid biosynthetic process	The chemical reactions and pathways resulting in the formation of amino acids of the aspartate family, comprising asparagine, aspartate, lysine, methionine and threonine. [GOC:ai]	synonym: "aspartate family amino acid anabolism" EXACT []|"aspartate family amino acid biosynthesis" EXACT []|"aspartate family amino acid formation" EXACT []|"aspartate family amino acid synthesis" EXACT []
GO:0009991	336	7533	0	0	1	2	11	3	0.25408	0.20992	0.8952	GO:0009991	biological_process	response to extracellular stimulus	A change in state or activity of a cell or an organism (in terms of movement, secretion, enzyme production, gene expression, etc.) as a result of an extracellular stimulus. [GOC:go_curators]
GO:0051753	337	25933	1	1	1	0	3	2	0.32954	0.26711	0.8948	GO:0051753	molecular_function	mannan synthase activity	Catalysis of the reaction: mannan(n) + GDP-mannose = mannan(n+1) + GDP. This reaction is the formation of the beta-1,4-linked mannan backbone in substrates such as galactomannan. [PMID:14726589]	synonym: "galactomannan beta-1	4-mannosyltransferase activity" NARROW []|"mannan beta-1	4-mannosyltransferase activity" EXACT []
GO:0031462	338	14543	1	1	1	0	7	4	0.22528	0.18276	0.8944	GO:0031462	cellular_component	Cul2-RING ubiquitin ligase complex	A ubiquitin ligase complex in which a cullin from the Cul2 subfamily and a RING domain protein form the catalytic core; substrate specificity is conferred by an elongin-BC adaptor and a SOCS/BC box protein. [PMID:15571813	PMID:15688063]	synonym: "CBC complex" BROAD []|"CDL2 complex" EXACT []|"CRL2 complex" EXACT []|"cullin-RING ligase 2" EXACT []|"EC2S complex" BROAD []|"ECS complex" BROAD []|"SCF2 complex" RELATED []|"VBC complex" NARROW []
GO:0016823	339	10263	0	0	1	1	0	0	0.26982	0.21818	0.8936	GO:0016823	molecular_function	hydrolase activity	acting on acid carbon-carbon bonds	in ketonic substances	Catalysis of the hydrolysis of any acid carbon-carbon bond in a ketonic substance, a substance containing a keto (C=O) group. [GOC:ai]
GO:0019104	340	11632	0	0	1	2	2	1	0.29823	0.23913	0.8936	GO:0019104	molecular_function	DNA N-glycosylase activity	Catalysis of the removal of damaged bases by cleaving the N-C1' glycosidic bond between the target damaged DNA base and the deoxyribose sugar. The reaction releases a free base and leaves an apurinic/apyrimidinic (AP) site. [GOC:elh	PMID:11554296]	synonym: "DNA glycosylase activity" EXACT []|"endonuclease VIII activity" RELATED []
GO:0031466	341	14547	1	1	1	0	7	4	0.22634	0.18299	0.8934	GO:0031466	cellular_component	Cul5-RING ubiquitin ligase complex	A ubiquitin ligase complex in which a cullin from the Cul5 subfamily and a RING domain protein form the catalytic core; substrate specificity is conferred by an elongin-BC adaptor and a SOCS/BC box protein. [PMID:15571813	PMID:15688063]	synonym: "CDL5 complex" EXACT []|"CRL5 complex" EXACT []|"cullin-RING ligase 5" EXACT []|"EC2S complex" BROAD []|"SCF5 complex" RELATED []
GO:0016749	342	10193	0	0	2	1	0	0	0.2791	0.22537	0.893	GO:0016749	molecular_function	N-succinyltransferase activity	Catalysis of the transfer of a succinyl group to a nitrogen atom on the acceptor molecule. [GOC:ai]
GO:0005856	343	4016	0	0	1	2	78	25	0.20392	0.16882	0.8928	GO:0005856	cellular_component	cytoskeleton	Any of the various filamentous elements that form the internal framework of cells, and typically remain after treatment of the cells with mild detergent to remove membrane constituents and soluble components of the cytoplasm. The term embraces intermediate filaments, microfilaments, microtubules, the microtrabecular lattice, and other structures characterized by a polymeric filamentous nature and…	ISBN:0198547684	PMID:16959967]
GO:0016728	344	10174	0	0	1	2	0	0	0.25787	0.20682	0.8928	GO:0016728	molecular_function	oxidoreductase activity	acting on CH or CH2 groups	disulfide as acceptor	Catalysis of an oxidation-reduction (redox) reaction in which a CH2 group acts as a hydrogen or electron donor and reduces a disulfide group. [GOC:ai]	synonym: "oxidoreductase activity	acting on CH or CH2 groups	disulphide as acceptor" EXACT []
GO:0016874	345	10314	0	0	1	6	32	12	0.15274	0.12398	0.8928	GO:0016874	molecular_function	ligase activity	Catalysis of the ligation of two substances with concomitant breaking of a diphosphate linkage, usually in a nucleoside triphosphate. Ligase is the systematic name for any enzyme of EC class 6. [ISBN:0198506732 "Oxford Dictionary of Biochemistry and Molecular Biology"]
GO:0042149	346	18554	1	1	1	0	1	1	0.43728	0.36192	0.8922	GO:0042149	biological_process	cellular response to glucose starvation	A change in state or activity of a cell (in terms of movement, secretion, enzyme production, gene expression, etc.) as a result of deprivation of glucose. [GOC:jl]
GO:0010327	347	7859	1	1	1	0	1	0	0.32663	0.26371	0.892	GO:0010327	molecular_function	acetyl CoA:(Z)-3-hexen-1-ol acetyltransferase activity	Catalyzes the reaction: acetyl-CoA + (Z)-3-hexen-1-ol = CoA + (Z)-3-hexen-1-yl acetate. [PMID:17163883]	synonym: "hexenol acetyltransferase" RELATED []
GO:0004579	348	2940	1	1	1	0	2	0	0.29142	0.23385	0.8914	GO:0004579	molecular_function	dolichyl-diphosphooligosaccharide-protein glycotransferase activity	Catalysis of the reaction: dolichyl diphosphooligosaccharide + protein L-asparagine = dolichyl diphosphate + a glycoprotein with the oligosaccharide chain attached by glycosylamine linkage to protein L-asparagine. [EC:2.4.1.119]	synonym: "asparagine N-glycosyltransferase activity" EXACT [EC:2.4.1.119]|"dolichyl-diphosphooligosaccharide-protein glycosyltransferase activity" EXACT []|"dolichyl-diphosphooligosaccharide:protein-L-asparagine oligopolysaccharidotransferase activity" EXACT [EC:2.4.1.119]|"dolichyldiphosphooligosaccharide-protein glycosyltransferase activity" EXACT [EC:2.4.1.119]|"dolichyldiphosphooligosaccharid…
GO:0004459	350	2837	1	1	2	0	2	0	0.29278	0.23224	0.891	GO:0004459	molecular_function	L-lactate dehydrogenase activity	Catalysis of the reaction: (S)-lactate + NAD+ = pyruvate + NADH + H+. [EC:1.1.1.27]	synonym: "L-lactic acid dehydrogenase activity" EXACT [EC:1.1.1.27]|"L-lactic dehydrogenase activity" EXACT [EC:1.1.1.27]
GO:0009755	349	7304	0	0	2	5	8	4	0.21894	0.18038	0.891	GO:0009755	biological_process	hormone-mediated signaling	A series of molecular signals mediated by the detection of a hormone. [GOC:sm]	synonym: "hormone mediated signalling" EXACT []
GO:0035194	351	18252	0	0	2	2	0	0	0.40681	0.32857	0.8904	GO:0035194	biological_process	posttranscriptional gene silencing by RNA	Any process of posttranscriptional gene inactivation (silencing) mediated by small RNA molecules that may trigger mRNA degradation or negatively regulate translation. [GOC:mah	PMID:15020054	PMID:15066275	PMID:15066283]	synonym: "RNA-mediated posttranscriptional gene silencing" EXACT [GOC:dph	GOC:tb]|"sense-PTGS" RELATED []
GO:0004149	353	2571	1	1	1	0	1	1	0.33898	0.28056	0.89	GO:0004149	molecular_function	dihydrolipoyllysine-residue succinyltransferase activity	Catalysis of the reaction: succinyl-CoA + dihydrolipoamide = CoA + S-succinyldihydrolipoamide. [EC:2.3.1.61]	synonym: "dihydrolipoamide S-succinyltransferase activity" EXACT []|"dihydrolipoamide succinyltransferase activity" EXACT [EC:2.3.1.61]|"dihydrolipoic transsuccinylase activity" EXACT [EC:2.3.1.61]|"dihydrolipolyl transsuccinylase activity" EXACT [EC:2.3.1.61]|"dihydrolipoyl transsuccinylase activity" EXACT [EC:2.3.1.61]|"enzyme-dihydrolipoyllysine:succinyl-CoA S-succinyltransferase activity" EXA…
GO:0009084	352	6667	0	0	2	3	0	0	0.37433	0.30816	0.89	GO:0009084	biological_process	glutamine family amino acid biosynthetic process	The chemical reactions and pathways resulting in the formation of amino acids of the glutamine family, comprising arginine, glutamate, glutamine and proline. [GOC:ai]	synonym: "glutamine family amino acid anabolism" EXACT []|"glutamine family amino acid biosynthesis" EXACT []|"glutamine family amino acid formation" EXACT []|"glutamine family amino acid synthesis" EXACT []
GO:0010026	354	7564	1	1	1	0	8	6	0.32897	0.27399	0.8894	GO:0010026	biological_process	trichome differentiation	The process whereby a relatively unspecialized epidermal cell acquires the specialized features of a trichome cell. [GOC:mtg_sensu	PMID:9367433]	synonym: "trichome cell differentiation (sensu Magnoliophyta)" EXACT []|"trichome differentiation (sensu Magnoliophyta)" EXACT []
GO:0006913	355	4996	0	0	1	2	48	16	0.23545	0.19557	0.8892	GO:0006913	biological_process	nucleocytoplasmic transport	The directed movement of molecules between the nucleus and the cytoplasm. [GOC:go_curators]	synonym: "nucleocytoplasmic shuttling" NARROW []
GO:0031467	356	14548	1	1	1	0	7	4	0.22098	0.18395	0.889	GO:0031467	cellular_component	Cul7-RING ubiquitin ligase complex	A ubiquitin ligase complex in which a cullin from the Cul7 subfamily and a RING domain protein form the catalytic core; substrate specificity is conferred by a Skp1 linker and an F-box protein. [PMID:15571813	PMID:15688063]	synonym: "CDL7 complex" EXACT []|"CRL7 complex" EXACT []|"cullin-RING ligase 7" EXACT []|"SCF7 complex" EXACT []
GO:0031463	357	14544	1	1	1	0	8	4	0.2205	0.17812	0.8886	GO:0031463	cellular_component	Cul3-RING ubiquitin ligase complex	A ubiquitin ligase complex in which a cullin from the Cul3 subfamily and a RING domain protein form the catalytic core; substrate specificity is conferred by a BTB-domain-containing protein. [PMID:15571813	PMID:15688063]	synonym: "BC3B complex" EXACT []|"BCR3 complex" EXACT []|"CDL3 complex" EXACT []|"CRL3 complex" EXACT []|"cullin-RING ligase 3" EXACT []|"SCF3 complex" RELATED []
GO:0031047	358	14132	0	0	1	1	0	0	0.36414	0.30133	0.8882	GO:0031047	biological_process	gene silencing by RNA	Any process by which RNA molecules inactivate expression of target genes. [GOC:dph	GOC:mah	GOC:tb	PMID:15020054]	synonym: "RNA-mediated gene silencing" EXACT [GOC:dph	GOC:tb]
GO:0016274	360	9801	0	0	2	4	1	1	0.29252	0.24295	0.8878	GO:0016274	molecular_function	protein-arginine N-methyltransferase activity	Catalysis of the transfer of a methyl group from S-adenosyl-L-methionine to an amino group of an arginine residue in a protein substrate. [GOC:mah	PMID:12351636]	synonym: "PRMT activity" EXACT []
GO:0019186	359	11708	1	1	1	0	1	0	0.28349	0.2323	0.8878	GO:0019186	molecular_function	acyl-CoA N-acyltransferase activity
GO:0016036	361	9583	1	1	1	0	4	2	0.42872	0.36433	0.8874	GO:0016036	biological_process	cellular response to phosphate starvation	A change in state or activity of a cell (in terms of movement, secretion, enzyme production, gene expression, etc.) as a result of deprivation of phosphate. [GOC:jl]
GO:0004318	363	2709	1	1	2	0	2	1	0.31131	0.2555	0.8868	GO:0004318	molecular_function	enoyl-[acyl-carrier-protein] reductase (NADH) activity	Catalysis of the reaction: acyl-[acyl-carrier protein] + NAD+ = trans-2,3-dehydroacyl-[acyl-carrier protein] + NADH + H+. [EC:1.3.1.9]	synonym: "acyl-acyl-carrier-protein:NAD+ oxidoreductase" EXACT [EC:1.3.1.9]|"enoyl-[acyl-carrier protein] reductase (NADH) activity" EXACT [EC:1.3.1.9]|"enoyl-ACP reductase (NADH) activity" EXACT [EC:1.3.1.9]|"enoyl-acyl-carrier-protein reductase (NADH)" EXACT [EC:1.3.1.9]|"NADH-enoyl acyl carrier protein reductase activity" EXACT [EC:1.3.1.9]|"NADH-specific enoyl-ACP reductase activity" EXACT [E…
GO:0004372	362	2762	0	0	1	1	14	10	0.2343	0.19328	0.8868	GO:0004372	molecular_function	glycine hydroxymethyltransferase activity	Catalysis of the reaction: 5,10-methylenetetrahydrofolate + glycine + H2O = tetrahydrofolate + L-serine. [EC:2.1.2.1]	synonym: "5	10-methylenetetrahydrofolate:glycine hydroxymethyltransferase activity" EXACT [EC:2.1.2.1]|"allothreonine aldolase activity" EXACT [EC:2.1.2.1]|"L-serine hydroxymethyltransferase activity" EXACT [EC:2.1.2.1]|"serine aldolase activity" EXACT [EC:2.1.2.1]|"serine hydroxymethylase activity" EXACT [EC:2.1.2.1]|"serine hydroxymethyltransferase activity" EXACT [EC:2.1.2.1]|"serine transhydroxymethylase…
GO:0016727	364	10173	0	0	1	1	0	0	0.25229	0.2105	0.8864	GO:0016727	molecular_function	oxidoreductase activity	acting on CH or CH2 groups	oxygen as acceptor	Catalysis of an oxidation-reduction (redox) reaction in which a CH2 group acts as a hydrogen or electron donor and reduces an oxygen molecule. [GOC:ai]
GO:0010244	365	7780	1	1	2	0	2	2	0.30214	0.24838	0.8862	GO:0010244	biological_process	response to low fluence blue light stimulus by blue low-fluence system	A change in state or activity of a cell or an organism (in terms of movement, secretion, enzyme production, gene expression, etc.) as a result of the detection of a low fluence blue light stimulus by the blue low-fluence system. Blue light is electromagnetic radiation with a wavelength of between 440 and 500nm. The blue low-fluence system responds to blue light at or below 0.1 micromols/m2. In ce…	PMID:10398709]	synonym: "response to low fluence blue light" BROAD []|"response to low fluence blue light by blf system" EXACT []
GO:0016717	366	10163	0	0	1	3	0	0	0.23181	0.19342	0.8862	GO:0016717	molecular_function	oxidoreductase activity	acting on paired donors	with oxidation of a pair of donors resulting in the reduction of molecular oxygen to two molecules of water	Catalysis of an oxidation-reduction (redox) reaction in which hydrogen or electrons are transferred from each of two donors, and molecular oxygen is reduced to two molecules of water. [GOC:mah]
GO:0040016	367	18395	1	1	1	0	187	68	0.1851	0.15714	0.8862	GO:0040016	biological_process	embryonic cleavage	The first few specialized divisions of an activated animal egg. [GOC:clt	ISBN:0070524300]
GO:0004334	368	2724	1	1	1	0	3	3	0.31248	0.2597	0.886	GO:0004334	molecular_function	fumarylacetoacetase activity	Catalysis of the reaction: 4-fumarylacetoacetate + H2O = acetoacetate + fumarate. [EC:3.7.1.2]	synonym: "4-fumarylacetoacetate fumarylhydrolase activity" EXACT [EC:3.7.1.2]|"beta-diketonase activity" EXACT [EC:3.7.1.2]|"fumarylacetoacetate hydrolase activity" EXACT [EC:3.7.1.2]
GO:0016903	369	10343	0	0	1	5	0	0	0.15014	0.12652	0.8858	GO:0016903	molecular_function	oxidoreductase activity	acting on the aldehyde or oxo group of donors	Catalysis of an oxidation-reduction (redox) reaction in which an aldehyde or ketone (oxo) group acts as a hydrogen or electron donor and reduces a hydrogen or electron acceptor. [GOC:ai]	synonym: "oxidoreductase activity	acting on the aldehyde or oxo group of donors	other acceptors" NARROW []
GO:0008169	370	5824	0	0	1	2	0	0	0.22892	0.19636	0.8854	GO:0008169	molecular_function	C-methyltransferase activity	Catalysis of the transfer of a methyl group to the carbon atom of an acceptor molecule. [GOC:ai]
GO:0045485	371	20878	1	1	1	0	4	2	0.23295	0.19593	0.8852	GO:0045485	molecular_function	omega-6 fatty acid desaturase activity	Catalysis of the introduction of an omega-6 double bond into the fatty acid hydrocarbon chain. [PMID:7846158]
GO:0016631	372	10083	0	0	1	1	2	1	0.27593	0.2378	0.8838	GO:0016631	molecular_function	enoyl-[acyl-carrier-protein] reductase activity	Catalysis of the reaction: acyl-[acyl-carrier protein] + NAD(P)+ = trans-2,3-dehydroacyl-[acyl-carrier protein] + NAD(P)H + H+. [EC:1.3.1.9	GOC:rb]	synonym: "acyl-ACP dehydrogenase activity" EXACT [EC:1.3.1.-]|"enoyl-[acyl-carrier protein] reductase activity" EXACT []|"enoyl-ACP reductase activity" EXACT []|"enoyl-acyl carrier protein reductase" EXACT []
GO:0004379	373	2769	0	1	2	0	1	0	0.27902	0.23371	0.883	GO:0004379	molecular_function	glycylpeptide N-tetradecanoyltransferase activity	Catalysis of the reaction: tetradecanoyl-CoA + glycyl-peptide = CoA + N-tetradecanoylglycyl-peptide. [EC:2.3.1.97]	synonym: "myristoyl-CoA-protein N-myristoyltransferase activity" EXACT [EC:2.3.1.97]|"myristoyl-coenzyme A:protein N-myristoyl transferase activity" EXACT [EC:2.3.1.97]|"myristoylating enzymes" RELATED [EC:2.3.1.97]|"N-myristoyltransferase activity" EXACT []|"peptide N-myristoyltransferase activity" EXACT [EC:2.3.1.97]|"peptide N-tetradecanoyltransferase activity" EXACT [EC:2.3.1.97]|"protein N-m…
GO:0004596	375	2956	0	1	1	0	2	1	0.33357	0.2731	0.8828	GO:0004596	molecular_function	peptide alpha-N-acetyltransferase activity	Catalysis of the acetylation of the N-terminal amino acid residue of a peptide or protein, according to the reaction: acetyl-CoA + peptide = CoA + N-alpha-acetylpeptide. [EC:2.3.1.88	GOC:mah]	synonym: "acetyl-CoA:peptide alpha-N-acetyltransferase activity" EXACT [EC:2.3.1.88]|"acetyl-CoA:peptide nalpha-acetyltransferase activity" EXACT [EC:2.3.1.88]|"amino-terminal amino acid-acetylating enzyme activity" RELATED [EC:2.3.1.88]|"beta-endorphin acetyltransferase activity" NARROW [EC:2.3.1.88]|"N(alpha)-acetyltransferase activity" RELATED [EC:2.3.1.88]|"nalpha-acetyltransferase activity" …
GO:0016707	374	10153	1	1	1	0	1	0	0.25556	0.21951	0.8828	GO:0016707	molecular_function	gibberellin 3-beta-dioxygenase activity	Catalysis of the reaction: gibberellin 20 + 2-oxoglutarate + O2 = gibberellin 1 + succinate + CO2. [EC:1.14.11.15]	synonym: "(gibberellin-20)	2-oxoglutarate:oxygen oxidoreductase (3beta-hydroxylating)" EXACT [EC:1.14.11.15]|"(gibberrellin-20)	2-oxoglutarate: oxygen oxidoreductase (3beta-hydroxylating)" EXACT [EC:1.14.11.15]|"gibberellin 3-beta-hydroxylase activity" EXACT [EC:1.14.11.15]|"gibberellin 3beta-dioxygenase activity" EXACT [EC:1.14.11.15]|"gibberellin 3beta-hydroxylase activity" EXACT [EC:1.14.11.15]
GO:0008447	376	6082	1	1	1	0	3	2	0.29056	0.24547	0.8826	GO:0008447	molecular_function	L-ascorbate oxidase activity	Catalysis of the reaction: 2 L-ascorbate + O2 = 2 dehydroascorbate + 2 H2O. [EC:1.10.3.3]	synonym: "AA oxidase activity" EXACT [EC:1.10.3.3]|"AAO" RELATED [EC:1.10.3.3]|"ascorbase activity" EXACT [EC:1.10.3.3]|"ascorbate dehydrogenase activity" EXACT [EC:1.10.3.3]|"ascorbate oxidase activity" EXACT [EC:1.10.3.3]|"ascorbic acid oxidase activity" EXACT [EC:1.10.3.3]|"ascorbic oxidase activity" EXACT [EC:1.10.3.3]|"L-ascorbate:O2 oxidoreductase activity" EXACT [EC:1.10.3.3]|"L-ascorbate:…
GO:0016246	377	9773	1	1	1	0	2	2	0.42647	0.35679	0.8826	GO:0016246	biological_process	RNA interference	The process by which double-stranded RNAs silence cognate genes. Involves posttranscriptional gene inactivation ('silencing') both of transgenes or dsRNA introduced into a germline, and of the host gene(s) homologous to the transgenes or dsRNA. This silencing is triggered by the introduction of transgenes or double-stranded RNA (dsRNA), and occurs through a specific decrease in the level of mRNA …	PMID:11201747	PMID:11713190]	synonym: "RNAi" EXACT []
GO:0016765	378	10209	0	0	1	12	2	1	0.16384	0.13867	0.8816	GO:0016765	molecular_function	transferase activity	transferring alkyl or aryl (other than methyl) groups	Catalysis of the transfer of an alkyl or aryl (but not methyl) group from one compound (donor) to another (acceptor). [GOC:jl	ISBN:0198506732 "Oxford Dictionary of Biochemistry and Molecular Biology"]	synonym: "transferase activity	transferring alkyl or aryl groups	other than methyl groups" EXACT []
GO:0019166	379	11690	1	1	1	0	1	1	0.28544	0.23393	0.8814	GO:0019166	molecular_function	trans-2-enoyl-CoA reductase (NADPH) activity	Catalysis of the reaction: acyl-CoA + NADP+ = trans-2,3-dehydroacyl-CoA + NADPH + H+. [EC:1.3.1.38]	synonym: "acyl-CoA:NADP+ trans-2-oxidoreductase activity" EXACT [EC:1.3.1.38]|"NADPH-dependent trans-2-enoyl-CoA reductase activity" EXACT [EC:1.3.1.38]|"reductase	trans-enoyl coenzyme A" EXACT [EC:1.3.1.38]
GO:0017171	381	10570	0	0	1	1	0	0	0.18595	0.15858	0.881	GO:0017171	molecular_function	serine hydrolase activity	Catalysis of the hydrolysis of a substrate by a catalytic mechanism that involves a catalytic triad consisting of a serine nucleophile that is activated by a proton relay involving an acidic residue (e.g. aspartate or glutamate) and a basic residue (usually histidine). [http://en.wikipedia.org/wiki/Serine_hydrolase]
GO:0035195	380	18253	1	1	1	0	1	1	0.4193	0.36114	0.881	GO:0035195	biological_process	gene silencing by miRNA	Downregulation of gene expression through the action of microRNAs (miRNAs), endogenous 21-24 nucleotide small RNAs processed from stem-loop RNA precursors (pre-miRNAs). Once incorporated into a RNA-induced silencing complex (RISC), miRNAs can downregulate gene expression by either of two posttranscriptional mechanisms: mRNA cleavage or translational repression. [PMID:14744438	PMID:15066275	PMID:15066283]	synonym: "microRNA-mediated gene silencing" EXACT []|"miRNA-mediated gene silencing" EXACT [GOC:dph	GOC:tb]
GO:0004392	382	2777	1	1	1	0	3	2	0.23005	0.19435	0.8808	GO:0004392	molecular_function	heme oxygenase (decyclizing) activity	Catalysis of the reaction: heme + 3 donor-H2 + 3 O2 = biliverdin + Fe2+ + CO + 3 acceptor + 3 H2O. [EC:1.14.99.3]	synonym: "haem oxidase activity" EXACT [EC:1.14.99.3]|"haem oxygenase (decyclizing) activity" EXACT []|"haem oxygenase activity" EXACT [EC:1.14.99.3]|"heme oxidase activity" EXACT [EC:1.14.99.3]|"heme oxygenase activity" EXACT [EC:1.14.99.3]|"heme	hydrogen-donor:oxygen oxidoreductase (alpha-methene-oxidizing	hydroxylating)" EXACT [EC:1.14.99.3]|"ORP33 proteins" RELATED [EC:1.14.99.3]
GO:0045431	383	20828	1	1	1	0	6	2	0.26164	0.21699	0.8804	GO:0045431	molecular_function	flavonol synthase activity	Catalysis of the reaction: a dihydroflavonol + 2-oxoglurate + O2 = a flavonol + succinate + CO2 + H2O. [EC:1.14.11.23	ISBN:0943088372	PMID:7904213]	synonym: "dihydroflavonol	2-oxoglutarate:oxygen oxidoreductase activity" EXACT [EC:1.14.11.23]|"flavonoid 2-oxoglutarate-dependent dioxygenase activity" EXACT [EC:1.14.11.23]|"FLS activity" RELATED [EC:1.14.11.23]
GO:0016801	384	10242	0	0	1	2	0	0	0.18438	0.1586	0.88	GO:0016801	molecular_function	hydrolase activity	acting on ether bonds	Catalysis of the hydrolysis of any ether or thioether bond, -O- or -S- respectively. [GOC:ai	GOC:jl]
GO:0048574	385	23837	1	1	2	0	8	4	0.29396	0.25267	0.8784	GO:0048574	biological_process	long-day photoperiodism	flowering	A change from the vegetative to the reproductive phase as a result of detection of, or exposure to, a period of light that exceeds the critical day length. The critical day length varies between species. Although the term is long-day is used, most species actually respond to the duration of the night, so that the response will occur when a period of darkness falls short of the number of hours def…	GOC:pj	ISBN:0582015952	ISBN:0697037754	ISBN:070940886]	synonym: "long-day photoperiodic control of flowering" EXACT []|"long-day photoperiodic control of flowering time" EXACT []|"long-day photoperiodic control of inflorescence development" EXACT []|"response to long-day	flowering" EXACT []|"response to short-night	flowering" EXACT []|"short-night photoperiodism	flowering" EXACT []
GO:0010468	386	8000	0	0	1	8	0	0	0.21899	0.18696	0.8782	GO:0010468	biological_process	regulation of gene expression	Any process that modulates the frequency, rate or extent of gene expression. Gene expression is the process in which a gene's coding sequence is converted into a mature gene product or products (proteins or RNA). This includes the production of an RNA transcript as well as any processing to produce a mature RNA product or an mRNA (for protein-coding genes) and the translation of that mRNA into pr…	GOC:tb]
GO:0016720	387	10166	1	1	1	0	4	2	0.22788	0.19433	0.877	GO:0016720	molecular_function	delta12-fatty acid dehydrogenase activity	Catalysis of the reaction: linoleate + donor-H2 + O2 = crepenynate + acceptor + H2O. [EC:1.14.99.33]	synonym: "crepenynate synthase activity" NARROW [EC:1.14.99.33]|"D12-fatty acid dehydrogenase activity" EXACT []|"delta-12 fatty acid acetylenase activity" EXACT [EC:1.14.99.33]|"delta12 fatty acid acetylenase activity" EXACT [EC:1.14.99.33]|"linoleate delta-12-fatty acid acetylenase (desaturase) activity" EXACT []|"linoleate delta12-fatty acid acetylenase (desaturase)" EXACT [EC:1.14.99.33]|"lin…	hydrogen-donor:oxygen oxidoreductase (Delta12-unsaturating)" EXACT [EC:1.14.99.33]
GO:0006533	388	4640	0	1	2	0	2	2	0.35096	0.31833	0.8766	GO:0006533	biological_process	aspartate catabolic process	The chemical reactions and pathways resulting in the breakdown of aspartate, the anion derived from aspartic acid, 2-aminobutanedioic acid. [GOC:go_curators	ISBN:0198506732 "Oxford Dictionary of Biochemistry and Molecular Biology"]	synonym: "aspartate breakdown" EXACT []|"aspartate catabolism" EXACT []|"aspartate degradation" EXACT []
GO:0015295	389	8894	0	0	1	3	0	0	0.34928	0.33497	0.8762	GO:0015295	molecular_function	solute:hydrogen symporter activity	Catalysis of the transfer of a solute or solutes from one side of a membrane to the other according to the reaction: solute(out) + H+(out) = solute(in) + H+(in). [GOC:ai]	synonym: "heavy metal ion:hydrogen symporter activity" NARROW []|"high affinity metal ion uptake transporter activity" NARROW []|"L-idonate/D-gluconate:hydrogen symporter activity" NARROW []|"low affinity metal ion uptake transporter activity" NARROW []|"proline/glycine/betaine:hydrogen/sodium symporter activity" NARROW []|"solute:proton symporter" EXACT []
GO:0010283	390	7816	1	1	1	0	4	1	0.26959	0.23713	0.8758	GO:0010283	molecular_function	pinoresinol reductase activity	Catalysis of the reaction: pinoresinol + NADPH = lariciresinol + NADP+. [PMID:10066819	PMID:7592828]
GO:0042284	391	18682	1	1	1	0	2	1	0.22431	0.19789	0.8756	GO:0042284	molecular_function	sphingolipid delta-4 desaturase activity	Catalysis of the introduction of a trans double bond between C4 and C5 of the long chain base region of a sphingolipid. Sphingolipids are composed of a long chain base (LCB) amide-linked to a very long chain fatty acid. [PMID:12417141]	synonym: "delta-4 sphingolipid desaturase activity" EXACT []
GO:0006012	393	4159	0	1	1	0	22	11	0.25465	0.22209	0.8754	GO:0006012	biological_process	galactose metabolic process	The chemical reactions and pathways involving galactose, the aldohexose galacto-hexose. D-galactose is widely distributed in combined form in plants, animals and microorganisms as a constituent of oligo- and polysaccharides; it also occurs in galactolipids and as its glucoside in lactose and melibiose. [ISBN:0198506732 "Oxford Dictionary of Biochemistry and Molecular Biology"]	synonym: "galactose metabolism" EXACT []
GO:0031465	392	14546	0	1	1	0	7	4	0.24893	0.21973	0.8754	GO:0031465	cellular_component	Cul4B-RING ubiquitin ligase complex	A ubiquitin ligase complex in which a cullin from the Cul4B subfamily and a RING domain protein form the catalytic core; substrate specificity is conferred by unknown subunits. [PMID:15571813	PMID:15688063]	synonym: "cullin-RING ligase 4B" EXACT []
GO:0019255	394	11768	0	0	1	1	0	0	0.27853	0.24908	0.8746	GO:0019255	biological_process	glucose 1-phosphate metabolic process	The chemical reactions and pathways involving glucose 1-phosphate, a monophosphorylated derivative of glucose with the phosphate group attached to C-1. [GOC:ai]	synonym: "glucose 1-phosphate metabolism" EXACT []
GO:0051156	395	25345	0	0	1	1	0	0	0.27674	0.24714	0.8746	GO:0051156	biological_process	glucose 6-phosphate metabolic process	The chemical reactions and pathways involving glucose 6-phosphate, a monophosphorylated derivative of glucose with the phosphate group attached to C-6. [GOC:ai]	synonym: "glucose 6-phosphate metabolism" EXACT []
GO:0031543	396	14624	0	0	1	2	0	0	0.2606	0.22042	0.8744	GO:0031543	molecular_function	peptidyl-proline dioxygenase activity	Catalysis of the transfer of a hydroxyl group from 2-oxoglutarate to a prolyl residue in a protein. [GOC:mah]
GO:0016726	397	10172	0	0	1	2	0	0	0.24517	0.21893	0.8742	GO:0016726	molecular_function	oxidoreductase activity	acting on CH or CH2 groups	NAD or NADP as acceptor	Catalysis of an oxidation-reduction (redox) reaction in which a CH2 group acts as a hydrogen or electron donor and reduces NAD+ or NADP. [GOC:ai]
GO:0010053	398	7591	0	1	1	0	16	10	0.26318	0.23759	0.874	GO:0010053	biological_process	root epidermal cell differentiation	The process whereby a relatively unspecialized cell in the root epidermis acquires the specialized features of a trichoblast or atrichoblast. [GOC:tb]
GO:0016630	399	10082	1	1	1	0	3	1	0.26707	0.2346	0.874	GO:0016630	molecular_function	protochlorophyllide reductase activity	Catalysis of the reaction: chlorophyllide A + NADP+ = protochlorophyllide + NADPH + H+. [EC:1.3.1.33]	synonym: "chlorophyllide-a:NADP+ 7	8-oxidoreductase activity" EXACT [EC:1.3.1.33]|"NADPH-protochlorophyllide oxidoreductase activity" EXACT [EC:1.3.1.33]|"NADPH-protochlorophyllide reductase activity" EXACT [EC:1.3.1.33]|"NADPH2-protochlorophyllide oxidoreductase activity" EXACT [EC:1.3.1.33]|"protochlorophyllide oxidoreductase activity" EXACT [EC:1.3.1.33]|"protochlorophyllide photooxidoreductase activity" EXACT [EC:1.3.1.33]
GO:0047274	400	22625	1	1	1	0	1	1	0.28159	0.24377	0.8738	GO:0047274	molecular_function	galactinol-sucrose galactosyltransferase activity	Catalysis of the reaction: sucrose + 1-alpha-D-galactosyl-myo-inositol = raffinose + myo-inositol. [EC:2.4.1.82	MetaCyc:2.4.1.82-RXN]	synonym: "1-alpha-D-galactosyl-myo-inositol:sucrose 6-alpha-D-galactosyltransferase activity" EXACT [EC:2.4.1.82]|"alpha-D-galactosyl-(1->3)-myo-inositol:sucrose 6-alpha-D-galactosyltransferase activity" EXACT [EC:2.4.1.82]|"galactinol:sucrose 6-galactosyl transferase activity" EXACT []|"galactosyltransferase	galactinol-sucrose" EXACT []|"raffinose synthase activity" EXACT []
GO:0003973	401	2407	0	0	1	1	0	0	0.26972	0.2389	0.8732	GO:0003973	molecular_function	(S)-2-hydroxy-acid oxidase activity	Catalysis of the reaction: (S)-2-hydroxy-acid + O2 = 2-oxo acid + H2O2. [EC:1.1.3.15]	synonym: "(S)-2-hydroxy-acid:oxygen 2-oxidoreductase" EXACT [EC:1.1.3.15]|"hydroxy-acid oxidase A activity" NARROW [EC:1.1.3.15]|"hydroxy-acid oxidase B activity" NARROW [EC:1.1.3.15]|"hydroxyacid oxidase A" RELATED [EC:1.1.3.15]|"L-2-hydroxy acid oxidase" EXACT [EC:1.1.3.15]|"L-alpha-hydroxy acid oxidase" EXACT [EC:1.1.3.15]|"oxidase	L-2-hydroxy acid" EXACT [EC:1.1.3.15]
GO:0005402	402	3654	0	0	1	1	0	0	0.34807	0.3364	0.8726	GO:0005402	molecular_function	cation:sugar symporter activity	Catalysis of the transfer of a solute or solutes from one side of a membrane to the other according to the reaction: sugar(out) + cation(out) = sugar(in) + cation(in). [GOC:ai]	synonym: "cation/sugar symporter" EXACT []|"sugar:cation symporter activity" EXACT []
GO:0010074	403	7612	0	0	1	3	4	3	0.2799	0.24977	0.8726	GO:0010074	biological_process	maintenance of meristem identity	The process by which an organism retains a population of meristem cells, preventing the commitment of all stem cell progeny to a differentiated cell fate. [GOC:tb]	synonym: "maintenance of meristem cell identity" EXACT []|"meristem cell maintenance" EXACT []
GO:0016813	404	10253	0	0	1	3	0	0	0.23148	0.20214	0.8724	GO:0016813	molecular_function	hydrolase activity	acting on carbon-nitrogen (but not peptide) bonds	in linear amidines	Catalysis of the hydrolysis of any non-peptide carbon-nitrogen bond in a linear amidine, a compound of the form R-C(=NH)-NH2. [ISBN:0198506732 "Oxford Dictionary of Biochemistry and Molecular Biology"]
GO:0048573	405	23836	0	0	1	1	6	1	0.23741	0.21154	0.872	GO:0048573	biological_process	photoperiodism	flowering	A change from the vegetative to the reproductive phase as a result of detection of, or exposure to, a period of light or dark of a given length. The length of the period of light or dark required to initiate the change is set relative to a particular duration known as the 'critical day length'. The critical day length varies between species. [GOC:jic	GOC:pj	ISBN:0582015952	ISBN:0697037754	ISBN:070940886]	synonym: "photoperiodic control of flowering time" EXACT []|"photoperiodic control of inflorescence development" EXACT []|"response to day length	flowering" EXACT []|"response to night length	flowering" EXACT []|"response to photoperiod	flowering" EXACT []
GO:0016812	406	10252	0	0	1	2	0	0	0.23967	0.20441	0.8716	GO:0016812	molecular_function	hydrolase activity	acting on carbon-nitrogen (but not peptide) bonds	in cyclic amides	Catalysis of the hydrolysis of any non-peptide carbon-nitrogen bond in a cyclic amide. [GOC:ai]
GO:0008233	407	5882	0	0	1	1	122	47	0.14387	0.12668	0.8712	GO:0008233	molecular_function	peptidase activity	Catalysis of the hydrolysis of a peptide bond. A peptide bond is a covalent bond formed when the carbon atom from the carboxyl group of one amino acid shares electrons with the nitrogen atom from the amino group of a second amino acid. [GOC:jl	ISBN:0815332181]	synonym: "hydrolase	acting on peptide bonds" EXACT []|"peptide hydrolase activity" EXACT []|"protease activity" EXACT []|"proteinase activity" EXACT []
GO:0035315	408	18373	0	0	1	1	0	0	0.26963	0.23858	0.8706	GO:0035315	biological_process	hair cell differentiation	The process whereby a relatively unspecialized cell acquires specialized features of a hair cell. [GOC:bf]
GO:0009085	409	6668	0	0	2	1	0	0	0.33524	0.30608	0.8704	GO:0009085	biological_process	lysine biosynthetic process	The chemical reactions and pathways resulting in the formation of lysine, 2,6-diaminohexanoic acid. [GOC:go_curators]	synonym: "lysine anabolism" EXACT []|"lysine biosynthesis" EXACT []|"lysine formation" EXACT []|"lysine synthesis" EXACT []
GO:0016709	410	10155	0	0	2	5	0	0	0.21658	0.19321	0.8704	GO:0016709	molecular_function	oxidoreductase activity	acting on paired donors	with incorporation or reduction of molecular oxygen	NADH or NADPH as one donor	and incorporation of one atom of oxygen	Catalysis of an oxidation-reduction (redox) reaction in which hydrogen or electrons are transferred from NADH or NADPH and one other donor, and one atom of oxygen is incorporated into one donor. [GOC:mah]
GO:0019156	411	11680	1	1	2	0	1	1	0.26002	0.22913	0.8698	GO:0019156	molecular_function	isoamylase activity	Catalysis of the hydrolysis of alpha-(1,6)-D-glucosidic branch linkages in glycogen, amylopectin and their beta-limits dextrins. [EC:3.2.1.68]	synonym: "debranching enzyme activity" BROAD [EC:3.2.1.68]|"glycogen alpha-1	6-glucanohydrolase activity" EXACT [EC:3.2.1.68]
GO:0004693	413	3044	1	1	1	0	25	7	0.21554	0.19358	0.8682	GO:0004693	molecular_function	cyclin-dependent protein kinase activity	Catalysis of the reaction: ATP + a protein = ADP + a phosphoprotein; dependent on the binding of a regulatory cyclin subunit and full activity requires stimulatory phosphorylation by a CDK-activating kinase (CAK). [GOC:rn	PMID:7877684	PMID:9841670]	synonym: "ATP:cyclin phosphotransferase activity" EXACT [EC:2.7.11.22]|"Bur1" RELATED [EC:2.7.11.22]|"Bur1 Cdk" RELATED [EC:2.7.11.22]|"Cak1" RELATED [EC:2.7.11.22]|"Cak1p" RELATED [EC:2.7.11.22]|"cdc2" RELATED [EC:2.7.11.22]|"cdc2 kinase activity" NARROW [EC:2.7.11.22]|"Cdc28p" RELATED [EC:2.7.11.22]|"CDK" RELATED [EC:2.7.11.22]|"CDK activity" EXACT []|"CDK	catalytic subunit activity" EXACT []|"cdk-activating kinase activity" EXACT [EC:2.7.11.22]|"Cdk-activating protein kinase activity" EXACT [EC:2.7.11.22]|"cdk1" RELATED [EC:2.7.11.22]|"cdk2" RELATED [EC:2.7.11.22]|"Cdk2" RELATED [EC:2.7.11.22]|"cdk3" RELATED [EC:2.7.11.22]|"cdk4" RELATED [EC:2.7.11.22]|"cdk5" RELATED [EC:2.7.11.22]|"cdk6" RELATED [EC:2.7.11.22]|"cdk7" RELATED [EC:2.7.11.22]|"cdk8"…	intrinsic catalyst activity" EXACT []|"cyk" RELATED [EC:2.7.11.22]|"D-type cyclin kinase activity" NARROW [EC:2.7.11.22]|"nclk" RELATED [EC:2.7.11.22]|"neuronal cdc2-like kinase activity" NARROW [EC:2.7.11.22]|"PCTAIRE-1" RELATED [EC:2.7.11.22]|"STK25" RELATED [EC:2.7.11.22]
GO:0008839	412	6434	1	1	1	0	1	0	0.26661	0.239	0.8682	GO:0008839	molecular_function	dihydrodipicolinate reductase activity	Catalysis of the reaction: 2,3,4,5-tetrahydrodipicolinate + NADP+ = 2,3-dihydrodipicolinate + NADPH + H+. [EC:1.3.1.26]	synonym: "2	3	4	5-tetrahydrodipicolinate:NAD(P)+ oxidoreductase activity" EXACT [EC:1.3.1.26]|"dihydrodipicolinic acid reductase activity" EXACT [EC:1.3.1.26]
GO:0048572	414	23835	0	1	1	0	5	3	0.23571	0.21514	0.8676	GO:0048572	biological_process	short-day photoperiodism	A change in state or activity of the organism (in terms of movement, secretion, enzyme production, gene expression, etc.) as a result of detection of, or exposure to, a day length that falls short of a particular duration known as the 'critical day length'. The critical day length varies between species. Although the term short-day is used, most species actually respond to the duration of the nig…	GOC:pj	ISBN:0582015952	ISBN:0697037754	ISBN:070940886]	synonym: "long-night photoperiodism" EXACT []|"response to long-night" EXACT []|"response to short-day" EXACT []|"response to short-day photoperiod" RELATED []
GO:0004047	415	2473	1	1	1	0	6	3	0.21471	0.19094	0.8674	GO:0004047	molecular_function	aminomethyltransferase activity	Catalysis of the reaction: (6S)-tetrahydrofolate + S-aminomethyldihydrolipoylprotein = (6R)-5,10-methylenetetrahydrofolate + NH3 + dihydrolipoylprotein. [EC:2.1.2.10]	synonym: "glycine synthase activity" RELATED [EC:2.1.2.10]|"glycine-cleavage system T-protein activity" RELATED [EC:2.1.2.10]|"protein-8-S-aminomethyldihydrolipoyllysine:tetrahydrofolate aminomethyltransferase (ammonia-forming) activity" EXACT [EC:2.1.2.10]|"protein-S8-aminomethyldihydrolipoyllysine:tetrahydrofolate aminomethyltransferase (ammonia-forming) activity" EXACT [EC:2.1.2.10]|"S-aminome…
GO:0007584	416	5616	0	0	2	2	17	9	0.35099	0.31574	0.8674	GO:0007584	biological_process	response to nutrient	A change in state or activity of a cell or an organism (in terms of movement, secretion, enzyme production, gene expression, etc.) as a result of a nutrient stimulus. [GOC:go_curators]	synonym: "nutritional response pathway" NARROW []|"response to nutrients" EXACT []
GO:0008393	418	6031	1	1	2	0	5	2	0.22036	0.20012	0.8672	GO:0008393	molecular_function	fatty acid (omega-1)-hydroxylase activity		synonym: "cytochrome P450 CYP2E1" NARROW []
GO:0048571	417	23834	0	0	1	1	0	0	0.24267	0.22243	0.8672	GO:0048571	biological_process	long-day photoperiodism	A change in state or activity of the organism (in terms of movement, secretion, enzyme production, gene expression, etc.) as a result of detection of, or exposure to, a day length that exceeds a particular duration known as the 'critical day length'. The critical day length varies between species. Although the term long-day is used, most species actually respond to the duration of the night, so t…	GOC:pj	ISBN:0582015952	ISBN:0697037754	ISBN:070940886]	synonym: "response to long-day" EXACT []|"response to long-day photoperiod" RELATED []|"response to short-night" EXACT []|"short-night photoperiodism" EXACT []
GO:0032451	419	15526	0	0	1	2	0	0	0.17034	0.15551	0.8668	GO:0032451	molecular_function	demethylase activity	Catalysis of the removal of a methyl group from a substrate. [GOC:mah]
GO:0008170	420	5825	0	0	1	3	11	3	0.21664	0.19164	0.8664	GO:0008170	molecular_function	N-methyltransferase activity	Catalysis of the transfer of a methyl group to the nitrogen atom of an acceptor molecule. [GOC:ai]
GO:0031464	422	14545	1	1	1	0	7	4	0.24439	0.22233	0.8662	GO:0031464	cellular_component	Cul4A-RING ubiquitin ligase complex	A ubiquitin ligase complex in which a cullin from the Cul4A subfamily and a RING domain protein form the catalytic core; substrate specificity is conferred by an adaptor protein. [PMID:15571813	PMID:15688063]	synonym: "CDL4 complex" EXACT []|"CRL4 complex" EXACT []|"cullin-RING ligase 4A" EXACT []|"DCX complex" EXACT []|"SCF4 complex" RELATED []|"VDC complex" NARROW []
GO:0045550	421	20942	1	1	1	0	2	2	0.18022	0.1627	0.8662	GO:0045550	molecular_function	geranylgeranyl reductase activity	Catalysis of the formation of phytyl moiety from the stepwise reduction of a geranylgeranyl moiety. [PMID:9492312]
GO:0009001	423	6588	1	1	2	0	4	1	0.30554	0.27095	0.866	GO:0009001	molecular_function	serine O-acetyltransferase activity	Catalysis of the reaction: acetyl-CoA + L-serine = CoA + O-acetyl-L-serine. [EC:2.3.1.30]	synonym: "acetyl-CoA:L-serine O-acetyltransferase activity" EXACT [EC:2.3.1.30]|"L-serine acetyltransferase activity" EXACT [EC:2.3.1.30]|"SATase activity" EXACT [EC:2.3.1.30]|"serine acetyltransferase activity" EXACT [EC:2.3.1.30]|"serine transacetylase activity" EXACT [EC:2.3.1.30]
GO:0009913	424	7458	0	0	1	2	6	2	0.21212	0.19722	0.866	GO:0009913	biological_process	epidermal cell differentiation	The process whereby a relatively unspecialized cell acquires specialized features of an epidermal cell, any of the cells making up the epidermis. [GOC:go_curators	GOC:mtg_sensu]	synonym: "epidermal cell differentiation (sensu Insecta)" EXACT []
GO:0003923	425	2361	1	1	1	0	2	1	0.18298	0.16652	0.8656	GO:0003923	molecular_function	GPI-anchor transamidase activity	Catalysis of the formation of the linkage between a protein and a glycosylphosphatidylinositol anchor. The reaction probably occurs by subjecting a peptide bond to nucleophilic attack by the amino group of ethanolamine-GPI, transferring the protein from a signal peptide to the GPI anchor. [ISBN:0471331309 "Biochemical Pathways"]
GO:0008171	426	5826	0	0	1	4	1	0	0.20834	0.19113	0.865	GO:0008171	molecular_function	O-methyltransferase activity	Catalysis of the transfer of a methyl group to the oxygen atom of an acceptor molecule. [GOC:ai]
GO:0016811	427	10251	0	0	1	11	0	0	0.20858	0.19532	0.865	GO:0016811	molecular_function	hydrolase activity	acting on carbon-nitrogen (but not peptide) bonds	in linear amides	Catalysis of the hydrolysis of any non-peptide carbon-nitrogen bond in a linear amide. [GOC:ai]
GO:0016454	428	9921	0	0	2	1	0	0	0.26227	0.23781	0.8644	GO:0016454	molecular_function	C-palmitoyltransferase activity	Catalysis of the transfer of a palmitoyl group to a carbon atom on the acceptor molecule. [GOC:ai]
GO:0004855	429	3197	1	1	1	0	6	3	0.27074	0.25249	0.8642	GO:0004855	molecular_function	xanthine oxidase activity	Catalysis of the reaction: xanthine + H2O + O2 = urate + H2O2. [EC:1.17.3.2]	synonym: "hypoxanthine oxidase activity" EXACT [EC:1.17.3.2]|"hypoxanthine-xanthine oxidase activity" EXACT [EC:1.17.3.2]|"hypoxanthine:oxygen oxidoreductase activity" EXACT [EC:1.17.3.2]|"schardinger enzyme" RELATED [EC:1.17.3.2]|"Schardinger enzyme activity" EXACT [EC:1.17.3.2]|"xanthine oxidoreductase activity" BROAD [EC:1.17.3.2]|"xanthine:O(2) oxidoreductase activity" EXACT [EC:1.17.3.2]|"xa…
GO:0003905	431	2345	0	0	1	1	3	1	0.3029	0.27817	0.864	GO:0003905	molecular_function	alkylbase DNA N-glycosylase activity	Catalysis of the hydrolysis of alkylated DNA; recognizes and removes alkylated purines and pyrimidines by cleaving the N-C1' glycosidic bond between the target damaged DNA base and the deoxyribose sugar. The reaction releases a free base and leaves an apurinic or apyrimidinic (AP) site. Enzyme has broad substrate specificity, being able to recognize alkylpurines, alkylpyrimidines or ethenopurines…	GOC:elh	PMID:10872450	PMID:9224623]	synonym: "3-methyladenine DNA glycosylase II" RELATED [EC:3.2.2.21]|"AlkA" RELATED [EC:3.2.2.21]|"alkylated-DNA glycohydrolase (releasing methyladenine and methylguanine)" BROAD [EC:3.2.2.21]|"alkylbase DNA glycosidase activity" EXACT []|"deoxyribonucleate 3-methyladenine glycosidase II" RELATED [EC:3.2.2.21]|"DNA glycosidase II activity" EXACT [EC:3.2.2.21]|"DNA-3-methyladenine glycosidase II ac…
GO:0019003	430	11535	1	1	1	0	6	2	0.23857	0.21733	0.864	GO:0019003	molecular_function	GDP binding	Interacting selectively with GDP, guanosine 5'-diphosphate. [GOC:ai]
GO:0006342	432	4471	0	0	3	5	35	13	0.26371	0.23599	0.8638	GO:0006342	biological_process	chromatin silencing	Repression of transcription by altering the structure of chromatin, e.g. by conversion of large regions of DNA into an inaccessible state often called heterochromatin. [GOC:mah	PMID:10219245]	synonym: "chromatin-mediated maintenance of transcriptional inactivation" EXACT []|"chromatin-mediated silencing" EXACT []|"heterochromatic silencing" RELATED []|"TGS" EXACT []|"transcriptional gene silencing" EXACT []
GO:0016646	433	10098	0	0	1	3	0	0	0.22122	0.20851	0.8636	GO:0016646	molecular_function	oxidoreductase activity	acting on the CH-NH group of donors	NAD or NADP as acceptor	Catalysis of an oxidation-reduction (redox) reaction in which a CH-NH group acts as a hydrogen or electron donor and reduces NAD or NADP. [GOC:jl]
GO:0019483	434	11990	0	1	2	0	1	1	0.33752	0.33095	0.8634	GO:0019483	biological_process	beta-alanine biosynthetic process	The chemical reactions and pathways resulting in the formation of beta-alanine (3-aminopropanoic acid), an achiral amino acid and an isomer of alanine. It occurs free (e.g. in brain) and in combination (e.g. in pantothenate) but it is not a constituent of proteins. [GOC:jl	ISBN:0198506732 "Oxford Dictionary of Biochemistry and Molecular Biology"]	synonym: "beta-alanine anabolism" EXACT []|"beta-alanine biosynthesis" EXACT []|"beta-alanine formation" EXACT []|"beta-alanine synthesis" EXACT []
GO:0009076	435	6659	0	0	2	1	0	0	0.30993	0.30344	0.8632	GO:0009076	biological_process	histidine family amino acid biosynthetic process	The chemical reactions and pathways resulting in the formation of amino acids of the histidine family. [GOC:ai]	synonym: "histidine family amino acid anabolism" EXACT []|"histidine family amino acid biosynthesis" EXACT []|"histidine family amino acid formation" EXACT []|"histidine family amino acid synthesis" EXACT []
GO:0000702	437	460	0	0	1	1	0	0	0.30343	0.28113	0.8622	GO:0000702	molecular_function	oxidized base lesion DNA N-glycosylase activity	Catalysis of the removal of oxidized bases by cleaving the N-C1' glycosidic bond between the target damaged DNA base and the deoxyribose sugar. The reaction releases a free base and leaves an apurinic/apyrimidinic (AP) site. [GOC:elh	PMID:11554296]
GO:0004697	436	3048	0	0	1	1	0	0	0.22162	0.19866	0.8622	GO:0004697	molecular_function	protein kinase C activity	Catalysis of the reaction: ATP + a protein = ADP + a phosphoprotein, with a requirement for diacylglycerol. [EC:2.7.11.13]	synonym: "ATP:protein phosphotransferase (diacylglycerol-dependent) activity" EXACT [EC:2.7.11.13]|"cPKC" RELATED [EC:2.7.11.13]|"cPKCalpha" RELATED [EC:2.7.11.13]|"cPKCbeta" RELATED [EC:2.7.11.13]|"cPKCgamma" RELATED [EC:2.7.11.13]|"diacylglycerol-activated phospholipid-dependent PKC activity" EXACT []|"diacylglycerol-activated phospholipid-dependent protein kinase C activity" EXACT []|"nPKC" RE…
GO:0006000	438	4147	0	1	1	0	9	4	0.23908	0.22434	0.862	GO:0006000	biological_process	fructose metabolic process	The chemical reactions and pathways involving fructose, the ketohexose arabino-2-hexulose. Fructose exists in a open chain form or as a ring compound. D-fructose is the sweetest of the sugars and is found free in a large number of fruits and honey. [ISBN:0198506732 "Oxford Dictionary of Biochemistry and Molecular Biology"]	synonym: "fructose metabolism" EXACT []
GO:0008379	440	6019	1	1	1	0	10	2	0.25391	0.23234	0.8618	GO:0008379	molecular_function	thioredoxin peroxidase activity	Catalysis of the reaction: thioredoxin + H2O2 = thioredoxin disulfide + H2O. [MetaCyc:RXN0-267]	synonym: "thiol peroxidase activity" EXACT []|"TPx activity" EXACT []|"TrxPx activity" EXACT []
GO:0016441	439	9913	0	0	3	1	1	1	0.32231	0.30523	0.8618	GO:0016441	biological_process	posttranscriptional gene silencing	The inactivation of gene expression by a posttranscriptional mechanism. [GOC:mah	PMID:15020054]	synonym: "cosuppression" RELATED []|"PTGS" EXACT []|"quelling" EXACT []
GO:0004748	441	3098	0	1	1	0	3	1	0.27113	0.24975	0.8616	GO:0004748	molecular_function	ribonucleoside-diphosphate reductase activity	Catalysis of the reaction: 2'-deoxyribonucleoside diphosphate + thioredoxin disulfide + H2O = ribonucleoside diphosphate + thioredoxin. Thioredoxin disulfide is the oxidized form of thioredoxin. [EC:1.17.4.1]	synonym: "2'-deoxyribonucleoside-diphosphate:oxidized-thioredoxin 2'-oxidoreductase activity" EXACT [EC:1.17.4.1]|"2'-deoxyribonucleoside-diphosphate:thioredoxin-disulfide 2'-oxidoreductase activity" EXACT [EC:1.17.4.1]|"nucleoside diphosphate reductase activity" EXACT [EC:1.17.4.1]|"purine/pyrimidine nucleoside diphosphate reduction" RELATED []|"ribonucleoside 5'-diphosphate reductase activity" …
GO:0004185	442	2607	0	1	2	0	14	8	0.27157	0.24847	0.8614	GO:0004185	molecular_function	serine-type carboxypeptidase activity	Catalysis of the hydrolysis of a peptide bond not more than three residues from the C-terminus of a polypeptide chain by a catalytic mechanism that involves a catalytic triad consisting of a serine nucleophile that is activated by a proton relay involving an acidic residue (e.g. aspartate or glutamate) and a basic residue (usually histidine). [http://merops.sanger.ac.uk/about/about_9.htm#CARBOXYP…	http://merops.sanger.ac.uk/about/about_9.htm#CATTYPE	ISBN:0716720094]	synonym: "serine carboxypeptidase activity" EXACT []
GO:0046429	443	21801	1	1	1	0	3	2	0.27482	0.25148	0.8614	GO:0046429	molecular_function	4-hydroxy-3-methylbut-2-en-1-yl diphosphate synthase activity	Catalysis of the reaction: (E)-4-hydroxy-3-methylbut-2-en-1-yl diphosphate + H2O + protein-disulfide = 2-C-methyl-D-erythritol 2,4-cyclodiphosphate + protein-dithiol. Note that (E)-4-hydroxy-3-methylbut-2-en-1-yl diphosphate is an alternative way of naming 1-hydroxy-2-methyl-2-(E)-butenyl 4-diphosphate. [EC:1.17.4.3	PMID:11752431]	synonym: "(E)-4-hydroxy-3-methylbut-2-en-1-yl-diphosphate:protein-disulfide oxidoreductase (hydrating)" EXACT [EC:1.17.4.3]|"1-hydroxy-2-methyl-2-(E)-butenyl 4-diphosphate synthase activity" EXACT []|"1-hydroxy-2-methyl-2-butenyl 4-diphosphate synthase activity" EXACT [EC:1.17.4.3]
GO:0004659	444	3016	0	0	1	7	3	2	0.20611	0.19044	0.8612	GO:0004659	molecular_function	prenyltransferase activity	Catalysis of the transfer of a prenyl group from one compound (donor) to another (acceptor). [GOC:mah]
GO:0006013	445	4160	0	0	1	2	0	0	0.24083	0.22135	0.8606	GO:0006013	biological_process	mannose metabolic process	The chemical reactions and pathways involving mannose, the aldohexose manno-hexose, the C-2 epimer of glucose. The D-(+)-form is widely distributed in mannans and hemicelluloses and is of major importance in the core oligosaccharide of N-linked oligosaccharides of glycoproteins. [ISBN:0198506732 "Oxford Dictionary of Biochemistry and Molecular Biology"]	synonym: "mannose metabolism" EXACT []
GO:0006098	446	4242	1	1	2	0	111	47	0.23044	0.21819	0.8606	GO:0006098	biological_process	pentose-phosphate shunt	The process by which glucose is oxidized, coupled to NADPH synthesis. Glucose 6-P is oxidized with the formation of carbon dioxide (CO2), ribulose 5-phosphate and reduced NADP; ribulose 5-P then enters a series of reactions interconverting sugar phosphates. The pentose phosphate pathway is a major source of reducing equivalents for biosynthesis reactions and is also important for the conversion o…	MetaCyc:PENTOSE-P-PWY]	synonym: "hexose monophosphate pathway" EXACT []|"pentose phosphate pathway" EXACT []|"pentose phosphate shunt" EXACT []|"pentose-phosphate pathway" EXACT []
GO:0003880	447	2330	0	0	1	1	0	0	0.24607	0.22884	0.86	GO:0003880	molecular_function	C-terminal protein carboxyl methyltransferase activity	Catalysis of the transfer of a methyl group to the carbon atom of the C-terminal residue of a protein. [PMID:8428937]
GO:0032452	448	15527	0	0	1	2	0	0	0.2174	0.20476	0.86	GO:0032452	molecular_function	histone demethylase activity	Catalysis of the removal of a methyl group from a histone. [GOC:mah]
GO:0022804	449	13078	0	0	1	3	0	0	0.20672	0.20185	0.8582	GO:0022804	molecular_function	active transmembrane transporter activity	Catalysis of the transfer of a specific substance or related group of substances from one side of a membrane to the other, up the solute's concentration gradient. The transporter binds the solute and undergoes a series of conformational changes. Transport works equally well in either direction. [GOC:mtg_transport	ISBN:0815340729]	synonym: "active carrier activity" EXACT []|"carrier activity" EXACT []|"permease activity" EXACT []|"pump activity" EXACT []
GO:0010224	450	7761	1	1	1	0	120	37	0.21079	0.19421	0.858	GO:0010224	biological_process	response to UV-B	A change in state or activity of a cell or an organism (in terms of movement, secretion, enzyme production, gene expression, etc.) as a result of a UV-B radiation stimulus. UV-B radiation (UV-B light) spans the wavelengths 290 to 320 nm. [GOC:tb]	synonym: "response to medium wave ultraviolet light stimulus" EXACT []|"response to medium wave ultraviolet radiation stimulus" EXACT []|"response to UV-B light stimulus" EXACT []|"response to UV-B radiation stimulus" EXACT []|"response to UVB light stimulus" EXACT []|"response to UVB radiation stimulus" EXACT []
GO:0035242	451	18300	1	1	1	0	1	1	0.30228	0.28353	0.8578	GO:0035242	molecular_function	protein-arginine omega-N asymmetric methyltransferase activity	Catalysis of the addition of a second methyl group to methylated peptidyl-arginine. Methylation is on the same terminal nitrogen (omega nitrogen) residue that was previously methylated, resulting in asymmetrical peptidyl-N(omega),N(omega)-dimethylated arginine residues. [PMID:14705965	RESID:AA0068	RESID:AA0069]	synonym: "type I PRMT activity" RELATED []|"type I protein arginine methyltransferase activity" RELATED []
GO:0004683	452	3037	0	0	1	2	13	4	0.21462	0.19901	0.8572	GO:0004683	molecular_function	calmodulin-dependent protein kinase activity	Catalysis of the reaction: ATP + a protein serine/threonine = ADP + protein serine/threonine phosphate, dependent on the presence of calcium-bound calmodulin. [GOC:mah	PMID:11264466]	synonym: "ATP:caldesmon O-phosphotransferase activity" NARROW [EC:2.7.11.17]|"ATP:protein phosphotransferase (Ca2+/calmodulin-dependent) activity" EXACT [EC:2.7.11.17]|"Ca2+/calmodulin-dependent microtubule-associated protein 2 kinase activity" NARROW [EC:2.7.11.17]|"Ca2+/calmodulin-dependent protein kinase 1 activity" NARROW [EC:2.7.11.17]|"Ca2+/calmodulin-dependent protein kinase activity" EXAC…
GO:0008172	453	5827	0	0	1	3	0	0	0.2104	0.19836	0.8572	GO:0008172	molecular_function	S-methyltransferase activity	Catalysis of the transfer of a methyl group to the sulfur atom of an acceptor molecule. [GOC:ai]
GO:0008353	454	5995	1	1	1	0	1	0	0.21461	0.20358	0.857	GO:0008353	molecular_function	RNA polymerase subunit kinase activity	Catalysis of the reaction: ATP + (DNA-directed RNA polymerase) = ADP + phospho-(DNA-directed RNA polymerase). [EC:2.7.11.23]	synonym: "[RNA-polymerase]-subunit kinase activity" EXACT []|"ATP:DNA-directed RNA polymerase phosphotransferase activity" EXACT [EC:2.7.11.23]|"CTD kinase activity" NARROW [EC:2.7.11.23]|"RNA-polymerase-subunit kinase activity" EXACT [EC:2.7.11.23]|"STK9" RELATED [EC:2.7.11.23]
GO:0006004	455	4151	0	0	1	2	0	0	0.24612	0.23565	0.8566	GO:0006004	biological_process	fucose metabolic process	The chemical reactions and pathways involving fucose, or 6-deoxygalactose, which has two enantiomers, D-fucose and L-fucose. [ISBN:0198506732 "Oxford Dictionary of Biochemistry and Molecular Biology"]	synonym: "fucose metabolism" EXACT []
GO:0016661	457	10112	0	0	1	1	0	0	0.17495	0.16647	0.8566	GO:0016661	molecular_function	oxidoreductase activity	acting on other nitrogenous compounds as donors	Catalysis of an oxidation-reduction (redox) reaction in which a nitrogenous group, excluding NH and NH2 groups, acts as a hydrogen or electron donor and reduces a hydrogen or electron acceptor. [GOC:ai]	synonym: "oxidoreductase activity	acting on other nitrogenous compounds as donors	other acceptors" NARROW []
GO:0045814	456	21195	0	0	2	1	0	0	0.28447	0.27081	0.8566	GO:0045814	biological_process	negative regulation of gene expression	epigenetic	Any epigenetic process that stops, prevents or reduces the rate of gene expression. [GOC:go_curators]	synonym: "down regulation of gene expression	epigenetic" EXACT []|"down-regulation of gene expression	epigenetic" EXACT []|"downregulation of gene expression	epigenetic" EXACT []|"inhibition of gene expression	epigenetic" NARROW []
GO:0009501	458	7064	1	1	1	0	2	1	0.16504	0.15111	0.8564	GO:0009501	cellular_component	amyloplast	A plastid whose main function is to synthesize and store starch. [ISBN:0140514031]
GO:0016481	459	9946	0	0	5	1	37	11	0.28809	0.28378	0.8562	GO:0016481	biological_process	negative regulation of transcription	Any process that stops, prevents or reduces the frequency, rate or extent of transcription. [GOC:go_curators]	synonym: "down regulation of transcription" EXACT []|"down-regulation of transcription" EXACT []|"downregulation of transcription" EXACT []|"inhibition of transcription" NARROW []
GO:0009931	460	7474	1	1	1	0	8	3	0.21679	0.20128	0.856	GO:0009931	molecular_function	calcium-dependent protein serine/threonine kinase activity	Catalysis of the reaction: ATP + a protein serine/threonine = ADP + protein serine/threonine phosphate, dependent on the presence of calcium ions. [GOC:mah]
GO:0010076	461	7614	1	1	1	0	4	3	0.29288	0.27981	0.8558	GO:0010076	biological_process	maintenance of floral meristem identity	The process by which an organism retains a population of floral meristem cells, preventing the commitment of all stem cell progeny to a differentiated cell fate. [GOC:dph	GOC:tb]
GO:0008665	462	6273	0	0	1	1	0	0	0.18062	0.16614	0.8556	GO:0008665	molecular_function	2'-phosphotransferase activity	Catalysis of the transfer of a phosphate group from one compound to the 2' position of another. [GOC:jl	GOC:mah]
GO:0042085	463	18498	0	0	1	1	0	0	0.20729	0.19587	0.855	GO:0042085	molecular_function	5-methyltetrahydropteroyltri-L-glutamate-dependent methyltransferase activity	Catalysis of the transfer of a methyl group to an acceptor molecule; dependent on the presence of 5-methyltetrahydropteroyltri-L-glutamate. [GOC:ai]
GO:0035241	464	18299	1	1	1	0	1	1	0.29889	0.28303	0.8548	GO:0035241	molecular_function	protein-arginine omega-N monomethyltransferase activity	Catalysis of the addition of a methyl group to either of the unmethylated terminal nitrogen atoms (also called omega nitrogen) in peptidyl-arginine to form an omega-N-G-monomethylated arginine residue. [PMID:14705965	RESID:AA0069]
GO:0016730	465	10176	0	0	1	1	0	0	0.16302	0.15462	0.8546	GO:0016730	molecular_function	oxidoreductase activity	acting on iron-sulfur proteins as donors	Catalysis of an oxidation-reduction (redox) reaction in which an iron-sulfur protein acts as a hydrogen or electron donor and reduces a hydrogen or electron acceptor. [GOC:ai]	synonym: "oxidoreductase activity	acting on iron-sulphur proteins as donors" EXACT []
GO:0010077	466	7615	1	1	1	0	4	3	0.288	0.27692	0.8536	GO:0010077	biological_process	maintenance of inflorescence meristem identity	The process by which an organism retains a population of inflorescence meristem cells, preventing the commitment of all stem cell progeny to a differentiated cell fate. [GOC:dph	GOC:tb]
GO:0010044	467	7582	1	1	1	0	17	9	0.21185	0.2036	0.8534	GO:0010044	biological_process	response to aluminum ion	A change in state or activity of a cell or an organism (in terms of movement, secretion, enzyme production, gene expression, etc.) as a result of an aluminum ion stimulus. [GOC:sm]	synonym: "response to aluminium ion" EXACT []|"response to aluminum" EXACT []
GO:0000166	468	141	0	0	1	5	124	43	0.11997	0.11531	0.8532	GO:0000166	molecular_function	nucleotide binding	Interacting selectively with a nucleotide, any compound consisting of a nucleoside that is esterified with (ortho)phosphate or an oligophosphate at any hydroxyl group on the ribose or deoxyribose moiety. [GOC:mah	ISBN:0198547684]
GO:0015630	469	9197	1	1	1	0	54	24	0.23203	0.21762	0.8532	GO:0015630	cellular_component	microtubule cytoskeleton	The part of the cytoskeleton (the internal framework of a cell) composed of microtubules and associated proteins. [GOC:jl	ISBN:0395825172]
GO:0004675	470	3030	0	1	2	0	6	6	0.26452	0.25551	0.853	GO:0004675	molecular_function	transmembrane receptor protein serine/threonine kinase activity	Catalysis of the reaction: ATP + receptor-protein serine/threonine = ADP + receptor-protein serine/threonine phosphate. [EC:2.7.11.30]	synonym: "activin receptor kinase activity" NARROW [EC:2.7.11.30]|"ATP:receptor-protein phosphotransferase activity" EXACT [EC:2.7.11.30]|"receptor protein serine/threonine kinase activity" EXACT [EC:2.7.11.30]|"receptor serine/threonine protein kinase activity" EXACT [EC:2.7.11.30]|"receptor type I serine/threonine protein kinase activity" NARROW [EC:2.7.11.30]|"receptor type II serine/threonine…
GO:0008514	471	6142	0	1	1	0	20	8	0.22578	0.21661	0.853	GO:0008514	molecular_function	organic anion transmembrane transporter activity	Catalysis of the transfer of organic anions from one side of a membrane to the other. Organic anions are atoms or small molecules with a negative charge which contain carbon in covalent linkage. [GOC:ai]
GO:0005737	472	3909	0	1	1	0	1960	554	0.07855	0.07816	0.8528	GO:0005737	cellular_component	cytoplasm	All of the contents of a cell excluding the plasma membrane and nucleus, but including other subcellular structures. [ISBN:0198547684]
GO:0009094	473	6677	0	1	2	0	1	1	0.34358	0.3261	0.8528	GO:0009094	biological_process	L-phenylalanine biosynthetic process	The chemical reactions and pathways resulting in the formation of L-phenylalanine, the L-enantiomer of 2-amino-3-phenylpropanoic acid, i.e. (2S)-2-amino-3-phenylpropanoic acid. [ChEBI:17295	GOC:go_curators	GOC:jsg	GOC:mah]	synonym: "L-phenylalanine anabolism" EXACT []|"L-phenylalanine biosynthesis" EXACT []|"L-phenylalanine formation" EXACT []|"L-phenylalanine synthesis" EXACT []|"phenylalanine biosynthesis" BROAD []|"phenylalanine biosynthetic process" BROAD []|"phenylalanine biosynthetic process	prephenate pathway" RELATED []|"phenylalanine biosynthetic process	shikimate pathway" RELATED []
GO:0017076	474	10481	0	0	1	3	4	1	0.15763	0.15474	0.8526	GO:0017076	molecular_function	purine nucleotide binding	Interacting selectively with purine nucleotides, any compound consisting of a purine nucleoside esterified with (ortho)phosphate. [GOC:ai]
GO:0003870	475	2320	1	1	1	0	5	2	0.26732	0.25857	0.8524	GO:0003870	molecular_function	5-aminolevulinate synthase activity	Catalysis of the reaction: succinyl-CoA + glycine = 5-aminolevulinate + CoA + CO2. [EC:2.3.1.37]	synonym: "5-aminolevulinate synthetase activity" EXACT [EC:2.3.1.37]|"5-aminolevulinic acid synthase activity" EXACT [EC:2.3.1.37]|"5-aminolevulinic acid synthetase activity" EXACT [EC:2.3.1.37]|"ALA synthase activity" EXACT [EC:2.3.1.37]|"ALA synthetase activity" EXACT [EC:2.3.1.37]|"ALAS activity" EXACT [EC:2.3.1.37]|"alpha-aminolevulinic acid synthase activity" EXACT [EC:2.3.1.37]|"aminolevuli…
GO:0004671	476	3026	1	1	3	0	4	3	0.25407	0.24325	0.8522	GO:0004671	molecular_function	protein-S-isoprenylcysteine O-methyltransferase activity	Catalysis of the reaction: S-adenosyl-L-methionine + protein C-terminal S-farnesyl-L-cysteine = S-adenosyl-L-homocysteine + protein C-terminal S-farnesyl-L-cysteine methyl ester. [EC:2.1.1.100]	synonym: "farnesyl cysteine C-terminal methyltransferase activity" EXACT [EC:2.1.1.100]|"farnesyl-protein carboxymethyltransferase activity" EXACT [EC:2.1.1.100]|"farnesylated protein C-terminal O-methyltransferase activity" EXACT [EC:2.1.1.100]|"isoprenylated protein methyltransferase activity" EXACT [EC:2.1.1.100]|"isoprenylcysteine carboxylmethyltransferase activity" RELATED [EC:2.1.1.100]|"pr…
GO:0009513	477	7076	1	1	1	0	4	2	0.15751	0.1535	0.8516	GO:0009513	cellular_component	etioplast	A plastid arrested in the development of chloroplasts from proplastids due to absence of light or low light conditions. [ISBN:0943883999]
GO:0009734	479	7283	1	1	2	0	59	20	0.2416	0.22815	0.8516	GO:0009734	biological_process	auxin mediated signaling pathway	The series of molecular signals generated in response to detection of auxin. [GOC:mah	GOC:sm]	synonym: "auxin mediated signalling" EXACT []
GO:0060255	478	27115	0	0	1	9	0	0	0.17419	0.16421	0.8516	GO:0060255	biological_process	regulation of macromolecule metabolic process	Any process that modulates the frequency, rate or extent of the chemical reactions and pathways involving macromolecules, any molecule of high relative molecular mass, the structure of which essentially comprises the multiple repetition of units derived, actually or conceptually, from molecules of low relative molecular mass. [GOC:dph	GOC:tb]
GO:0010291	480	7824	1	1	1	0	3	1	0.2111	0.20904	0.851	GO:0010291	molecular_function	carotene beta-ring hydroxylase activity	Catalysis of C3-hydroxylation of the beta-ring of various carotenes. [MetaCyc:MONOMER-12386	PMID:16492736]	synonym: "beta-carotene hydroxylase activity" NARROW []
GO:0006010	481	4157	1	1	1	0	1	1	0.28557	0.28256	0.8504	GO:0006010	biological_process	glucose 6-phosphate utilization
GO:0008634	482	6246	1	1	2	0	7	5	0.31367	0.30247	0.85	GO:0008634	biological_process	negative regulation of survival gene product expression	Any process that stops, prevents or reduces the frequency, rate or extent of survival gene product expression; survival gene products are those that antagonize the apoptotic program. Regulation can be at the transcriptional, translational, or posttranslational level. [GOC:dph	GOC:go_curators	GOC:tb]	synonym: "down regulation of survival gene product activity" EXACT []|"down-regulation of survival gene product activity" EXACT []|"downregulation of survival gene product activity" EXACT []|"inhibition of survival gene product activity" NARROW []|"negative regulation of survival gene product activity" EXACT [GOC:dph	GOC:tb]|"negative regulation of survival gene products" EXACT []
GO:0051170	483	25359	0	0	1	1	0	0	0.2389	0.22924	0.85	GO:0051170	biological_process	nuclear import	The directed movement of substances into the nucleus. [GOC:ai]	synonym: "import into nucleus" EXACT []|"nucleus import" EXACT []|"substance nuclear import" EXACT []
GO:0015370	484	8963	0	0	1	4	0	0	0.32048	0.34455	0.8494	GO:0015370	molecular_function	solute:sodium symporter activity	Catalysis of the transfer of a solute or solutes from one side of a membrane to the other according to the reaction: solute(out) + Na+(out) = solute(in) + Na+(in). [GOC:ai]	synonym: "proline/glycine/betaine:hydrogen/sodium symporter activity" NARROW []
GO:0001888	486	1070	1	1	1	0	14	2	0.24989	0.24144	0.8492	GO:0001888	molecular_function	glucuronyl-galactosyl-proteoglycan 4-alpha-N-acetylglucosaminyltransferase activity	Catalysis of the reaction: UDP-N-acetyl-D-glucosamine + beta-D-glucuronosyl-(1,3)-beta-D-galactosyl-(1,3)-beta-D-galactosyl-(1,4)-beta-D-xylosyl-proteoglycan = UDP + alpha-N-acetyl-D-glucosaminyl-(1,4)-beta-D-glucuronosyl-(1,3)-beta-D-galactosyl-(1,3)-beta-D-galactosyl-(1,4)-beta-D-xylosyl-proteoglycan. [EC:2.4.1.223]	synonym: "alpha-1	4-N-acetylglucosaminyltransferase activity" EXACT [EC:2.4.1.223]|"alpha-N-acetylglucosaminyltransferase I activity" EXACT [EC:2.4.1.223]|"alpha1	4-N-acetylglucosaminyltransferase activity" EXACT [EC:2.4.1.223]|"glucuronosylgalactosyl-proteoglycan 4-alpha-N-acetylglucosaminyltransferase activity" EXACT [EC:2.4.1.223]|"UDP-N-acetyl-D-glucosamine:beta-D-glucuronosyl-(1->3)-beta-D-galactosyl-(1->3)-beta-D-galactosyl-(1->4)-beta-D-xylosyl-proteoglycan 4IV-alpha-N-acetyl-D-glucosaminyltransferase activity" EXACT [EC:2.4.1.223]
GO:0016275	485	9802	1	1	1	0	1	1	0.29522	0.28593	0.8492	GO:0016275	molecular_function	[cytochrome c]-arginine N-methyltransferase activity	Catalysis of the reaction: S-adenosyl-L-methionine + (cytochrome c)-arginine = S-adenosyl-L-homocysteine + (cytochrome c)-N(omega)-methyl-arginine. [EC:2.1.1.124	GOC:ma]	synonym: "cytochrome c-arginine N-methyltransferase activity" EXACT [EC:2.1.1.124]|"S-adenosyl-L-methionine:cytochrome c-arginine nomega-methyltransferasea" RELATED [EC:2.1.1.124]|"S-adenosyl-L-methionine:cytochrome c-arginine omega-N-methyltransferasea" RELATED [EC:2.1.1.124]
GO:0016647	487	10099	0	0	1	1	0	0	0.21164	0.20934	0.849	GO:0016647	molecular_function	oxidoreductase activity	acting on the CH-NH group of donors	oxygen as acceptor	Catalysis of an oxidation-reduction (redox) reaction in which a CH-NH group acts as a hydrogen or electron donor and reduces oxygen. [GOC:jl]
GO:0019001	488	11533	0	0	1	1	1	1	0.19238	0.19634	0.8484	GO:0019001	molecular_function	guanyl nucleotide binding	Interacting selectively with guanyl nucleotides, any compound consisting of guanosine esterified with (ortho)phosphate. [ISBN:0198506732 "Oxford Dictionary of Biochemistry and Molecular Biology"]
GO:0000248	489	222	1	1	1	0	3	2	0.25088	0.24199	0.8482	GO:0000248	molecular_function	C-5 sterol desaturase activity	Catalysis of the reaction: 5,7,24(28)-ergostatrienol + O2 + NADPH = 5,7,22,24(28)-ergostatetraenol + 2 H2O + NADP+. [MetaCyc:RXN3O-227]	synonym: "sterol-C5-desaturase activity" EXACT []
GO:0009585	490	7143	1	1	1	0	12	6	0.3478	0.34002	0.8482	GO:0009585	biological_process	red	far-red light phototransduction	The sequence of reactions within a cell required to convert absorbed photons from red or far-red light into a molecular signal; the red, far-red light range is defined as having a wavelength within the range 660-730 nm. [GOC:mah]	synonym: "phytochrome signaling pathway" BROAD []|"red-sensitive opsin" RELATED []
GO:0016853	491	10293	0	0	1	6	16	8	0.1389	0.13596	0.848	GO:0016853	molecular_function	isomerase activity	Catalysis of the geometric or structural changes within one molecule. Isomerase is the systematic name for any enzyme of EC class 5. [ISBN:0198506732 "Oxford Dictionary of Biochemistry and Molecular Biology"]	synonym: "other isomerase activity" NARROW []
GO:0005351	492	3621	0	0	3	1	30	12	0.30674	0.32662	0.8474	GO:0005351	molecular_function	sugar:hydrogen symporter activity	Catalysis of the transfer of a solute or solutes from one side of a membrane to the other according to the reaction: sugar(out) + H+(out) = sugar(in) + H+(in). [TC:2.A.1.1.-]	synonym: "cation/sugar symporter activity" BROAD []|"hydrogen:sugar symporter activity" EXACT []|"hydrogen:sugar transporter activity" BROAD []|"proton:sugar symporter activity" EXACT []|"sugar porter activity" RELATED []|"sugar transporter" BROAD []|"sugar:hydrogen ion symporter activity" EXACT []
GO:0015317	493	8915	1	1	3	0	2	1	0.30218	0.30149	0.8474	GO:0015317	molecular_function	phosphate:hydrogen symporter activity	Catalysis of the transfer of a solute or solutes from one side of a membrane to the other according to the reaction: phosphate(out) + H+(out) = phosphate(in) + H+(in). [TC:2.A.1.9.-]	synonym: "phosphate:proton symporter" EXACT []
GO:0042084	494	18497	0	0	1	1	0	0	0.20728	0.19999	0.8472	GO:0042084	molecular_function	5-methyltetrahydrofolate-dependent methyltransferase activity	Catalysis of the transfer of a methyl group to an acceptor molecule; dependent on the presence of 5-methyltetrahydrofolate. [GOC:ai]
GO:0016866	495	10306	0	0	1	6	0	0	0.1877	0.17935	0.8464	GO:0016866	molecular_function	intramolecular transferase activity	Catalysis of the transfer of a functional group from one position to another within a single molecule. [GOC:mah]	synonym: "intramolecular transferase activity	transferring other groups" NARROW []|"mutase activity" EXACT []
GO:0046912	496	22270	0	0	1	3	0	0	0.19184	0.18649	0.8462	GO:0046912	molecular_function	transferase activity	transferring acyl groups	acyl groups converted into alkyl on transfer	Catalysis of the transfer of an acyl group from one compound (donor) to another (acceptor), with the acyl group being converted into alkyl on transfer. [GOC:jl]
GO:0008661	497	6269	1	1	1	0	1	1	0.21733	0.21619	0.846	GO:0008661	molecular_function	1-deoxy-D-xylulose-5-phosphate synthase activity	Catalysis of the reaction: pyruvate + D-glyceraldehyde 3-phosphate = 1-deoxy-D-xylulose 5-phosphate + CO2. [EC:2.2.1.7]	synonym: "1-deoxy-D-xylulose-5-phosphate pyruvate-lyase (carboxylating) activity" EXACT []|"1-deoxyxylulose-5-phosphate synthase activity" EXACT []|"DOXP synthase activity" EXACT []|"DXP-synthase activity" EXACT []|"pyruvate:D-glyceraldehyde-3-phosphate acetaldehydetransferase (decarboxylating)" EXACT [EC:2.2.1.7]
GO:0003954	500	2391	0	0	1	1	35	11	0.17993	0.1758	0.8456	GO:0003954	molecular_function	NADH dehydrogenase activity	Catalysis of the reaction: NADH + H+ + acceptor = NAD+ + reduced acceptor. [EC:1.6.99.3]	synonym: "beta-NADH dehydrogenase dinucleotide activity" EXACT [EC:1.6.99.3]|"cytochrome c reductase activity" RELATED [EC:1.6.99.3]|"diaphorase activity" BROAD [EC:1.6.99.3]|"dihydrocodehydrogenase I dehydrogenase activity" EXACT [EC:1.6.99.3]|"dihydronicotinamide adenine dinucleotide dehydrogenase activity" EXACT [EC:1.6.99.3]|"diphosphopyridine diaphorase activity" EXACT [EC:1.6.99.3]|"diphosp…
GO:0006109	498	4253	0	0	1	5	48	26	0.19415	0.18728	0.8456	GO:0006109	biological_process	regulation of carbohydrate metabolic process	Any process that modulates the frequency, rate or extent of the chemical reactions and pathways involving carbohydrates. [GOC:go_curators]	synonym: "regulation of carbohydrate metabolism" EXACT []
GO:0006635	499	4740	0	1	2	0	28	14	0.24692	0.24926	0.8456	GO:0006635	biological_process	fatty acid beta-oxidation	The metabolic oxidation of a long-chain fatty acid by successive cycles of reactions during each of which the fatty acid is shortened by a two-carbon fragment removed as acetyl coenzyme A. [ISBN:0198506732 "Oxford Dictionary of Biochemistry and Molecular Biology"]
GO:0008469	502	6102	1	1	2	0	1	1	0.281	0.27399	0.8456	GO:0008469	molecular_function	histone-arginine N-methyltransferase activity	Catalysis of the reaction: S-adenosyl-L-methionine + histone-arginine = S-adenosyl-L-homocysteine + histone-N-methyl-arginine. [EC:2.1.1.125]	synonym: "histone protein methylase activity" EXACT [EC:2.1.1.125]|"histone protein methylase I" RELATED [EC:2.1.1.125]|"nuclear protein (histone) N-methyltransferase activity" EXACT [EC:2.1.1.125]|"protein methylase I activity" BROAD [EC:2.1.1.125]|"S-adenosyl-L-methionine:histone-arginine nomega-methyltransferase activity" EXACT [EC:2.1.1.125]|"S-adenosyl-L-methionine:histone-arginine omega-N-m…
GO:0042083	501	18496	0	0	1	1	1	0	0.20059	0.19325	0.8456	GO:0042083	molecular_function	5	10-methylenetetrahydrofolate-dependent methyltransferase activity	Catalysis of the transfer of a methyl group to an acceptor molecule; dependent on the presence of 5,10-methylenetetrahydrofolate. [GOC:ai]
GO:0010078	503	7616	1	1	1	0	5	2	0.28619	0.28531	0.8454	GO:0010078	biological_process	maintenance of root meristem identity	The process by which an organism retains a population of root meristem cells, preventing the commitment of all stem cell progeny to a differentiated cell fate. [GOC:dph	GOC:tb]
GO:0016259	504	9786	0	0	2	1	4	3	0.26196	0.25055	0.8452	GO:0016259	biological_process	selenocysteine metabolic process	The chemical reactions and pathways involving selenocysteine, an essential component of glutathione peroxidase and some other proteins. [GOC:go_curators	ISBN:0198506732 "Oxford Dictionary of Biochemistry and Molecular Biology"]	synonym: "selenocysteine metabolism" EXACT []
GO:0006839	505	4930	0	0	1	3	58	23	0.18104	0.18853	0.8446	GO:0006839	biological_process	mitochondrial transport	Transport of substances into, out of or within a mitochondrion. [GOC:ai]	synonym: "mitochondrial alpha-ketoglutarate/malate transport" NARROW []|"mitochondrial aspartate/glutamate transport" NARROW []|"mitochondrial sodium/calcium ion exchange" NARROW []
GO:0004157	507	2579	1	1	1	0	1	1	0.25215	0.24855	0.8436	GO:0004157	molecular_function	dihydropyrimidinase activity	Catalysis of the reaction: 5,6-dihydrouracil + H2O = 3-ureidopropionate. [EC:3.5.2.2]	synonym: "5	6-dihydropyrimidine amidohydrolase activity" EXACT [EC:3.5.2.2]|"D-hydantoinase activity" EXACT [EC:3.5.2.2]|"hydantoin peptidase activity" EXACT [EC:3.5.2.2]|"hydantoinase activity" EXACT [EC:3.5.2.2]|"hydropyrimidine hydrase activity" EXACT [EC:3.5.2.2]|"pyrimidine hydrase activity" EXACT [EC:3.5.2.2]
GO:0009496	506	7059	1	1	1	0	2	1	0.21273	0.20918	0.8436	GO:0009496	molecular_function	plastoquinol-plastocyanin reductase activity	Catalysis of the reaction: plastoquinol-1 + 2 oxidized plastocyanin = plastoquinone + 2 reduced plastocyanin. [EC:1.10.99.1]	synonym: "cytochrome b6f" NARROW [EC:1.10.99.1]|"plastoquinol/plastocyanin oxidoreductase activity" EXACT [EC:1.10.99.1]|"plastoquinol:oxidized-plastocyanin oxidoreductase activity" EXACT [EC:1.10.99.1]
GO:0004696	508	3047	1	1	1	0	11	4	0.20439	0.20143	0.8434	GO:0004696	molecular_function	glycogen synthase kinase 3 activity
GO:0008265	510	5911	1	1	1	0	6	4	0.15794	0.15708	0.8434	GO:0008265	molecular_function	Mo-molybdopterin cofactor sulfurase activity		synonym: "Mo-molybdopterin cofactor sulphurase activity" EXACT []|"molybdopterin cofactor sulfurase activity" EXACT []|"molybdopterin synthase sulfurylase activity" EXACT []
GO:0010203	509	7740	1	1	2	0	1	1	0.25518	0.25473	0.8434	GO:0010203	biological_process	response to very low fluence red light stimulus	A change in state or activity of a cell or an organism (in terms of movement, secretion, enzyme production, gene expression, etc.) as a result of a very low fluence red light stimulus. Red light is electromagnetic radiation of wavelength of 580-700nm. Very low fluence red light is defined in this case as short pulses of red light followed by darkness, providing light levels of less than 0.001 mmo…	GOC:sm]
GO:0016634	511	10086	0	0	1	4	0	0	0.21757	0.21221	0.8432	GO:0016634	molecular_function	oxidoreductase activity	acting on the CH-CH group of donors	oxygen as acceptor	Catalysis of an oxidation-reduction (redox) reaction in which a CH-CH group acts as a hydrogen or electron donor and reduces oxygen. [GOC:jl]
GO:0033749	512	16814	1	1	1	0	8	3	0.24137	0.24394	0.8432	GO:0033749	molecular_function	histone demethylase activity (H4-R3 specific)	Catalysis of the removal of a methyl group from arginine at position 3 of the histone H4 protein. [GOC:mah]
GO:0009974	513	7517	1	1	1	0	1	1	0.16378	0.16247	0.843	GO:0009974	molecular_function	epsilon hydroxylase activity	Catalysis of the hydroxylation of zeinoxanthin to lutein. Adds hydroxy group to the epsilon ring of the alpha-carotene. [PMID:8837513]
GO:0005625	514	3809	1	1	1	0	172	70	0.17541	0.17795	0.8428	GO:0005625	cellular_component	soluble fraction	That fraction of cells, prepared by disruptive biochemical methods, that is soluble in water. [GOC:ma]	synonym: "soluble" BROAD []
GO:0042389	515	18784	0	1	1	0	2	0	0.20516	0.19927	0.8422	GO:0042389	molecular_function	omega-3 fatty acid desaturase activity	Catalysis of the introduction of an omega-3 double bond into the fatty acid hydrocarbon chain. [GOC:jl	PMID:9037020]
GO:0016301	517	9821	0	0	1	25	342	131	0.10045	0.0957	0.842	GO:0016301	molecular_function	kinase activity	Catalysis of the transfer of a phosphate group, usually from ATP, to a substrate molecule. [ISBN:0198506732 "Oxford Dictionary of Biochemistry and Molecular Biology"]	synonym: "phosphokinase activity" EXACT []
GO:0016879	516	10319	0	0	1	12	0	0	0.1424	0.14775	0.842	GO:0016879	molecular_function	ligase activity	forming carbon-nitrogen bonds	Catalysis of the ligation of two substances via a carbon-nitrogen bond with concomitant breakage of a diphosphate linkage, usually in a nucleoside triphosphate. [GOC:jl]	synonym: "other carbon-nitrogen ligase activity" NARROW []
GO:0033764	518	16829	0	0	2	1	0	0	0.23965	0.23586	0.8418	GO:0033764	molecular_function	steroid dehydrogenase activity	acting on the CH-OH group of donors	NAD or NADP as acceptor	Catalysis of an oxidation-reduction (redox) reaction in which a CH-OH group acts as a hydrogen or electron donor and reduces NAD+ or NADP, and in which one substrate is a sterol derivative. [GOC:mah]
GO:0042054	519	18469	0	0	1	1	2	0	0.22612	0.229	0.8416	GO:0042054	molecular_function	histone methyltransferase activity	Catalysis of the transfer of a methyl group (CH3-) to a histone. [GOC:jl	ISBN:0198506732 "Oxford Dictionary of Biochemistry and Molecular Biology"]
GO:0048032	520	23371	1	1	1	0	11	7	0.27779	0.26788	0.8416	GO:0048032	molecular_function	galacturonate binding	Interacting selectively with any galacturonate. Galacturonate is the anion of galacturonic acid, the uronic acid formally derived from galactose by oxidation of the hydroxymethylene group at C-6 to a carboxyl group. [ChEBI:33812	GOC:jic]	synonym: "galacturonic acid binding" EXACT []
GO:0006008	522	4155	1	1	1	0	1	1	0.2851	0.28875	0.8414	GO:0006008	biological_process	glucose 1-phosphate utilization
GO:0016742	521	10187	0	0	1	3	2	0	0.23432	0.23468	0.8414	GO:0016742	molecular_function	hydroxymethyl-	formyl- and related transferase activity
GO:0051749	523	25929	1	1	1	0	1	0	0.19707	0.19554	0.841	GO:0051749	molecular_function	indole acetic acid carboxyl methyltransferase activity	Catalysis of the reaction: indole acetic acid + S-adenosyl-methionine = methyl indole acetic acid ester + S-adenosyl-homocysteine. [PMID:16169896]	synonym: "IAA carboxyl methyltransferase activity" EXACT []
GO:0004854	524	3196	1	1	1	0	6	3	0.26095	0.26341	0.8408	GO:0004854	molecular_function	xanthine dehydrogenase activity	Catalysis of the reaction: xanthine + NAD+ + H2O = urate + NADH + H+. [EC:1.17.1.4]	synonym: "NAD-xanthine dehydrogenase activity" EXACT [EC:1.17.1.4]|"xanthine oxidoreductase activity" BROAD [EC:1.17.1.4]|"xanthine-NAD oxidoreductase activity" EXACT [EC:1.17.1.4]|"xanthine/NAD(+) oxidoreductase activity" EXACT [EC:1.17.1.4]|"xanthine/NAD+ oxidoreductase activity" EXACT [EC:1.17.1.4]|"xanthine:NAD+ oxidoreductase activity" EXACT [EC:1.17.1.4]
GO:0009695	525	7244	1	1	2	0	24	14	0.25798	0.25026	0.8404	GO:0009695	biological_process	jasmonic acid biosynthetic process	The chemical reactions and pathways resulting in the formation of jasmonic acid, a fatty acid derivative. [ISBN:0387969845]	synonym: "jasmonic acid anabolism" EXACT []|"jasmonic acid biosynthesis" EXACT []|"jasmonic acid formation" EXACT []|"jasmonic acid synthesis" EXACT []
GO:0010114	526	7652	0	0	1	2	61	22	0.18425	0.18277	0.84	GO:0010114	biological_process	response to red light	A change in state or activity of a cell or an organism (in terms of movement, secretion, enzyme production, gene expression, etc.) as a result of a red light stimulus. Red light is electromagnetic radiation of wavelength of 580-700nm. An example of this response is seen at the beginning of many plant species developmental stages. These include germination, and the point when cotyledon expansion i…	GOC:sm]	synonym: "response to red light stimulus" EXACT []
GO:0019827	527	12319	0	0	3	1	5	5	0.24159	0.24771	0.8398	GO:0019827	biological_process	stem cell maintenance	The process by which an organism retains a population of stem cells, preventing the commitment of all stem cell progeny to a differentiated cell fate. [GOC:mah	ISBN:0878932437]
GO:0004719	528	3069	1	1	3	0	3	2	0.23799	0.23204	0.8396	GO:0004719	molecular_function	protein-L-isoaspartate (D-aspartate) O-methyltransferase activity	Catalysis of the reaction: S-adenosyl-L-methionine + protein L-beta-aspartate = S-adenosyl-L-homocysteine + protein L-beta-aspartate methyl ester. [EC:2.1.1.77]	synonym: "D-aspartyl/L-isoaspartyl methyltransferase activity" EXACT [EC:2.1.1.77]|"L-aspartyl/L-isoaspartyl protein methyltransferase activity" EXACT [EC:2.1.1.77]|"L-isoaspartyl protein carboxyl methyltransferase activity" EXACT [EC:2.1.1.77]|"L-isoaspartyl/D-aspartyl protein carboxyl methyltransferase activity" EXACT [EC:2.1.1.77]|"protein (D-aspartate) methyltransferase activity" EXACT [EC:2.…
GO:0004801	529	3145	1	1	1	0	5	2	0.2091	0.21408	0.8396	GO:0004801	molecular_function	transaldolase activity	Catalysis of the reaction: sedoheptulose 7-phosphate + D-glyceraldehyde 3-phosphate = D-erythrose 4-phosphate + D-fructose 6-phosphate. [EC:2.2.1.2]	synonym: "dihydroxyacetone transferase activity" EXACT [EC:2.2.1.2]|"dihydroxyacetonetransferase activity" EXACT [EC:2.2.1.2]|"glycerone transferase activity" EXACT [EC:2.2.1.2]|"sedoheptulose-7-phosphate:D-glyceraldehyde-3-phosphate glyceronetransferase activity" EXACT [EC:2.2.1.2]
GO:0009637	530	7188	0	0	1	2	0	0	0.18971	0.19025	0.8392	GO:0009637	biological_process	response to blue light	A change in state or activity of a cell or an organism (in terms of movement, secretion, enzyme production, gene expression, etc.) as a result of a blue light stimulus. Blue light is electromagnetic radiation with a wavelength of between 440 and 500nm. [GOC:ai	GOC:mtg_far_red]	synonym: "response to blue light stimulus" EXACT []
GO:0031545	531	14626	0	0	1	1	0	0	0.2557	0.26246	0.8384	GO:0031545	molecular_function	peptidyl-proline 4-dioxygenase activity	Catalysis of the reaction: peptidyl L-proline + 2-oxoglutarate + O2 = procollagen trans-4-hydroxy-L-proline + succinate + CO2. [GOC:mah]	synonym: "HIF-type prolyl 4-hydroxylase" NARROW []|"prolyl 4-hydroxylase" BROAD []
GO:0004802	532	3146	1	1	1	0	7	3	0.20805	0.21235	0.8382	GO:0004802	molecular_function	transketolase activity	Catalysis of the reaction: sedoheptulose 7-phosphate + D-glyceraldehyde 3-phosphate = D-ribose 5-phosphate + D-xylulose 5-phosphate. [EC:2.2.1.1]	synonym: "glycoaldehyde transferase activity" EXACT [EC:2.2.1.1]|"glycolaldehydetransferase activity" EXACT [EC:2.2.1.1]|"sedoheptulose-7-phosphate:D-glyceraldehyde-3-phosphate glycolaldehydetransferase activity" EXACT [EC:2.2.1.1]
GO:0016695	534	10142	0	0	1	1	0	0	0.15231	0.15625	0.8382	GO:0016695	molecular_function	oxidoreductase activity	acting on hydrogen as donor	Catalysis of an oxidation-reduction (redox) reaction in which hydrogen acts as an electron donor. [GOC:jl]	synonym: "oxidoreductase activity	acting on hydrogen as donor	other acceptors" NARROW []
GO:0016817	533	10257	0	0	1	2	0	0	0.1335	0.1367	0.8382	GO:0016817	molecular_function	hydrolase activity	acting on acid anhydrides	Catalysis of the hydrolysis of any acid anhydride. [GOC:jl]	synonym: "hydrolase activity	acting on acid anhydrides	involved in cellular and subcellular movement" NARROW []
GO:0030580	535	13681	0	0	1	1	0	0	0.24136	0.24334	0.8376	GO:0030580	molecular_function	quinone cofactor methyltransferase activity	Catalysis of the transfer of a methyl group from S-adenosylmethionine during the synthesis of quinone cofactors such as ubiquinone (coenzyme Q), menaquinone (vitamin K2), plastoquinone and phylloquinone (vitamin K1). [GOC:mb]
GO:0010038	536	7576	0	0	1	9	24	3	0.14389	0.14826	0.8374	GO:0010038	biological_process	response to metal ion	A change in state or activity of a cell or an organism (in terms of movement, secretion, enzyme production, gene expression, etc.) as a result of a metal ion stimulus. [GOC:sm]	synonym: "heavy metal sensitivity/resistance" RELATED []|"response to heavy metal" NARROW []|"response to metal" EXACT []
GO:0008443	537	6078	0	0	2	2	0	0	0.20785	0.20628	0.8372	GO:0008443	molecular_function	phosphofructokinase activity	Catalysis of the transfer of a phosphate group, usually from ATP, to a fructose substrate molecule. [GOC:jl]
GO:0004151	538	2573	1	1	1	0	1	1	0.24968	0.25002	0.837	GO:0004151	molecular_function	dihydroorotase activity	Catalysis of the reaction: (S)-dihydroorotate + H2O = N-carbamoyl-L-aspartate. [EC:3.5.2.3]	synonym: "(S)-dihydroorotate amidohydrolase activity" EXACT [EC:3.5.2.3]|"carbamoylaspartic dehydrase activity" EXACT [EC:3.5.2.3]|"DHOase activity" EXACT [EC:3.5.2.3]|"dihydroorotate hydrolase activity" EXACT [EC:3.5.2.3]
GO:0009540	539	7102	1	1	1	0	2	2	0.23374	0.23895	0.8366	GO:0009540	molecular_function	zeaxanthin epoxidase activity	Catalysis of the reactions: zeaxanthin + NAD(P)H + H+ + O2 = antheraxanthin + NAD(P)+ + H2O and antheraxanthin + NAD(P)H + H+ + O2 = violaxanthin + NAD(P)+ + H2O. [EC:1.14.13.90]	synonym: "zea-epoxidase activity" EXACT [EC:1.14.13.90]|"zeaxanthin	NAD(P)H:oxygen oxidoreductase activity" EXACT [EC:1.14.13.90]
GO:0008725	541	6326	1	1	1	0	2	1	0.30827	0.31274	0.8364	GO:0008725	molecular_function	DNA-3-methyladenine glycosylase I activity	Catalysis of the hydrolysis of alkylated DNA; only recognizes and removes the alkylated base 3-methyladenine by cleaving the N-C1' glycosidic bond between the target damaged DNA base and the deoxyribose sugar. The reaction releases a free base and leaves an apurinic (AP) site. [EC:3.2.2.20	GOC:elh	PMID:10872450	PMID:9224623]	synonym: "3-methyladenine DNA glycosylase I" RELATED [EC:3.2.2.20]|"alkylated-DNA glycohydrolase (releasing methyladenine and methylguanine)" BROAD [EC:3.2.2.20]|"deoxyribonucleate 3-methyladenine glycosidase I" RELATED [EC:3.2.2.20]|"DNA glycosidase I activity" RELATED [EC:3.2.2.20]|"DNA-3-methyladenine glycosidase I activity" EXACT [EC:3.2.2.20]
GO:0009509	542	7072	1	1	1	0	1	0	0.15115	0.15309	0.8364	GO:0009509	cellular_component	chromoplast	A plastid containing pigments other than chlorophyll, usually yellow and orange carotenoid pigments. [ISBN:0471245208]
GO:0010608	540	8140	0	0	1	4	0	0	0.23103	0.23411	0.8364	GO:0010608	biological_process	posttranscriptional regulation of gene expression	Any process that modulates the frequency, rate or extent of gene expression after the production of an RNA transcript. [GOC:dph	GOC:tb]
GO:0010295	543	7828	1	1	1	0	2	2	0.23462	0.2409	0.8362	GO:0010295	molecular_function	(+)-abscisic acid 8'-hydroxylase activity	Catalysis of the reaction: (+)-abscisate + NADPH + H+ + O2 = 8'-hydroxyabscisate + NADP+ + H2O. [EC:1.14.13.93]	synonym: "(+)-ABA 8'-hydroxylase activity" EXACT [EC:1.14.13.93]|"ABA 8'-hydroxylase activity" EXACT [EC:1.14.13.93]|"ABA 8'-Hydroxylase activity	Abscisate 8'-hydroxylase activity" RELATED []|"abscisate	NADPH:oxygen oxidoreductase (8'-hydroxylating)" EXACT [EC:1.14.13.93]|"abscisic acid 8'-hydroxylase activity" EXACT []
GO:0033273	544	16346	0	0	1	1	0	0	0.34739	0.3484	0.8362	GO:0033273	biological_process	response to vitamin	A change in state or activity of a cell or an organism (in terms of movement, secretion, enzyme production, gene expression, etc.) as a result of a vitamin stimulus. [GOC:sl]
GO:0006995	545	5070	0	0	2	2	0	0	0.37611	0.38328	0.836	GO:0006995	biological_process	cellular response to nitrogen starvation	A change in state or activity of a cell (in terms of movement, secretion, enzyme production, gene expression, etc.) as a result of deprivation of nitrogen. [GOC:jl]
GO:0009314	546	6885	0	0	1	2	8	5	0.12886	0.13051	0.836	GO:0009314	biological_process	response to radiation	A change in state or activity of a cell or an organism (in terms of movement, secretion, enzyme production, gene expression, etc.) as a result of an electromagnetic radiation stimulus. Electromagnetic radiation is a propagating wave in space with electric and magnetic components. These components oscillate at right angles to each other and to the direction of propagation. [GOC:jl	http://en.wikipedia.org/wiki/Electromagnetic_radiation]	synonym: "response to electromagnetic radiation stimulus" EXACT []|"response to radiation stimulus" EXACT []
GO:0005811	550	3978	0	1	1	0	311	88	0.12071	0.12798	0.8356	GO:0005811	cellular_component	lipid particle	Any particle of coalesced lipids in the cytoplasm of a cell. May include associated proteins. [GOC:mah]	synonym: "adiposome" EXACT []|"lipid body" EXACT []|"lipid droplet" EXACT []
GO:0008930	549	6520	1	1	1	0	8	0	0.23291	0.23992	0.8356	GO:0008930	molecular_function	methylthioadenosine nucleosidase activity	Catalysis of the reaction: methylthioadenosine + H2O = adenine + 5-methylthio-D-ribose. [EC:3.2.2.16]	synonym: "5'-methylthioadenosine nucleosidase activity" EXACT [EC:3.2.2.16]|"MeSAdo nucleosidase activity" EXACT [EC:3.2.2.16]|"methylthioadenosine methylthioribohydrolase activity" EXACT [EC:3.2.2.16]|"MTA nucleosidase activity" EXACT [EC:3.2.2.16]|"S-methyl-5'-thioadenosine adeninehyrolase activity" EXACT [EC:3.2.2.16]
GO:0033746	548	16811	1	1	1	0	8	3	0.24044	0.24811	0.8356	GO:0033746	molecular_function	histone demethylase activity (H3-R2 specific)	Catalysis of the removal of a methyl group from arginine at position 2 of the histone H3 protein. [GOC:mah]
GO:0046408	547	21781	1	1	1	0	2	2	0.23392	0.23836	0.8356	GO:0046408	molecular_function	chlorophyll synthetase activity	Catalysis of the esterification reaction: chlorophyllide a + phytyl pyrophosphate = chlorophyll a + pyrophosphate. [ISBN:0471331309 "Biochemical Pathways"	PMID:8552034]
GO:0005853	552	4014	1	1	2	0	25	15	0.16852	0.17448	0.835	GO:0005853	cellular_component	eukaryotic translation elongation factor 1 complex	A multisubunit nucleotide exchange complex that binds GTP and aminoacyl-tRNAs, and catalyzes their codon-dependent placement at the A-site of the ribosome. In humans, the complex is composed of four subunits, alpha, beta, delta and gamma. [GOC:jl	PMID:10216950	UniProtKB:P24534]
GO:0016714	551	10160	0	0	2	1	0	0	0.20555	0.20333	0.835	GO:0016714	molecular_function	oxidoreductase activity	acting on paired donors	with incorporation or reduction of molecular oxygen	reduced pteridine as one donor	and incorporation of one atom of oxygen	Catalysis of an oxidation-reduction (redox) reaction in which hydrogen or electrons are transferred from reduced pteridine and one other donor, and one atom of oxygen is incorporated into one donor. [GOC:mah]
GO:0051745	553	25925	1	1	1	0	2	1	0.24874	0.26295	0.8348	GO:0051745	molecular_function	4-hydroxy-3-methylbut-2-en-1-yl diphosphate reductase activity	Catalysis of the reaction: (E)-4-hydroxy-3-methylbut-2-en-1-yl diphosphate + NAD(P)H + H+ = isopentenyl diphosphate + NAD(P)+ + H2O. Note that (E)-4-hydroxy-3-methylbut-2-en-1-yl diphosphate is an alternative name for 1-hydroxy-2-methyl-2-(E)-butenyl 4-diphosphate. [EC:1.17.1.2]	synonym: "4-hydroxy-3-methylbut-2-enyl diphosphate reductase activity" EXACT [EC:1.17.1.2]|"isopentenyl-diphosphate:NAD(P)+ oxidoreductase activity" EXACT []
GO:0006572	554	4679	0	1	2	0	1	1	0.31595	0.32808	0.8344	GO:0006572	biological_process	tyrosine catabolic process	The chemical reactions and pathways resulting in the breakdown of tyrosine, an aromatic amino acid, 2-amino-3-(4-hydroxyphenyl)propanoic acid. [GOC:go_curators]	synonym: "tyrosine breakdown" EXACT []|"tyrosine catabolism" EXACT []|"tyrosine degradation" EXACT []
GO:0016649	555	10101	0	0	1	1	0	0	0.20562	0.21214	0.8342	GO:0016649	molecular_function	oxidoreductase activity	acting on the CH-NH group of donors	quinone or similar compound as acceptor	Catalysis of an oxidation-reduction (redox) reaction in which a CH-NH group acts as a hydrogen or electron donor and reduces quinone or similar compound. [GOC:jl]
GO:0047517	556	22864	1	1	2	0	1	0	0.21679	0.22462	0.8342	GO:0047517	molecular_function	1	4-beta-D-xylan synthase activity	Catalysis of the reaction: UDP-D-xylose + 1,4-beta-D-xylan(n) = UDP + 1,4-beta-D-xylan(n+1). [EC:2.4.2.24	MetaCyc:1\	4-BETA-D-XYLAN-SYNTHASE-RXN]	synonym: "1	4-beta-xylan synthase activity" EXACT [EC:2.4.2.24]|"UDP-D-xylose:1	4-beta-D-xylan 4-beta-D-xylosyltransferase activity" EXACT [EC:2.4.2.24]|"uridine diphosphoxylose-1	4-beta-xylan xylosyltransferase activity" EXACT [EC:2.4.2.24]|"xylan synthase activity" EXACT [EC:2.4.2.24]|"xylan synthetase activity" EXACT [EC:2.4.2.24]
GO:0005619	557	3804	1	1	1	0	1	0	0.23975	0.24415	0.834	GO:0005619	cellular_component	ascospore wall	The specialized cell wall of the ascospore (spore), which is the product of meiotic division. [GOC:vw	ISBN:0879693568]	synonym: "fungal-type spore wall" BROAD [GOC:mah]|"spore wall (sensu Fungi)" EXACT []
GO:0009537	558	7099	1	1	1	0	1	0	0.14866	0.15423	0.834	GO:0009537	cellular_component	proplastid	The precursor of other plastids. [ISBN:0943883999]
GO:0004768	561	3113	1	1	1	0	6	3	0.22779	0.23543	0.8338	GO:0004768	molecular_function	stearoyl-CoA 9-desaturase activity	Catalysis of the reaction: stearoyl-CoA + 2 ferrocytochrome b5 + O2 + 2 H+ = oleoyl-CoA + 2 ferricytochrome b5 + H2O. [EC:1.14.19.1]	synonym: "acyl-CoA desaturase activity" EXACT [EC:1.14.19.1]|"delta(9)-desaturase activity" EXACT [EC:1.14.19.1]|"delta9-desaturase activity" EXACT [EC:1.14.19.1]|"fatty acid desaturase activity" EXACT [EC:1.14.19.1]|"stearoyl-CoA desaturase activity" EXACT []|"stearoyl-CoA	hydrogen-donor:oxygen oxidoreductase activity" EXACT [EC:1.14.19.1]|"stearoyl-CoA	ferrocytochrome-b5:oxygen oxidoreductase (9	10-dehydrogenating)" EXACT [EC:1.14.19.1]
GO:0008236	560	5885	0	0	2	2	25	8	0.17796	0.18306	0.8338	GO:0008236	molecular_function	serine-type peptidase activity	Catalysis of the hydrolysis of peptide bonds in a polypeptide chain by a catalytic mechanism that involves a catalytic triad consisting of a serine nucleophile that is activated by a proton relay involving an acidic residue (e.g. aspartate or glutamate) and a basic residue (usually histidine). [http://merops.sanger.ac.uk/about/about_9.htm#CATTYPE	ISBN:0716720094]	synonym: "serine protease activity" EXACT []
GO:0010476	559	8008	0	0	1	1	4	1	0.21138	0.21896	0.8338	GO:0010476	biological_process	gibberellin-mediated signaling	The series of molecular signals generated as a consequence of gibberellin stimulus. [PMID:17521411]
GO:0016763	562	10207	0	0	1	9	0	0	0.1683	0.16911	0.8336	GO:0016763	molecular_function	transferase activity	transferring pentosyl groups	Catalysis of the transfer of a pentosyl group from one compound (donor) to another (acceptor). [GOC:jl]	synonym: "pentosyltransferase activity" EXACT []
GO:0007602	563	5634	0	0	1	1	0	0	0.29609	0.31552	0.8334	GO:0007602	biological_process	phototransduction	The sequence of reactions within a cell required to convert absorbed photons into a molecular signal. [GOC:go_curators]	synonym: "opsin" RELATED []|"phototransduction	visible light	light adaptation" NARROW []|"phototrophin mediated phototransduction" NARROW []
GO:0004328	564	2719	1	1	1	0	3	2	0.22483	0.23947	0.8332	GO:0004328	molecular_function	formamidase activity	Catalysis of the reaction: formamide + H2O = formate + NH3. [EC:3.5.1.49]	synonym: "formamide amidohydrolase activity" EXACT [EC:3.5.1.49]
GO:0006564	565	4671	1	1	2	0	10	6	0.24703	0.27555	0.8326	GO:0006564	biological_process	L-serine biosynthetic process	The chemical reactions and pathways resulting in the formation of L-serine, the L-enantiomer of serine, i.e. (2S)-2-amino-3-hydroxypropanoic acid. [ChEBI:17115	GOC:ai	GOC:jsg]	synonym: "L-serine anabolism" EXACT []|"L-serine biosynthesis" EXACT []|"L-serine formation" EXACT []|"L-serine synthesis" EXACT []
GO:0008891	566	6483	1	1	1	0	7	2	0.2636	0.27542	0.8324	GO:0008891	molecular_function	glycolate oxidase activity	Catalysis of the reaction: glycolate + O2 = glyoxylate + H2O2. [EC:1.1.3.15]
GO:0000183	567	158	1	1	1	0	2	1	0.26478	0.27086	0.8322	GO:0000183	biological_process	chromatin silencing at rDNA	Repression of transcription of ribosomal DNA by altering the structure of chromatin. [PMID:10219245]	synonym: "chromatin silencing at ribosomal DNA" EXACT []|"heterochromatic silencing at rDNA" EXACT []
GO:0010605	568	8137	0	0	2	5	0	0	0.2305	0.24784	0.8316	GO:0010605	biological_process	negative regulation of macromolecule metabolic process	Any process that decreases the frequency, rate or extent of the chemical reactions and pathways involving macromolecules, any molecule of high relative molecular mass, the structure of which essentially comprises the multiple repetition of units derived, actually or conceptually, from molecules of low relative molecular mass. [GOC:dph	GOC:tb]
GO:0019798	569	12291	0	0	1	1	0	0	0.26034	0.26328	0.8316	GO:0019798	molecular_function	procollagen-proline dioxygenase activity	Catalysis of the transfer of a hydroxyl group from 2-oxoglutarate to a prolyl residue in a collagen molecule. [EC:1.14.11.2	EC:1.14.11.7	GOC:mah]
GO:0016884	570	10324	0	0	1	4	1	0	0.19503	0.20447	0.8314	GO:0016884	molecular_function	carbon-nitrogen ligase activity	with glutamine as amido-N-donor	Catalysis of the transfer of the amide nitrogen of glutamine to a variety of substrates. GATases catalyze two separate reactions at two active sites, which are located either on a single polypeptide chain or on different subunits. In the glutaminase reaction, glutamine is hydrolyzed to glutamate and ammonia, which is added to an acceptor substrate in the synthase reaction. [PMID:12360532]
GO:0030466	571	13582	1	1	1	0	52	15	0.26394	0.25804	0.8314	GO:0030466	biological_process	chromatin silencing at silent mating-type cassette	Repression of transcription at silent mating-type loci by altering the structure of chromatin. [GOC:mcc]	synonym: "aging-dependent sterility (sensu Fungi)" RELATED []|"aging-dependent sterility (sensu Saccharomyces)" RELATED []|"chromatin silencing at HML and HMR (sensu Saccharomyces)" NARROW []|"chromatin silencing at silent mating-type cassette (sensu Fungi)" EXACT []|"heterochromatic silencing at silent mating-type cassette" EXACT []
GO:0003849	573	2299	1	1	1	0	3	2	0.18515	0.19806	0.8306	GO:0003849	molecular_function	3-deoxy-7-phosphoheptulonate synthase activity	Catalysis of the reaction: phosphoenolpyruvate + D-erythrose 4-phosphate + H2O = 2-dehydro-3-deoxy-D-arabino-heptonate 7-phosphate + phosphate. [EC:2.5.1.54]	synonym: "2-dehydro-3-deoxy-phosphoheptonate aldolase activity" EXACT [EC:2.5.1.54]|"2-dehydro-3-deoxyphosphoheptonate aldolase activity" EXACT []|"2-keto-3-deoxy-D-arabino-heptonic acid 7-phosphate synthetase activity" EXACT [EC:2.5.1.54]|"3-deoxy-D-arabino-2-heptulosonic acid 7-phosphate synthetase activity" EXACT [EC:2.5.1.54]|"3-deoxy-D-arabino-heptolosonate-7-phosphate synthetase activity" E…	2-carboxy-2-oxoethyl-forming)" EXACT [EC:2.5.1.54]
GO:0008173	572	5828	0	0	1	3	3	1	0.18409	0.19085	0.8306	GO:0008173	molecular_function	RNA methyltransferase activity	Catalysis of the transfer of a methyl group from a donor to a nucleoside residue in an RNA molecule. [GOC:mah]
GO:0009910	575	7455	1	1	2	0	12	8	0.25244	0.27324	0.8296	GO:0009910	biological_process	negative regulation of flower development	Any process that stops, prevents or reduces the frequency, rate or extent of flower development. [GOC:go_curators]	synonym: "down regulation of flower development" EXACT []|"down-regulation of flower development" EXACT []|"downregulation of flower development" EXACT []|"inhibition of flower development" NARROW []
GO:0047334	574	22683	1	1	1	0	3	3	0.24361	0.25376	0.8296	GO:0047334	molecular_function	diphosphate-fructose-6-phosphate 1-phosphotransferase activity	Catalysis of the reaction: fructose-6-phosphate + pyrophosphate = phosphate + fructose-1,6-bisphosphate. [EC:2.7.1.90	MetaCyc:2.7.1.90-RXN]	synonym: "6-phosphofructokinase (diphosphate) activity" EXACT [EC:2.7.1.90]|"6-phosphofructokinase (pyrophosphate) activity" EXACT [EC:2.7.1.90]|"diphosphate-dependent 6-phosphofructose-1-kinase activity" EXACT [EC:2.7.1.90]|"diphosphate:D-fructose-6-phosphate 1-phosphotransferase activity" EXACT [EC:2.7.1.90]|"inorganic pyrophosphate-dependent phosphofructokinase activity" EXACT [EC:2.7.1.90]|"i…
GO:0010117	576	7655	1	1	1	0	4	0	0.17231	0.18265	0.8294	GO:0010117	biological_process	photoprotection	Protection mechanism used by plants under conditions of excess energy absorption as a consequence of the light reactions of photosynthesis. [GOC:mg]
GO:0042354	577	18749	0	0	1	2	0	0	0.25758	0.28098	0.8286	GO:0042354	biological_process	L-fucose metabolic process	The chemical reactions and pathways involving L-fucose, 6-deoxy-L-galactose, a sugar that occurs in fucans, a class of polysaccharides in seaweeds, especially Fucus species, and in the cell wall matrix of higher plants. [GOC:jl	ISBN:0198506732 "Oxford Dictionary of Biochemistry and Molecular Biology"]	synonym: "L-fucose metabolism" EXACT []
GO:0004053	579	2479	1	1	1	0	1	1	0.23863	0.24946	0.828	GO:0004053	molecular_function	arginase activity	Catalysis of the reaction: L-arginine + H2O = L-ornithine + urea. [EC:3.5.3.1]	synonym: "arginine amidinase activity" EXACT [EC:3.5.3.1]|"arginine transamidinase activity" EXACT [EC:3.5.3.1]|"canavanase activity" EXACT [EC:3.5.3.1]|"L-arginase activity" EXACT [EC:3.5.3.1]|"L-arginine amidinohydrolase activity" EXACT [EC:3.5.3.1]
GO:0040010	578	18389	1	1	2	0	792	165	0.14609	0.15492	0.828	GO:0040010	biological_process	positive regulation of growth rate	Any process that increases the rate of growth of all or part of an organism. [GOC:mah]	synonym: "activation of growth rate" NARROW []|"stimulation of growth rate" NARROW []|"up regulation of growth rate" EXACT []|"up-regulation of growth rate" EXACT []|"upregulation of growth rate" EXACT []
GO:0004337	580	2727	0	1	1	0	5	3	0.21776	0.23406	0.8278	GO:0004337	molecular_function	geranyltranstransferase activity	Catalysis of the reaction: geranyl diphosphate + isopentenyl diphosphate = diphosphate + trans,trans-farnesyl diphosphate. [EC:2.5.1.10]	synonym: "farnesyl diphosphate synthetase activity" EXACT [EC:2.5.1.10]|"farnesyl pyrophosphate synthetase activity" EXACT []|"farnesyl-diphosphate synthase activity" EXACT []|"farnesylpyrophosphate synthetase activity" EXACT [EC:2.5.1.10]|"FPP synthetase activity" EXACT [EC:2.5.1.10]|"geranyl transferase I" RELATED [EC:2.5.1.10]|"geranyl-diphosphate:isopentenyl-diphosphate geranyltranstransferas…
GO:0030139	581	13273	0	0	1	2	6	1	0.1325	0.14339	0.8276	GO:0030139	cellular_component	endocytic vesicle	A membrane-bounded intracellular vesicle formed by invagination of the plasma membrane around an extracellular substance. [GOC:go_curators]	synonym: "endocytotic transport vesicle" EXACT []|"endocytotic vesicle" EXACT []
GO:0030133	582	13268	0	0	1	2	2	2	0.14684	0.15559	0.8274	GO:0030133	cellular_component	transport vesicle	Any of the vesicles of the constitutive secretory pathway, which carry cargo from the endoplasmic reticulum to the Golgi, between Golgi cisternae, and to destinations within or outside the cell. [GOC:mah]	synonym: "Golgi to plasma membrane transport vesicle" NARROW []|"Golgi to vacuole transport vesicle" NARROW []|"Golgi-plasma membrane transport vesicle" NARROW []|"Golgi-vacuole transport vesicle" NARROW []|"secretory vesicle" BROAD []
GO:0010487	583	8019	1	1	1	0	2	2	0.18576	0.20169	0.8268	GO:0010487	molecular_function	thermospermine synthase activity	Catalysis of the reaction: S-adenosylmethioninamine + spermidine = 5'-methylthioadenosine + thermospermine. [PMID:17560575]
GO:0016803	584	10244	0	0	1	1	0	0	0.19066	0.20902	0.8268	GO:0016803	molecular_function	ether hydrolase activity	Catalysis of the hydrolysis of an ether bond, -O-. [EC:3.3.2.-	GOC:ai]
GO:0005996	585	4143	0	0	2	4	0	0	0.1587	0.16775	0.8266	GO:0005996	biological_process	monosaccharide metabolic process	The chemical reactions and pathways involving monosaccharides, the simplest carbohydrates. They are polyhydric alcohols containing either an aldehyde or a keto group and between three to ten or more carbon atoms. They form the constitutional repeating units of oligo- and polysaccharides. [ISBN:0198506732 "Oxford Dictionary of Biochemistry and Molecular Biology"]	synonym: "monosaccharide metabolism" EXACT []
GO:0009982	586	7524	1	1	1	0	5	3	0.22027	0.23074	0.8264	GO:0009982	molecular_function	pseudouridine synthase activity	Catalysis of the reaction: RNA uridine = RNA pseudouridine. Conversion of uridine in an RNA molecule to pseudouridine by rotation of the C1'-N-1 glycosidic bond of uridine in RNA to a C1'-C5. [EC:5.4.99.12	GOC:mah]	synonym: "transfer ribonucleate pseudouridine synthetase activity" NARROW [EC:5.4.99.12]|"transfer RNA pseudouridine synthetase activity" NARROW [EC:5.4.99.12]|"tRNA pseudouridylate synthase I activity" NARROW [EC:5.4.99.12]|"tRNA-pseudouridine synthase activity" NARROW []|"tRNA-pseudouridine synthase I activity" NARROW []|"tRNA-uridine isomerase activity" NARROW [EC:5.4.99.12]|"tRNA-uridine urac…
GO:0008783	587	6379	1	1	1	0	1	1	0.24121	0.24692	0.8256	GO:0008783	molecular_function	agmatinase activity	Catalysis of the reaction: agmatine + H2O = putrescine + urea. [EC:3.5.3.11]	synonym: "agmatine amidinohydrolase" BROAD [EC:3.5.3.11]|"agmatine ureohydrolase activity" EXACT [EC:3.5.3.11]|"SpeB" RELATED [EC:3.5.3.11]
GO:0016814	588	10254	0	0	1	3	0	0	0.1946	0.2061	0.8256	GO:0016814	molecular_function	hydrolase activity	acting on carbon-nitrogen (but not peptide) bonds	in cyclic amidines	Catalysis of the hydrolysis of any non-peptide carbon-nitrogen bond in a cyclic amidine, a compound of the form R-C(=NH)-NH2. [ISBN:0198506732 "Oxford Dictionary of Biochemistry and Molecular Biology"]
GO:0003872	589	2322	1	1	1	0	6	4	0.23504	0.24711	0.8254	GO:0003872	molecular_function	6-phosphofructokinase activity	Catalysis of the reaction: ATP + D-fructose 6-phosphate = ADP + D-fructose 1,6-bisphosphate. [EC:2.7.1.11]	synonym: "6-phosphofructokinase reduction" EXACT []|"6-phosphofructose 1-kinase activity" EXACT [EC:2.7.1.11]|"ATP-dependent phosphofructokinase activity" EXACT [EC:2.7.1.11]|"ATP:D-fructose-6-phosphate 1-phosphotransferase activity" EXACT [EC:2.7.1.11]|"D-fructose-6-phosphate 1-phosphotransferase activity" EXACT [EC:2.7.1.11]|"fructose 6-phosphate kinase activity" EXACT [EC:2.7.1.11]|"fructose 6…	6-fructokinase activity" EXACT [EC:2.7.1.11]|"phosphofructokinase (phosphorylating)" EXACT [EC:2.7.1.11]|"phosphofructokinase I activity" EXACT [EC:2.7.1.11]|"phosphohexokinase activity" BROAD [EC:2.7.1.11]
GO:0016273	590	9800	0	0	2	1	0	0	0.22298	0.23666	0.8252	GO:0016273	molecular_function	arginine N-methyltransferase activity	Catalysis of the transfer of a methyl group from S-adenosyl-L-methionine to an amino group of an arginine residue. [GOC:mah]
GO:0003997	591	2429	0	1	1	0	4	3	0.24377	0.26251	0.8246	GO:0003997	molecular_function	acyl-CoA oxidase activity	Catalysis of the reaction: acyl-CoA + O2 = trans-2,3-dehydroacyl-CoA + H2O2. [EC:1.3.3.6]	synonym: "acyl coenzyme A oxidase activity" EXACT [EC:1.3.3.6]|"acyl-CoA:oxygen 2-oxidoreductase activity" EXACT [EC:1.3.3.6]|"fatty acyl-CoA oxidase activity" EXACT [EC:1.3.3.6]|"fatty acyl-coenzyme A oxidase activity" EXACT [EC:1.3.3.6]
GO:0010349	592	7881	1	1	1	0	1	1	0.23398	0.25259	0.8246	GO:0010349	molecular_function	L-galactose dehydrogenase activity	Catalysis of the reaction: L-galactose + NAD+ = L-galactono-1,4-lactone + NADH + H+. [PMID:12047629]	synonym: "L-galactose 1-dehydrogenase activity" RELATED []
GO:0030702	593	13793	1	1	1	0	59	7	0.24776	0.27767	0.8244	GO:0030702	biological_process	chromatin silencing at centromere	Repression of transcription of centromeric DNA by altering the structure of chromatin. [GOC:mah]	synonym: "heterochromatic silencing at centromere" EXACT []
GO:0045300	594	20699	1	1	1	0	6	3	0.22503	0.23913	0.8244	GO:0045300	molecular_function	acyl-[acyl-carrier-protein] desaturase activity	Catalysis of the reaction: stearoyl-[acyl-carrier protein] + reduced acceptor + O2 = oleoyl-[acyl-carrier protein] + acceptor + H2O. The enzyme requires ferredoxin. [EC:1.14.19.2]	synonym: "acyl-[acyl-carrier protein] desaturase activity" EXACT []|"acyl-acyl-carrier-protein desaturase activity" EXACT [EC:1.14.19.2]|"acyl-acyl-carrier-protein	hydrogen-donor:oxygen oxidoreductase activity" EXACT [EC:1.14.19.2]|"stearyl acyl carrier protein desaturase activity" EXACT [EC:1.14.19.2]|"stearyl-ACP desaturase activity" EXACT [EC:1.14.19.2]
GO:0016622	595	10074	0	0	1	1	0	0	0.17797	0.19094	0.8238	GO:0016622	molecular_function	oxidoreductase activity	acting on the aldehyde or oxo group of donors	cytochrome as acceptor	Catalysis of an oxidation-reduction (redox) reaction in which an aldehyde or ketone (oxo) group acts as a hydrogen or electron donor and reduces a cytochrome. [GOC:jl]
GO:0004489	596	2864	1	1	1	0	1	1	0.23539	0.25704	0.8236	GO:0004489	molecular_function	methylenetetrahydrofolate reductase (NADPH) activity	Catalysis of the reaction: 5-methyltetrahydrofolate + NAD(P)+ = 5,10-methylenetetrahydrofolate + NAD(P)H + H+. [EC:1.5.1.20]	synonym: "1.7.99.5" RELATED []|"5	10-CH(2)-H(4)folate reductase activity" EXACT [EC:1.5.1.20]|"5	10-CH2-H4folate reductase activity" EXACT [EC:1.5.1.20]|"5	10-methylenetetrahydrofolate reductase (FADH(2)) activity" RELATED [EC:1.5.1.20]|"5	10-methylenetetrahydrofolate reductase (FADH) activity" EXACT []|"5	10-methylenetetrahydrofolate reductase (FADH2) activity" EXACT []|"5	10-methylenetetrahydrofolate reductase (NADPH) activity" EXACT [EC:1.5.1.20]|"5	10-methylenetetrahydrofolate reductase activity" BROAD [EC:1.5.1.20]|"5	10-methylenetetrahydrofolic acid reductase activity" BROAD [EC:1.5.1.20]|"5	10-methylenetetrahydropteroylglutamate reductase activity" EXACT [EC:1.5.1.20]|"5-methyltetrahydrofolate:(acceptor) oxidoreductase activity" EXACT [EC:1.5.1.20]|"5-methyltetrahydrofolate:NAD oxidoreductase activity" EXACT [EC:1.5.1.20]|"5-methyltetrahydrofolate:NAD(+) oxidoreductase activity" EXACT [EC:1.5.1.20]|"5-methyltetrahydrofolate:NAD(P)+ oxidoreductase activity" EXACT [EC:1.5.1.20]|"5-met…	N(10)-methylenetetrahydrofolate reductase activity" BROAD [EC:1.5.1.20]|"N(5	10)-methylenetetrahydrofolate reductase activity" BROAD [EC:1.5.1.20]|"N5	10-methylenetetrahydrofolate reductase activity" EXACT [EC:1.5.1.20]|"N5	N10-methylenetetrahydrofolate reductase activity" EXACT [EC:1.5.1.20]
GO:0002094	599	1269	0	0	1	1	0	0	0.22261	0.24064	0.8234	GO:0002094	molecular_function	polyprenyltransferase activity	Catalysis of the transfer of multiple prenyl groups from one compound (donor) to another (acceptor). [GOC:hjd]
GO:0004715	597	3065	1	1	1	0	62	20	0.20761	0.21533	0.8234	GO:0004715	molecular_function	non-membrane spanning protein tyrosine kinase activity	Catalysis of the reaction: ATP + a protein-L-tyrosine = ADP + a protein-L-tyrosine phosphate. [EC:2.7.10.2]	synonym: "ATP:protein-L-tyrosine O-phosphotransferase (non-specific) activity" EXACT [EC:2.7.10.2]|"ATP:protein-tyrosine O-phosphotransferase activity" BROAD [EC:2.7.10.2]|"Bruton's tyrosine kinase activity" NARROW [EC:2.7.10.2]|"cytoplasmic protein tyrosine kinase activity" NARROW [EC:2.7.10.2]|"focal adhesion kinase activity" NARROW [EC:2.7.10.2]|"janus kinase 1 activity" NARROW [EC:2.7.10.2]|"…
GO:0048029	598	23368	0	0	1	1	0	0	0.21765	0.23455	0.8234	GO:0048029	molecular_function	monosaccharide binding	Interacting selectively with any monosaccharide. Monosaccharides are the simplest carbohydrates; they are polyhydroxy aldehydes H[CH(OH)]nC(=O)H or polyhydroxy ketones H[CHOH]nC(=O)[CHOH]mH with three or more carbon atoms. They form the constitutional repeating units of oligo- and polysaccharides. [ChEBI:35381	GOC:jic]
GO:0004152	601	2574	0	0	1	1	1	0	0.19723	0.21093	0.8232	GO:0004152	molecular_function	dihydroorotate dehydrogenase activity	Catalysis of the reaction: (S)-dihydroorotate + acceptor = orotate + reduced acceptor. [EC:1.3.99.11]	synonym: "(DHO) dehydrogenase activity" RELATED [EC:1.3.3.1]|"(S)-dihydroorotate:(acceptor) oxidoreductase activity" EXACT [EC:1.3.99.11]|"(S)-dihydroorotate:acceptor oxidoreductase activity" EXACT [EC:1.3.99.11]|"DHOdehase activity" EXACT [EC:1.3.3.1]|"dihydoorotic acid dehydrogenase activity" EXACT [EC:1.3.3.1]|"dihydroorotate:ubiquinone oxidoreductase activity" NARROW [EC:1.3.99.11]
GO:0004689	602	3040	1	1	1	0	4	2	0.22839	0.24875	0.8232	GO:0004689	molecular_function	phosphorylase kinase activity	Catalysis of the reaction: 4 ATP + 2 phosphorylase b = 4 ADP + phosphorylase a. [EC:2.7.11.19]	synonym: "ATP:phosphorylase-b phosphotransferase activity" EXACT [EC:2.7.11.19]|"dephosphophosphorylase kinase activity" EXACT [EC:2.7.11.19]|"glycogen phosphorylase kinase activity" EXACT [EC:2.7.11.19]|"PHK" RELATED [EC:2.7.11.19]|"phosphorylase b kinase activity" EXACT [EC:2.7.11.19]|"phosphorylase B kinase activity" EXACT [EC:2.7.11.19]|"phosphorylase kinase (phosphorylating) activity" EXACT …	intrinsic catalyst activity" EXACT []|"STK17" RELATED [EC:2.7.11.19]
GO:0035174	600	18232	0	0	2	1	0	0	0.19703	0.21737	0.8232	GO:0035174	molecular_function	histone serine kinase activity	Catalysis of the transfer of a phosphate group to a serine residue of a histone. Histones are any of a group of water-soluble proteins found in association with the DNA of plant and animal chromosomes. [GOC:bf]	synonym: "histone-serine kinase activity" EXACT []
GO:0016675	603	10125	0	0	1	1	0	0	0.14313	0.15703	0.823	GO:0016675	molecular_function	oxidoreductase activity	acting on heme group of donors	Catalysis of an oxidation-reduction (redox) reaction in which a heme group acts as a hydrogen or electron donor and reduces a hydrogen or electron acceptor. [GOC:ai]	synonym: "oxidoreductase activity	acting on haem group of donors" EXACT []|"oxidoreductase activity	acting on heme group of donors	other acceptors" NARROW []
GO:0003837	604	2287	1	1	1	0	4	2	0.21598	0.23814	0.8228	GO:0003837	molecular_function	beta-ureidopropionase activity	Catalysis of the reaction: N-carbamoyl-beta-alanine + H2O = beta-alanine + CO2 + NH3. [EC:3.5.1.6]	synonym: "N-carbamoyl-beta-alanine amidohydrolase activity" EXACT [EC:3.5.1.6]
GO:0010043	605	7581	0	0	1	1	12	7	0.17805	0.19765	0.8226	GO:0010043	biological_process	response to zinc ion	A change in state or activity of a cell or an organism (in terms of movement, secretion, enzyme production, gene expression, etc.) as a result of a zinc ion stimulus. [GOC:sm]	synonym: "response to zinc" EXACT []
GO:0004161	606	2583	1	1	1	0	7	4	0.22002	0.2363	0.8224	GO:0004161	molecular_function	dimethylallyltranstransferase activity	Catalysis of the reaction: dimethylallyl diphosphate + isopentenyl diphosphate = diphosphate + geranyl diphosphate. [EC:2.5.1.1]	synonym: "(2E	6E)-farnesyl diphosphate synthetase activity" EXACT [EC:2.5.1.1]|"dimethylallyl-diphosphate:isopentenyl-diphosphate dimethylallyltranstransferase activity" EXACT [EC:2.5.1.1]|"dimethylallyltransferase activity" EXACT []|"diprenyltransferase activity" EXACT [EC:2.5.1.1]|"DMAPP:IPP-dimethylallyltransferase activity" EXACT [EC:2.5.1.1]|"geranyl pyrophosphate synthase activity" EXACT [EC:2.5.1.1]|"ge…
GO:0016815	607	10255	0	0	1	1	0	0	0.17651	0.18696	0.8224	GO:0016815	molecular_function	hydrolase activity	acting on carbon-nitrogen (but not peptide) bonds	in nitriles	Catalysis of the hydrolysis of any non-peptide carbon-nitrogen bond in a nitrile, a compound containing the cyano radical, -CN. [http://www.onelook.com/]
GO:0000104	608	88	1	1	1	0	6	1	0.19299	0.20983	0.822	GO:0000104	molecular_function	succinate dehydrogenase activity	Catalysis of the reaction: succinate + acceptor = fumarate + reduced acceptor. No reaction with quinols. [EC:1.3.99.1	GOC:kd]	synonym: "fumarate dehydrogenase activity" EXACT [EC:1.3.99.1]|"fumarate reductase activity" EXACT [EC:1.3.99.1]|"fumaric hydrogenase activity" EXACT [EC:1.3.99.1]|"succinate oxidoreductase activity" EXACT [EC:1.3.99.1]|"succinate:(acceptor) oxidoreductase activity" EXACT [EC:1.3.99.1]|"succinate:acceptor oxidoreductase activity" EXACT [EC:1.3.99.1]|"succinic acid dehydrogenase activity" EXACT [E…
GO:0019307	609	11816	0	0	2	1	9	5	0.24627	0.27323	0.8218	GO:0019307	biological_process	mannose biosynthetic process	The chemical reactions and pathways resulting in the formation of mannose, the aldohexose manno-hexose, the C-2 epimer of glucose. [GOC:ai]	synonym: "mannose anabolism" EXACT []|"mannose biosynthesis" EXACT []|"mannose formation" EXACT []|"mannose synthesis" EXACT []
GO:0004740	610	3090	1	1	1	0	3	2	0.15635	0.17313	0.8214	GO:0004740	molecular_function	pyruvate dehydrogenase (acetyl-transferring) kinase activity	Catalysis of the reaction: ATP + pyruvate dehydrogenase (acetyl-transferring) = ADP + pyruvate dehydrogenase (acetyl-transferring) phosphate. [EC:2.7.11.2]	synonym: "[pyruvate dehydrogenase (lipoamide)] kinase activity" EXACT []|"ATP:pyruvate dehydrogenase (acetyl-transferring) phosphotransferase activity" EXACT [EC:2.7.11.2]|"PDH kinase activity" EXACT [EC:2.7.11.2]|"PDHK" RELATED [EC:2.7.11.2]|"PDK" RELATED [EC:2.7.11.2]|"PDK1" RELATED [EC:2.7.11.2]|"PDK2" RELATED [EC:2.7.11.2]|"PDK3" RELATED [EC:2.7.11.2]|"PDK4" RELATED [EC:2.7.11.2]|"pyruvate de…
GO:0009605	611	7159	0	0	1	8	0	0	0.12803	0.13893	0.8214	GO:0009605	biological_process	response to external stimulus	A change in state or activity of a cell or an organism (in terms of movement, secretion, enzyme production, gene expression, etc.) as a result of an external stimulus. [GOC:hb]	synonym: "response to environmental stimulus" EXACT []
GO:0004845	612	3187	1	1	1	0	6	4	0.20419	0.21995	0.8212	GO:0004845	molecular_function	uracil phosphoribosyltransferase activity	Catalysis of the reaction: UMP + diphosphate = uracil + 5-phospho-alpha-D-ribose 1-diphosphate. [EC:2.4.2.9]	synonym: "UMP diphosphorylase activity" EXACT [EC:2.4.2.9]|"UMP pyrophosphorylase activity" EXACT [EC:2.4.2.9]|"UMP:diphosphate phospho-alpha-D-ribosyltransferase activity" EXACT [EC:2.4.2.9]|"UMP:pyrophosphate phosphoribosyltransferase activity" EXACT [EC:2.4.2.9]|"UPRTase activity" EXACT [EC:2.4.2.9]|"uridine 5'-phosphate pyrophosphorylase activity" EXACT [EC:2.4.2.9]|"uridine monophosphate pyr…
GO:0035250	613	18308	0	0	2	1	2	0	0.21932	0.23283	0.8212	GO:0035250	molecular_function	UDP-galactosyltransferase activity	Catalysis of the transfer of a galactose group from UDP-galactose to an acceptor molecule. [http://www.chem.qmul.ac.uk/iubmb/enzyme/reaction/polysacc/UDPsugar.html]
GO:0003871	615	2321	1	1	2	0	4	2	0.22033	0.24506	0.821	GO:0003871	molecular_function	5-methyltetrahydropteroyltriglutamate-homocysteine S-methyltransferase activity	Catalysis of the reaction: 5-methyltetrahydropteroyltri-L-glutamate + L-homocysteine = tetrahydropteroyltri-L-glutamate + L-methionine. [EC:2.1.1.14]	synonym: "5-methyltetrahydropteroyltri-L-glutamate:L-homocysteine S-methyltransferase activity" EXACT [EC:2.1.1.14]|"cobalamin-independent methionine synthase activity" EXACT [EC:2.1.1.14]|"homocysteine methylase activity" EXACT [EC:2.1.1.14]|"MetE" RELATED [EC:2.1.1.14]|"methionine synthase (cobalamin-independent) activity" EXACT [EC:2.1.1.14]|"methyltetrahydropteroylpolyglutamate:homocysteine m…	tetrahydropteroylglutamate-homocysteine transmethylase activity" EXACT [EC:2.1.1.14]|"tetrahydropteroylglutamate-homocysteine transmethylase activity" EXACT [EC:2.1.1.14]|"tetrahydropteroyltriglutamate methyltransferase activity" EXACT [EC:2.1.1.14]
GO:0016681	616	10131	0	0	1	1	0	0	0.1872	0.20793	0.821	GO:0016681	molecular_function	oxidoreductase activity	acting on diphenols and related substances as donors	cytochrome as acceptor	Catalysis of an oxidation-reduction (redox) reaction in which a diphenol, or related compound, acts as a hydrogen or electron donor and reduces a cytochrome. [GOC:jl]
GO:0019139	614	11663	1	1	1	0	4	1	0.19094	0.20882	0.821	GO:0019139	molecular_function	cytokinin dehydrogenase activity	Catalysis of the reaction: N6-dimethylallyladenine + acceptor + H2O = adenine + 3-methylbut-2-enal + reduced electron acceptor. [EC:1.5.99.12]	synonym: "6-N-dimethylallyladenine:acceptor oxidoreductase activity" EXACT [EC:1.5.99.12]|"cytokinin oxidase activity" RELATED []|"N6-dimethylallyladenine:(acceptor) oxidoreductase activity" EXACT [EC:1.5.99.12]|"N6-dimethylallyladenine:acceptor oxidoreductase activity" EXACT [EC:1.5.99.12]
GO:0051169	617	25358	0	0	1	1	0	0	0.16213	0.17792	0.8206	GO:0051169	biological_process	nuclear transport	The directed movement of substances into, out of, or within the nucleus. [GOC:ai]	synonym: "nucleus transport" EXACT []
GO:0046592	618	21961	1	1	1	0	3	2	0.22606	0.25147	0.8204	GO:0046592	molecular_function	polyamine oxidase activity	Catalysis of the oxidative degradation or interconversion of polyamines. [EC:1.5.3.11	PMID:1567380]	synonym: "1-N-acetylspermidine:oxygen oxidoreductase (deaminating)" NARROW [EC:1.5.3.11]|"N1-acetylspermidine:oxygen oxidoreductase (deaminating)" NARROW [EC:1.5.3.11]
GO:0004851	619	3193	1	1	2	0	1	1	0.22041	0.24291	0.8202	GO:0004851	molecular_function	uroporphyrin-III C-methyltransferase activity	Catalysis of the reaction: 2 S-adenosyl-L-methionine + uroporphyrin III = 2 S-adenosyl-L-homocysteine + precorrin-2. [EC:2.1.1.107]	synonym: "adenosylmethionine-uroporphyrinogen III methyltransferase activity" EXACT [EC:2.1.1.107]|"CobA" RELATED [EC:2.1.1.107]|"CysG" RELATED [EC:2.1.1.107]|"S-adenosyl-L-methionine-dependent uroporphyrinogen III methylase activity" EXACT [EC:2.1.1.107]|"S-adenosyl-L-methionine:uroporphyrin-III C-methyltransferase activity" EXACT [EC:2.1.1.107]|"S-adenosyl-L-methionine:uroporphyrinogen-III C-me…
GO:0003864	620	2314	1	1	1	0	4	2	0.24847	0.27497	0.8198	GO:0003864	molecular_function	3-methyl-2-oxobutanoate hydroxymethyltransferase activity	Catalysis of the reaction: 5,10-methylenetetrahydrofolate + 3-methyl-2-oxobutanoate = tetrahydrofolate + 2-dehydropantoate. [EC:2.1.2.11]	synonym: "5	10-methylene tetrahydrofolate:alpha-ketoisovalerate hydroxymethyltransferase activity" EXACT [EC:2.1.2.11]|"5	10-methylenetetrahydrofolate:3-methyl-2-oxobutanoate hydroxymethyltransferase activity" EXACT [EC:2.1.2.11]|"alpha-ketoisovalerate hydroxymethyltransferase activity" EXACT [EC:2.1.2.11]|"dehydropantoate hydroxymethyltransferase activity" EXACT [EC:2.1.2.11]|"ketopantoate hydroxymethyltransferase activity" EXACT [EC:2.1.2.11]|"oxopantoate hydroxymethyltransferase activity" EXACT [EC:2.1.2.11]
GO:0004046	621	2472	1	1	1	0	3	2	0.21776	0.24009	0.8194	GO:0004046	molecular_function	aminoacylase activity	Catalysis of the reaction: an N-acyl-L-amino acid + H2O = a carboxylate + an L-amino acid. [EC:3.5.1.14]	synonym: "acylase I activity" NARROW [EC:3.5.1.14]|"alpha-N-acylaminoacid hydrolase activity" EXACT [EC:3.5.1.14]|"amido acid deacylase activity" EXACT [EC:3.5.1.14]|"aminoacylase I activity" NARROW [EC:3.5.1.14]|"benzamidase activity" RELATED [EC:3.5.1.14]|"dehydropeptidase II activity" NARROW [EC:3.5.1.14]|"hippurase activity" EXACT [EC:3.5.1.14]|"histozyme activity" RELATED [EC:3.5.1.14]|"L-am…
GO:0050126	622	24324	1	1	1	0	1	1	0.22001	0.24416	0.8192	GO:0050126	molecular_function	N-carbamoylputrescine amidase activity	Catalysis of the reaction: H2O + N-carbamoylputrescine = NH3 + CO2 + putrescine. [EC:3.5.1.53	MetaCyc:N-CARBAMOYLPUTRESCINE-AMIDASE-RXN]	synonym: "carbamoylputrescine hydrolase activity" EXACT [EC:3.5.1.53]|"N-carbamoylputrescine amidohydrolase activity" EXACT [EC:3.5.1.53]|"NCP" RELATED [EC:3.5.1.53]
GO:0051744	623	25924	1	1	1	0	1	0	0.14923	0.16251	0.8192	GO:0051744	molecular_function	3	8-divinyl protochlorophyllide a 8-vinyl reductase activity	Catalysis of the reaction: divinyl protochlorophyllide a + NADPH + H+ = monovinyl protochlorophyllide a + NADP+. [MetaCyc:RXN1F-72]
GO:0015296	624	8895	0	0	2	2	0	0	0.23121	0.25144	0.819	GO:0015296	molecular_function	anion:cation symporter activity	Catalysis of the transfer of a solute or solutes from one side of a membrane to the other according to the reaction: anion(out) + cation(out) = anion(in) + cation(in). [TC:2.A.1.14.-]
GO:0000267	627	240	0	0	1	2	0	0	0.12091	0.13138	0.8188	GO:0000267	cellular_component	cell fraction	A generic term for parts of cells prepared by disruptive biochemical techniques. [GOC:ma]
GO:0004698	625	3049	1	1	1	0	3	1	0.21722	0.24256	0.8188	GO:0004698	molecular_function	calcium-dependent protein kinase C activity	Catalysis of the reaction: ATP + a protein = ADP + a phosphoprotein, with a requirement for diacylglycerol and calcium. [EC:2.7.11.13	GOC:mah]	synonym: "calcium-dependent PKC activity" EXACT []
GO:0009927	626	7472	1	1	2	0	15	11	0.17153	0.18896	0.8188	GO:0009927	molecular_function	histidine phosphotransfer kinase activity	Serves as a phospho-His intermediate enabling the transfer of phospho group between a hybrid kinase and a response regulator. [PMID:11842140]
GO:0010161	628	7699	1	1	2	0	3	3	0.21464	0.23714	0.8182	GO:0010161	biological_process	red light signaling pathway	The series of molecular signals initiated upon sensing of red light by a photoreceptor molecule. Red light is electromagnetic radiation of wavelength of 580-700nm. An example of this response is seen at the beginning of many plant species developmental stages. These include germination, and the point when cotyledon expansion is triggered. In certain species these processes take place in response …	GOC:sm]	synonym: "red light signalling pathway" EXACT []
GO:0006348	629	4476	1	1	1	0	4	1	0.24988	0.2782	0.818	GO:0006348	biological_process	chromatin silencing at telomere	Repression of transcription of telomeric DNA by altering the structure of chromatin. [PMID:10219245]	synonym: "heterochromatic silencing at telomere" EXACT []
GO:0008523	631	6150	1	1	1	0	3	0	0.31572	0.37008	0.8178	GO:0008523	molecular_function	sodium-dependent multivitamin transmembrane transporter activity	Catalysis of the transfer of a solute or solutes from one side of a membrane to the other according to the reaction: multivitamin(out) + Na+(out) = multivitamin(in) + Na+(in). Multivitamins include pantothenate, biotin and lipoate. [TC:2.A.21.5.2]
GO:0008936	630	6526	1	1	1	0	7	3	0.22022	0.24335	0.8178	GO:0008936	molecular_function	nicotinamidase activity	Catalysis of the reaction: nicotinamide + H2O = nicotinate + NH3. [EC:3.5.1.19]	synonym: "NAMase activity" EXACT [EC:3.5.1.19]|"namase activity" EXACT [EC:3.5.1.19]|"nicotinamide amidase activity" EXACT [EC:3.5.1.19]|"nicotinamide amidohydrolase activity" EXACT [EC:3.5.1.19]|"nicotinamide deaminase activity" EXACT [EC:3.5.1.19]|"nicotine deamidase activity" EXACT [EC:3.5.1.19]|"YNDase activity" EXACT [EC:3.5.1.19]
GO:0016229	632	9756	0	0	1	2	0	0	0.14533	0.16107	0.8176	GO:0016229	molecular_function	steroid dehydrogenase activity	Catalysis of an oxidation-reduction (redox) reaction in which one substrate is a sterol derivative. [GOC:mah]
GO:0008425	633	6061	0	0	1	1	0	0	0.25463	0.28476	0.8172	GO:0008425	molecular_function	2-polyprenyl-6-methoxy-1	4-benzoquinone methyltransferase activity	Catalysis of the reaction: 2-polyprenyl-6-methoxy-1,4-benzoquinone + S-adenosyl-L-methionine = 2-polyprenyl-3-methyl-6-methoxy-1,4-benzoquinone + S-adenosyl-L-homocysteine. [GOC:kd	PMID:9083048]	synonym: "2-polyprenyl-6-methoxy-1	4-benzoquinone methylase activity" EXACT []|"coenzyme Q biosynthesis methyltransferase activity" EXACT []|"coenzyme Q biosynthetic process methyltransferase activity" EXACT []|"ubiquinone biosynthesis methyltransferase activity" BROAD []|"ubiquinone biosynthetic process methyltransferase activity" BROAD []
GO:0009446	634	7011	0	1	2	0	4	3	0.27199	0.31434	0.8168	GO:0009446	biological_process	putrescine biosynthetic process	The chemical reactions and pathways resulting in the formation of putrescine, 1,4-diaminobutane; putrescine can be synthesized from arginine or ornithine and is the metabolic precursor of spermidine and spermine. [GOC:go_curators	ISBN:0198506732 "Oxford Dictionary of Biochemistry and Molecular Biology"]	synonym: "putrescine anabolism" EXACT []|"putrescine biosynthesis" EXACT []|"putrescine formation" EXACT []|"putrescine synthesis" EXACT []
GO:0016651	635	10103	0	0	1	7	13	6	0.11854	0.13617	0.8166	GO:0016651	molecular_function	oxidoreductase activity	acting on NADH or NADPH	Catalysis of an oxidation-reduction (redox) reaction in which NADH or NADPH acts as a hydrogen or electron donor and reduces a hydrogen or electron acceptor. [GOC:ai]	synonym: "NAD(P)H dehydrogenase" NARROW []|"oxidoreductase activity	acting on NADH or NADPH	other acceptor" NARROW []
GO:0000160	636	136	0	0	1	1	79	37	0.14968	0.16199	0.8162	GO:0000160	biological_process	two-component signal transduction system (phosphorelay)	A conserved series of molecular signals found in prokaryotes and eukaryotes; involves autophosphorylation of a histidine kinase and the transfer of the phosphate group to an aspartate that then acts as a phospho-donor to response regulator proteins. [PMID:9191038]	synonym: "histidyl-aspartyl phosphorelay" EXACT []
GO:0004066	637	2492	1	1	1	0	4	4	0.22456	0.25011	0.8158	GO:0004066	molecular_function	asparagine synthase (glutamine-hydrolyzing) activity	Catalysis of the reaction: ATP + L-aspartate + L-glutamine = AMP + diphosphate + L-asparagine + L-glutamate. [EC:6.3.5.4]	synonym: "AS" RELATED [EC:6.3.5.4]|"AS-B activity" EXACT [EC:6.3.5.4]|"asparagine synthase (glutamine-hydrolysing)" EXACT [EC:6.3.5.4]|"asparagine synthetase (glutamine-hydrolysing)" EXACT [EC:6.3.5.4]|"asparagine synthetase (glutamine-hydrolyzing) activity" EXACT [EC:6.3.5.4]|"asparagine synthetase B activity" EXACT [EC:6.3.5.4]|"glutamine-dependent asparagine synthetase activity" EXACT [EC:6.3.…
GO:0016663	638	10114	0	0	1	1	0	0	0.20005	0.22519	0.8156	GO:0016663	molecular_function	oxidoreductase activity	acting on other nitrogenous compounds as donors	oxygen as acceptor	Catalysis of an oxidation-reduction (redox) reaction in which a nitrogenous group, excluding NH and NH2 groups, acts as a hydrogen or electron donor and reduces oxygen. [GOC:jl]
GO:0015002	639	8622	0	0	1	1	0	0	0.14581	0.15931	0.815	GO:0015002	molecular_function	heme-copper terminal oxidase activity	Catalysis of the four-electron reduction of dioxygen (O2) to water, coupled to generation of a proton electrochemical gradient across a membrane. [GOC:kd]	synonym: "haem-copper terminal oxidase activity" EXACT []
GO:0004126	640	2548	1	1	2	0	2	2	0.21312	0.23837	0.8146	GO:0004126	molecular_function	cytidine deaminase activity	Catalysis of the reaction: cytidine + H2O = uridine + NH3. [EC:3.5.4.5]	synonym: "cytidine aminohydrolase activity" EXACT [EC:3.5.4.5]|"cytosine nucleoside deaminase activity" EXACT [EC:3.5.4.5]
GO:0004643	641	3001	1	1	1	0	1	1	0.24914	0.27715	0.8146	GO:0004643	molecular_function	phosphoribosylaminoimidazolecarboxamide formyltransferase activity	Catalysis of the reaction: 10-formyltetrahydrofolate + 5'-phosphoribosyl-5-amino-4-imidazolecarboxamide = tetrahydrofolate + 5'-phosphoribosyl-5-formamido-4-imidazolecarboxamide. [EC:2.1.2.3]	synonym: "10-formyltetrahydrofolate:5'-phosphoribosyl-5-amino-4-imidazole-carboxamide N-formyltransferase activity" EXACT [EC:2.1.2.3]|"10-formyltetrahydrofolate:5'-phosphoribosyl-5-amino-4-imidazolecarboxamide formyltransferase activity" EXACT [EC:2.1.2.3]|"5'-phosphoribosyl-5-amino-4-imidazolecarboxamide formyltransferase activity" EXACT [EC:2.1.2.3]|"5-amino-1-ribosyl-4-imidazolecarboxamide 5'…
GO:0008705	643	6309	1	1	2	0	4	2	0.22066	0.24335	0.8142	GO:0008705	molecular_function	methionine synthase activity	Catalysis of the reaction: 5-methyltetrahydrofolate + L-homocysteine = tetrahydrofolate + L-methionine. [EC:2.1.1.13]	synonym: "5-methyltetrahydrofolate--homocysteine S-methyltransferase activity" EXACT [EC:2.1.1.13]|"5-methyltetrahydrofolate--homocysteine transmethylase activity" EXACT [EC:2.1.1.13]|"5-methyltetrahydrofolate-homocysteine S-methyltransferase activity" EXACT []|"5-methyltetrahydrofolate:L-homocysteine S-methyltransferase activity" EXACT [EC:2.1.1.13]|"B12 N(5)-methyltetrahydrofolate homocysteine …
GO:0010266	642	7800	1	1	1	0	6	2	0.34551	0.37526	0.8142	GO:0010266	biological_process	response to vitamin B1	A change in state or activity of a cell or an organism (in terms of movement, secretion, enzyme production, gene expression, etc.) as a result of a vitamin B1 stimulus. [GOC:pz]	synonym: "response to thiamin" EXACT []|"response to thiamine" EXACT []
GO:0016711	644	10157	1	1	1	0	3	1	0.20986	0.24144	0.8142	GO:0016711	molecular_function	flavonoid 3'-monooxygenase activity	Catalysis of the reaction: a flavonoid + NADPH + H+ + O2 = 3'-hydroxyflavonoid + NADP+ + H2O. [EC:1.14.13.21]	synonym: "flavonoid 3'-hydroxylase activity" EXACT [EC:1.14.13.21]|"flavonoid 3-hydroxylase (erroneous)" EXACT [EC:1.14.13.21]|"flavonoid 3-monooxygenase (erroneous)" EXACT [EC:1.14.13.21]|"flavonoid	NADPH:oxygen oxidoreductase (3'-hydroxylating)" EXACT [EC:1.14.13.21]|"NADPH:flavonoid-3'-hydroxylase activity" EXACT [EC:1.14.13.21]
GO:0044463	645	20412	0	0	1	9	0	0	0.12028	0.13821	0.814	GO:0044463	cellular_component	cell projection part	Any constituent part of a cell projection, a prolongation or process extending from a cell, e.g. a flagellum or axon. [GOC:jl]
GO:0016869	646	10309	0	0	1	1	1	1	0.2078	0.23087	0.8138	GO:0016869	molecular_function	intramolecular transferase activity	transferring amino groups	Catalysis of the transfer of an amino group from one position to another within a single molecule. [GOC:mah]
GO:0016885	647	10325	0	0	1	1	0	0	0.17232	0.19228	0.8138	GO:0016885	molecular_function	ligase activity	forming carbon-carbon bonds	Catalysis of the ligation of two substances via a carbon-carbon bond with concomitant breakage of a diphosphate linkage, usually in a nucleoside triphosphate. [GOC:jl]
GO:0006559	649	4666	0	1	2	0	1	1	0.29638	0.32606	0.813	GO:0006559	biological_process	L-phenylalanine catabolic process	The chemical reactions and pathways resulting in the breakdown of phenylalanine, 2-amino-3-phenylpropanoic acid. [GOC:go_curators]	synonym: "L-phenylalanine breakdown" EXACT []|"L-phenylalanine catabolism" EXACT []|"L-phenylalanine degradation" EXACT []|"phenylalanine catabolic process" BROAD []|"phenylalanine catabolism" BROAD []
GO:0019213	648	11729	0	0	1	1	0	0	0.14476	0.16362	0.813	GO:0019213	molecular_function	deacetylase activity	Catalysis of the hydrolysis of an acetyl group or groups from a substrate molecule. [GOC:jl]
GO:0005253	650	3557	0	0	2	2	2	2	0.20483	0.23115	0.8128	GO:0005253	molecular_function	anion channel activity	Catalysis of the energy-independent passage of anions across a lipid bilayer down a concentration gradient. [GOC:dph	GOC:mtg_transport	ISBN:0815340729]
GO:0006457	652	4568	0	0	1	3	289	97	0.11201	0.12972	0.8128	GO:0006457	biological_process	protein folding	The process of assisting in the covalent and noncovalent assembly of single chain polypeptides or multisubunit complexes into the correct tertiary structure. [GOC:go_curators	GOC:rb]	synonym: "chaperone activity" RELATED []|"chaperonin ATPase activity" RELATED []|"co-chaperone activity" RELATED []|"co-chaperonin activity" RELATED []|"glycoprotein-specific chaperone activity" RELATED []|"non-chaperonin molecular chaperone ATPase activity" RELATED []|"protein complex assembly	multichaperone pathway" RELATED []
GO:0008757	651	6354	0	0	1	13	9	3	0.16907	0.18593	0.8128	GO:0008757	molecular_function	S-adenosylmethionine-dependent methyltransferase activity	Catalysis of the transfer of a methyl group from S-adenosyl-L-methionine to a substrate. [GOC:mah]	synonym: "S-adenosyl methionine-dependent methyltransferase activity" EXACT []|"SAM-dependent methyltransferase activity" EXACT []
GO:0008520	653	6148	1	1	1	0	3	0	0.30922	0.37217	0.8118	GO:0008520	molecular_function	L-ascorbate:sodium symporter activity	Catalysis of the transfer of a solute or solutes from one side of a membrane to the other according to the reaction: ascorbate(out) + Na+(out) = ascorbate(in) + Na+(in). [TC:2.A.40.6.1]	synonym: "sodium-dependent L-ascorbic acid transporter" RELATED []
GO:0016701	654	10147	0	0	1	1	0	0	0.13842	0.15954	0.8112	GO:0016701	molecular_function	oxidoreductase activity	acting on single donors with incorporation of molecular oxygen	Catalysis of an oxidation-reduction (redox) reaction in which hydrogen or electrons are transferred from one donor, and molecular oxygen is incorporated into a donor. [GOC:mah]	synonym: "oxidoreductase activity	acting on single donors with incorporation of molecular oxygen	miscellaneous" NARROW []|"oxygenase" BROAD []
GO:0016635	655	10087	0	0	1	1	0	0	0.19169	0.21149	0.811	GO:0016635	molecular_function	oxidoreductase activity	acting on the CH-CH group of donors	quinone or related compound as acceptor	Catalysis of an oxidation-reduction (redox) reaction in which a CH-CH group acts as a hydrogen or electron donor and reduces a quinone or related compound. [GOC:jl]
GO:0010354	657	7886	0	0	1	1	0	0	0.20725	0.24039	0.8108	GO:0010354	molecular_function	homogentisate prenyltransferase activity	Catalysis of the transfer of a prenyl group from one compound (donor) to homogentisic acid. [PMID:16989822]
GO:0050347	656	24544	1	1	1	0	1	1	0.17799	0.20321	0.8108	GO:0050347	molecular_function	trans-octaprenyltranstransferase activity	Catalysis of the reaction: all-trans-octaprenyl diphosphate + isopentenyl diphosphate = diphosphate + all-trans-nonaprenyl diphosphate. [EC:2.5.1.11	MetaCyc:TRANS-OCTAPRENYLTRANSTRANSFERASE-RXN]	synonym: "(E)-octaprenyl-diphosphate:isopentenyl-diphosphate octaprenyltranstransferase activity" EXACT [EC:2.5.1.11]|"all-trans-nonaprenyl-diphosphate synthase activity" EXACT [EC:2.5.1.11]|"nonaprenyl pyrophosphate synthetase activity" EXACT [EC:2.5.1.11]|"polyprenylpyrophosphate synthetase activity" EXACT [EC:2.5.1.11]|"solanesyl pyrophosphate synthetase activity" EXACT [EC:2.5.1.11]|"solanesy…
GO:0008398	659	6036	1	1	2	0	2	1	0.20457	0.23602	0.8106	GO:0008398	molecular_function	sterol 14-demethylase activity	Catalysis of the reaction: obtusifoliol + 3 O2 + 3 NADPH + 3 H+ = 4-alpha-methyl-5-alpha-ergosta-8,14,24(28)-trien-3-beta-ol + formate + 3 NADP+ + 3 H2O. [EC:1.14.13.70]	synonym: "cytochrome P450 51 activity" NARROW [EC:1.14.13.70]|"cytochrome P450 CYP51" NARROW []|"lanosterol 14-alpha-demethylase activity" NARROW [EC:1.14.13.70]|"lanosterol 14-demethylase activity" NARROW [EC:1.14.13.70]|"lanosterol 14alpha-demethylase activity" EXACT [EC:1.14.13.70]|"obtusufoliol 14-demethylase activity" NARROW [EC:1.14.13.70]|"sterol 14-alpha-demethylase activity" EXACT [EC:1.…	NADPH:oxygen oxidoreductase (14-methyl cleaving)" EXACT [EC:1.14.13.70]
GO:0009753	658	7302	0	0	2	1	160	59	0.1444	0.163	0.8106	GO:0009753	biological_process	response to jasmonic acid stimulus	A change in state or activity of a cell or an organism (in terms of movement, secretion, enzyme production, gene expression, etc.) as a result of a jasmonic acid stimulus. [GOC:jl]
GO:0032555	660	15629	0	0	2	2	0	0	0.15679	0.18171	0.8106	GO:0032555	molecular_function	purine ribonucleotide binding	Interacting selectively with a purine ribonucleotide, any compound consisting of a purine ribonucleoside that is esterified with (ortho)phosphate or an oligophosphate at any hydroxyl group on the ribose moiety. [GOC:mah]
GO:0004421	661	2803	1	1	1	0	1	1	0.20835	0.23642	0.8102	GO:0004421	molecular_function	hydroxymethylglutaryl-CoA synthase activity	Catalysis of the reaction: acetyl-CoA + H2O + acetoacetyl-CoA = (S)-3-hydroxy-3-methylglutaryl-CoA + CoA. [EC:2.3.3.10]	synonym: "(s)-3-hydroxy-3-methylglutaryl-CoA acetoacetyl-CoA-lyase (CoA- acetylating) activity" EXACT [EC:2.3.3.10]|"(S)-3-hydroxy-3-methylglutaryl-CoA acetoacetyl-CoA-lyase (CoA-acetylating)" EXACT [EC:2.3.3.10]|"3-hydroxy-3-methylglutaryl CoA synthetase activity" EXACT [EC:2.3.3.10]|"3-hydroxy-3-methylglutaryl coenzyme A synthase activity" EXACT [EC:2.3.3.10]|"3-hydroxy-3-methylglutaryl coenzym…	carboxymethyl-forming)" EXACT [EC:2.3.3.10]|"beta-hydroxy-beta-methylglutaryl-CoA synthase activity" EXACT [EC:2.3.3.10]|"HMG-CoA synthase activity" EXACT [EC:2.3.3.10]|"hydroxymethylglutaryl coenzyme A synthase activity" EXACT [EC:2.3.3.10]|"hydroxymethylglutaryl coenzyme A-condensing enzyme" RELATED [EC:2.3.3.10]|"hydroxymethylglutaryl coenzyme alpha-condensing enzyme activity" EXACT [EC:2.3.3.…
GO:0010558	663	8090	0	0	3	4	0	0	0.23568	0.27647	0.81	GO:0010558	biological_process	negative regulation of macromolecule biosynthetic process	Any process that decreases the rate, frequency or extent of the chemical reactions and pathways resulting in the formation of a macromolecule, any molecule of high relative molecular mass, the structure of which essentially comprises the multiple repetition of units derived, actually or conceptually, from molecules of low relative molecular mass. [GOC:dph	GOC:tb]
GO:0047652	662	22997	1	1	1	0	1	0	0.22063	0.24703	0.81	GO:0047652	molecular_function	allantoate deiminase activity	Catalysis of the reaction: 2 H2O + 2 allantoate = O2 + 2 CO2 + 2 NH3 + 2 ureidoglycine. [EC:3.5.3.9	MetaCyc:ALLANTOATE-DEIMINASE-RXN]	synonym: "allantoate amidinohydrolase (decarboxylating)" EXACT [EC:3.5.3.9]|"allantoate amidohydrolase activity" EXACT [EC:3.5.3.9]
GO:0070011	664	27285	0	0	1	8	0	0	0.12078	0.13078	0.8098	GO:0070011	molecular_function	peptidase activity	acting on L-amino acid peptides	Catalysis of the hydrolysis of peptide bonds formed between L-amino acids. [GOC:mah]
GO:0003962	666	2399	1	1	1	0	1	1	0.17679	0.20491	0.8092	GO:0003962	molecular_function	cystathionine gamma-synthase activity	Catalysis of the reaction: O-succinyl-L-homoserine + L-cysteine = cystathionine + succinate. [EC:2.5.1.48]	synonym: "CTT gamma synthase activity" EXACT []|"cystathionine g-synthase activity" EXACT []|"cystathionine gamma synthase activity" EXACT []|"cystathionine synthase activity" EXACT [EC:2.5.1.48]|"cystathionine synthetase activity" EXACT [EC:2.5.1.48]|"homoserine O-transsuccinylase activity" BROAD [EC:2.5.1.48]|"homoserine transsuccinylase activity" BROAD [EC:2.5.1.48]|"O-succinyl-L-homoserine (t…
GO:0009082	665	6665	0	0	2	1	2	1	0.23689	0.32041	0.8092	GO:0009082	biological_process	branched chain family amino acid biosynthetic process	The chemical reactions and pathways resulting in the formation of amino acids containing a branched carbon skeleton, comprising isoleucine, leucine and valine. [GOC:ai]	synonym: "branched chain family amino acid anabolism" EXACT []|"branched chain family amino acid biosynthesis" EXACT []|"branched chain family amino acid formation" EXACT []|"branched chain family amino acid synthesis" EXACT []
GO:0006096	667	4240	0	1	2	0	112	46	0.20731	0.22912	0.809	GO:0006096	biological_process	glycolysis	The chemical reactions and pathways resulting in the breakdown of a monosaccharide (generally glucose) into pyruvate, with the concomitant production of a small amount of ATP. Pyruvate may be converted to ethanol, lactate, or other small molecules, or fed into the TCA cycle. [ISBN:0716720094]
GO:0008805	668	6400	1	1	1	0	7	4	0.20618	0.2373	0.8086	GO:0008805	molecular_function	carbon-monoxide oxygenase activity	Catalysis of the reaction: CO + H2O + ferrocytochrome b-561 = CO2 + 2 H+ + 2 ferricytochrome b-561. [EC:1.2.2.4]	synonym: "carbon monoxide oxidase activity" EXACT [EC:1.2.2.4]|"carbon monoxide oxygenase (cytochrome b-561) activity" NARROW [EC:1.2.2.4]|"carbon monoxide oxygenase activity" EXACT []|"carbon monoxide	water:cytochrome b-561 oxidoreductase activity" EXACT [EC:1.2.2.4]|"carbon monoxide:methylene blue oxidoreductase activity" NARROW [EC:1.2.2.4]|"carbon-monoxide dehydrogenase (cytochrome b-561)" EXACT [EC:1.2.2.4]|"cytochrome b561" NARROW []
GO:0019795	670	12288	0	0	2	1	0	0	0.25585	0.34765	0.808	GO:0019795	biological_process	nonprotein amino acid biosynthetic process	The chemical reactions and pathways resulting in the formation of any amino acid that does not normally occur as a constituent residue of proteins. [GOC:ma]	synonym: "nonprotein amino acid anabolism" EXACT []|"nonprotein amino acid biosynthesis" EXACT []|"nonprotein amino acid formation" EXACT []|"nonprotein amino acid synthesis" EXACT []
GO:0030141	669	13275	0	0	1	1	4	1	0.12861	0.15112	0.808	GO:0030141	cellular_component	secretory granule	A small subcellular vesicle, surrounded by a membrane, that is formed from the Golgi apparatus and contains a highly concentrated protein destined for secretion. Secretory granules move towards the periphery of the cell, their membranes fuse with the cell membrane, and their protein load is exteriorized. Processing of the contained protein may take place in secretory granules. [GOC:mah	ISBN:0198596732]	synonym: "secretory vesicle" BROAD []
GO:0019299	671	11808	0	0	1	3	0	0	0.21321	0.23656	0.8078	GO:0019299	biological_process	rhamnose metabolic process	The chemical reactions and pathways involving rhamnose, the hexose 6-deoxy-L-mannose. Rhamnose occurs commonly as a compound of plant glycosides, in polysaccharides of gums and mucilages, and in bacterial polysaccharides. It is also a component of some plant cell wall polysaccharides and frequently acts as the sugar components of flavonoids. [ISBN:0198506732 "Oxford Dictionary of Biochemistry and…	synonym: "rhamnose metabolism" EXACT []
GO:0046686	672	22050	1	1	1	0	69	24	0.1737	0.19823	0.8076	GO:0046686	biological_process	response to cadmium ion	A change in state or activity of a cell or an organism (in terms of movement, secretion, enzyme production, gene expression, etc.) as a result of a cadmium (Cd) ion stimulus. [GOC:ai]	synonym: "cadmium sensitivity/resistance" RELATED []|"response to cadmium" EXACT []
GO:0043025	673	19394	1	1	1	0	119	36	0.1228	0.13967	0.8074	GO:0043025	cellular_component	cell soma	The portion of a cell bearing surface projections such as axons, dendrites, cilia, or flagella that includes the nucleus, but excludes all cell projections. [GOC:go_curators]	synonym: "cell body" EXACT []
GO:0004175	674	2597	0	0	1	5	68	30	0.14727	0.17108	0.807	GO:0004175	molecular_function	endopeptidase activity	Catalysis of the hydrolysis of internal, alpha-peptide bonds in a polypeptide chain. [http://merops.sanger.ac.uk/about/about_9.htm#ENDOPEPTIDASE]	synonym: "endoprotease activity" EXACT []|"proteasome endopeptidase activity" NARROW []|"proteasome endopeptidase regulator" RELATED []|"proteinase" BROAD []
GO:0009098	675	6680	1	1	2	0	1	0	0.25264	0.31293	0.8068	GO:0009098	biological_process	leucine biosynthetic process	The chemical reactions and pathways resulting in the formation of leucine, 2-amino-4-methylpentanoic acid. [GOC:ai]	synonym: "leucine anabolism" EXACT []|"leucine biosynthesis" EXACT []|"leucine formation" EXACT []|"leucine synthesis" EXACT []
GO:0004106	677	2529	1	1	1	0	3	2	0.20255	0.23156	0.8066	GO:0004106	molecular_function	chorismate mutase activity	Catalysis of the reaction: chorismate = prephenate. [EC:5.4.99.5]	synonym: "chorismate pyruvatemutase activity" EXACT [EC:5.4.99.5]|"hydroxyphenylpyruvate synthase activity" BROAD [EC:5.4.99.5]
GO:0004486	676	2861	0	0	1	1	2	1	0.2177	0.25479	0.8066	GO:0004486	molecular_function	methylenetetrahydrofolate dehydrogenase activity	Catalysis of the reaction: 5,10-methylenetetrahydrofolate + NAD(P)+ = 5,10-methenyltetrahydrofolate + NAD(P)H + H+. [EC:1.5.1.-	EC:1.5.1.15]	synonym: "5	10-methylene-THF dehydrogenase activity" EXACT [GOC:vw]|"N5	N10-methylenetetrahydrofolate dehydrogenase activity" EXACT [EC:1.5.1.5]
GO:0004673	678	3028	0	0	2	1	9	6	0.16648	0.19647	0.8062	GO:0004673	molecular_function	protein histidine kinase activity	Catalysis of the reaction: ATP + protein L-histidine = ADP + protein phospho-L-histidine. [EC:2.7.13.3	GOC:mah]	synonym: "ATP:protein-L-histidine N-phosphotransferase activity" EXACT [EC:2.7.13.3]|"EnvZ" NARROW [EC:2.7.13.3]|"histidine kinase (ambiguous)" EXACT [EC:2.7.13.3]|"histidine kinase activity" EXACT []|"histidine protein kinase (ambiguous)" EXACT [EC:2.7.13.3]|"histidine protein kinase activity" EXACT [EC:2.7.13.3]|"HK1" RELATED [EC:2.7.13.3]|"HP165" RELATED [EC:2.7.13.3]|"protein histidine kinase…
GO:0010340	679	7872	0	0	1	1	0	0	0.20726	0.24199	0.8054	GO:0010340	molecular_function	carboxyl-O-methyltransferase activity	Catalysis of the transfer of a methyl group to the carboxyl group of an acceptor molecule to form a methyl ester. [PMID:17220201]
GO:0004846	681	3188	1	1	1	0	2	2	0.22833	0.266	0.8052	GO:0004846	molecular_function	urate oxidase activity	Catalysis of the reaction: urate + O2 + H2O = 5-hydroxyisourate + H2O2. [EC:1.7.3.3]	synonym: "urate:oxygen oxidoreductase activity" EXACT [EC:1.7.3.3]|"uric acid oxidase activity" EXACT [EC:1.7.3.3]|"uricase activity" EXACT [EC:1.7.3.3]|"uricase II activity" NARROW [EC:1.7.3.3]
GO:0006005	680	4152	0	0	2	1	3	2	0.26821	0.32387	0.8052	GO:0006005	biological_process	L-fucose biosynthetic process	The chemical reactions and pathways resulting in the formation of L-fucose (6-deoxy-L-galactose). [GOC:jl]	synonym: "L-fucose anabolism" EXACT []|"L-fucose biosynthesis" EXACT []|"L-fucose formation" EXACT []|"L-fucose synthesis" EXACT []
GO:0042995	682	19365	0	0	1	9	29	3	0.11438	0.1291	0.8048	GO:0042995	cellular_component	cell projection	A prolongation or process extending from a cell, e.g. a flagellum or axon. [GOC:jl	http://www.cogsci.princeton.edu/~wn/]
GO:0035173	683	18231	0	0	1	1	6	2	0.14747	0.17375	0.8042	GO:0035173	molecular_function	histone kinase activity	Catalysis of the transfer of a phosphate group to a histone. Histones are any of a group of water-soluble proteins found in association with the DNA of plant and animal chromosomes. [GOC:bf]
GO:0004176	685	2598	1	1	2	0	12	7	0.17827	0.20484	0.8038	GO:0004176	molecular_function	ATP-dependent peptidase activity	Catalysis of the reaction: ATP + H2O = ADP + phosphate to drive the hydrolysis of peptide bonds. [GOC:mah]
GO:0004738	684	3088	0	0	1	1	4	2	0.16298	0.18882	0.8038	GO:0004738	molecular_function	pyruvate dehydrogenase activity	Catalysis of the oxidative decarboxylation of pyruvate. [ISBN:0716020094]	synonym: "pyruvic acid dehydrogenase activity" EXACT [EC:1.2.4.1]|"pyruvic dehydrogenase activity" EXACT [EC:1.2.4.1]
GO:0016868	686	10308	0	0	1	3	3	2	0.18635	0.21626	0.8036	GO:0016868	molecular_function	intramolecular transferase activity	phosphotransferases	Catalysis of the transfer of a phosphate group from one position to another within a single molecule. [GOC:mah]	synonym: "phosphomutase activity" EXACT []
GO:0016722	687	10168	0	0	1	1	0	0	0.13707	0.16144	0.803	GO:0016722	molecular_function	oxidoreductase activity	oxidizing metal ions	Catalysis of an oxidation-reduction in which the oxidation state of metal ion is altered. [GOC:mah]
GO:0004067	688	2493	0	1	1	0	3	1	0.20431	0.24379	0.8026	GO:0004067	molecular_function	asparaginase activity	Catalysis of the reaction: L-asparagine + H2O = L-aspartate + NH3. [EC:3.5.1.1]	synonym: "alpha-asparaginase activity" EXACT [EC:3.5.1.1]|"asparaginase II" RELATED [EC:3.5.1.1]|"colaspase activity" EXACT [EC:3.5.1.1]|"crasnitin" RELATED [EC:3.5.1.1]|"elspar" RELATED [EC:3.5.1.1]|"L-asparaginase activity" EXACT [EC:3.5.1.1]|"L-asparagine amidohydrolase activity" EXACT [EC:3.5.1.1]|"leunase activity" EXACT [EC:3.5.1.1]
GO:0031669	689	14750	0	0	2	3	0	0	0.28474	0.34823	0.8026	GO:0031669	biological_process	cellular response to nutrient levels	A change in state or activity of a cell (in terms of movement, secretion, enzyme production, gene expression, etc.) as a result of a stimulus reflecting the presence, absence, or concentration of nutrients. [GOC:mah]
GO:0004040	690	2467	1	1	1	0	3	1	0.20683	0.24175	0.802	GO:0004040	molecular_function	amidase activity	Catalysis of the reaction: a monocarboxylic acid amide + H2O = a monocarboxylate + NH3. [EC:3.5.1.4]	synonym: "acetamidase activity" EXACT []|"acylamidase activity" EXACT [EC:3.5.1.4]|"acylamide amidohydrolase activity" EXACT [EC:3.5.1.4]|"acylase activity" EXACT [EC:3.5.1.4]|"amidohydrolase activity" EXACT [EC:3.5.1.4]|"fatty acylamidase activity" EXACT [EC:3.5.1.4]|"N-acetylaminohydrolase activity" EXACT [EC:3.5.1.4]
GO:0003854	691	2304	1	1	1	0	1	0	0.23271	0.27692	0.8018	GO:0003854	molecular_function	3-beta-hydroxy-delta5-steroid dehydrogenase activity	Catalysis of the reaction: 3-beta-hydroxy-delta(5)-steroid + NAD+ = 3-oxo-delta(5)-steroid + NADH + H+. [EC:1.1.1.145]	synonym: "3-beta-hydroxy-5-ene steroid dehydrogenase activity" EXACT [EC:1.1.1.145]|"3-beta-hydroxy-D5-steroid dehydrogenase activity" EXACT []|"3beta-HSDH" RELATED [EC:1.1.1.145]|"3beta-hydroxy steroid dehydrogenase/isomerase activity" EXACT [EC:1.1.1.145]|"3beta-hydroxy-5-ene steroid dehydrogenase activity" EXACT [EC:1.1.1.145]|"3beta-hydroxy-5-ene-steroid dehydrogenase activity" EXACT [EC:1.1.…
GO:0000234	692	208	1	1	2	0	2	1	0.20535	0.23954	0.8016	GO:0000234	molecular_function	phosphoethanolamine N-methyltransferase activity	Catalysis of the reaction: S-adenosyl-L-methionine + ethanolamine phosphate = S-adenosyl-L-homocysteine + N-methylethanolamine phosphate. [EC:2.1.1.103]	synonym: "phosphoethanolamine methyltransferase activity" EXACT [EC:2.1.1.103]|"S-adenosyl-L-methionine:ethanolamine-phosphate N-methyltransferase activity" EXACT [EC:2.1.1.103]
GO:0004686	693	3038	1	1	1	0	1	0	0.21174	0.2492	0.8014	GO:0004686	molecular_function	elongation factor-2 kinase activity	Catalysis of the phosphorylation of eukaryotic elongation factor-2. [GOC:jl	PMID:11904175]	synonym: "ATP:elongation factor 2 phosphotransferase activity" EXACT [EC:2.7.11.20]|"Ca/CaM-kinase III activity" EXACT [EC:2.7.11.20]|"calmodulin-dependent protein kinase III activity" EXACT [EC:2.7.11.20]|"CaM kinase III activity" EXACT [EC:2.7.11.20]|"eEF-2 kinase activity" EXACT []|"eEF2 kinase activity" EXACT [EC:2.7.11.20]|"eEF2K" RELATED [EC:2.7.11.20]|"EF2K" RELATED [EC:2.7.11.20]|"elongat…
GO:0050908	694	25097	0	0	2	1	0	0	0.24371	0.29097	0.8012	GO:0050908	biological_process	detection of light stimulus involved in visual perception	The series of events involved in visual perception in which a sensory light stimulus is received by a cell and converted into a molecular signal. [GOC:ai]	synonym: "sensory detection of light during visual perception" EXACT []|"sensory detection of light stimulus during visual perception" EXACT []|"sensory transduction of light during visual perception" EXACT []|"sensory transduction of light stimulus during visual perception" EXACT []|"visual perception	detection of light stimulus" EXACT []|"visual perception	sensory transduction during perception of light" EXACT []|"visual perception	sensory transduction of light stimulus" EXACT []
GO:0005247	695	3551	0	1	2	0	2	2	0.24744	0.29824	0.801	GO:0005247	molecular_function	voltage-gated chloride channel activity	Catalysis of the transmembrane transfer of a chloride ion by a voltage-gated channel. [GOC:mtg_transport	ISBN:0815340729]	synonym: "voltage gated chloride channel activity" EXACT []|"voltage-dependent chloride channel activity" EXACT []
GO:0031670	696	14751	0	0	2	1	0	0	0.3143	0.37215	0.8008	GO:0031670	biological_process	cellular response to nutrient	A change in state or activity of a cell (in terms of movement, secretion, enzyme production, gene expression, etc.) as a result of a nutrient stimulus. [GOC:mah]
GO:0004174	699	2596	1	1	1	0	1	1	0.21499	0.25514	0.8006	GO:0004174	molecular_function	electron-transferring-flavoprotein dehydrogenase activity	Catalysis of the reaction: reduced ETF + ubiquinone = ETF + ubiquinol. [EC:1.5.5.1]	synonym: "electron transfer flavoprotein dehydrogenase activity" EXACT [EC:1.5.5.1]|"electron transfer flavoprotein Q oxidoreductase activity" EXACT [EC:1.5.5.1]|"electron transfer flavoprotein reductase activity" EXACT [EC:1.5.5.1]|"electron transfer flavoprotein-ubiquinone oxidoreductase activity" EXACT [EC:1.5.5.1]|"electron-transferring-flavoprotein:ubiquinone oxidoreductase activity" EXACT […
GO:0004758	697	3107	1	1	1	0	3	0	0.23684	0.28066	0.8006	GO:0004758	molecular_function	serine C-palmitoyltransferase activity	Catalysis of the reaction: palmitoyl-CoA + L-serine = CoA + 3-dehydro-D-sphinganine + CO2. [EC:2.3.1.50]	synonym: "3-oxosphinganine synthetase activity" EXACT [EC:2.3.1.50]|"acyl-CoA:serine C-2 acyltransferase decarboxylating" RELATED [EC:2.3.1.50]|"palmitoyl-CoA:L-serine C-palmitoyltransferase (decarboxylating) activity" EXACT [EC:2.3.1.50]|"serine palmitoyltransferase" BROAD []|"SPT" RELATED [EC:2.3.1.50]
GO:0043334	700	19692	1	1	1	0	1	1	0.26828	0.32457	0.8006	GO:0043334	molecular_function	2-hexaprenyl-6-methoxy-1	4-benzoquinone methyltransferase activity	Catalysis of the reaction: 2-hexaprenyl-6-methoxy-1,4-benzoquinone + S-adenosyl-L-methionine = 2-hexaprenyl-3-methyl-6-methoxy-1,4-benzoquinone + S-adenosyl-L-homocysteine. [GOC:kd	PMID:9083048]	synonym: "2-hexaprenyl-6-methoxy-1	4-benzoquinone methylase activity" EXACT []
GO:0070008	698	27282	0	0	2	1	0	0	0.19002	0.23166	0.8006	GO:0070008	molecular_function	serine-type exopeptidase activity	Catalysis of the hydrolysis of a peptide bond not more than three residues from the N- or C-terminus of a polypeptide chain by a catalytic mechanism that involves a catalytic triad consisting of a serine nucleophile that is activated by a proton relay involving an acidic residue (e.g. aspartate or glutamate) and a basic residue (usually histidine). [GOC:mah	http://merops.sanger.ac.uk/about/about_9.htm#CATTYPE	http://merops.sanger.ac.uk/about/about_9.htm#EXOPEPTIDASE	ISBN:0716720094]
GO:0031559	701	14640	0	0	1	4	0	0	0.18439	0.21718	0.8004	GO:0031559	molecular_function	oxidosqualene cyclase activity	Catalysis of the cyclization of (S)-2,3-epoxysqualene to triterpene. [GOC:ct]
GO:0004418	703	2800	1	1	1	0	1	1	0.17504	0.2014	0.8002	GO:0004418	molecular_function	hydroxymethylbilane synthase activity	Catalysis of the reaction: 4 porphobilinogen + H2O = hydroxymethylbilane + 4 NH3. [EC:2.5.1.61]	synonym: "(4-(2-carboxyethyl)-3-(carboxymethyl)pyrrol-2-yl)methyltransferase (hydrolyzing) activity" EXACT [EC:2.5.1.61]|"(4-[2-carboxyethyl]-3-[carboxymethyl]pyrrol-2-yl)methyltransferase (hydrolysing)" EXACT [EC:2.5.1.61]|"HMB-synthase activity" EXACT [EC:2.5.1.61]|"porphobilinogen ammonia-lyase (polymerizing)" EXACT [EC:2.5.1.61]|"porphobilinogen deaminase activity" EXACT [EC:2.5.1.61]|"porpho…
GO:0019200	704	11716	0	0	1	5	3	1	0.14028	0.16904	0.8002	GO:0019200	molecular_function	carbohydrate kinase activity	Catalysis of the transfer of a phosphate group, usually from ATP, to a carbohydrate substrate molecule. [GOC:jl]
GO:0050321	702	24518	1	1	1	0	10	3	0.14994	0.17973	0.8002	GO:0050321	molecular_function	tau-protein kinase activity	Catalysis of the reaction: ATP + tau-protein = ADP + O-phospho-tau-protein. [EC:2.7.11.26	MetaCyc:TAU-PROTEIN-KINASE-RXN]	synonym: "[Tau protein] kinase activity" EXACT []|"ATP:tau-protein O-phosphotransferase activity" BROAD [EC:2.7.11.26]|"brain protein kinase PK40erk activity" NARROW [EC:2.7.11.26]|"cdk5/p20" RELATED [EC:2.7.11.26]|"CDK5/p23" RELATED [EC:2.7.11.26]|"glycogen synthase kinase-3beta activity" EXACT [EC:2.7.11.26]|"GSK" RELATED [EC:2.7.11.26]|"protein tau kinase activity" EXACT [EC:2.7.11.26]|"STK31"…
GO:0010017	705	7555	0	0	2	1	8	4	0.16982	0.20044	0.7998	GO:0010017	biological_process	red or far red light signaling pathway	The series of molecular signals initiated upon sensing by photoreceptor molecules of red light or far red light. Red light is electromagnetic radiation of wavelength of 580-700nm. Far red light is electromagnetic radiation of wavelength 700-800nm. An example of this response is seen at the beginning of many plant species developmental stages. These include germination, and the point when cotyledo…	GOC:mtg_far_red	GOC:sm]	synonym: "phytochrome signaling pathway" BROAD []|"red or far red light signalling pathway" EXACT []|"red/far red light signaling pathway" EXACT []
GO:0015399	707	8990	0	0	1	1	4	1	0.2107	0.24654	0.7992	GO:0015399	molecular_function	primary active transmembrane transporter activity	Catalysis of the transfer of a solute from one side of the membrane to the other, up the solute's concentration gradient, by binding the solute and undergoing a series of conformational changes. Transport works equally well in either direction and is powered by a primary energy source. Primary energy sources known to be coupled to transport are chemical, electrical and solar sources. [GOC:mtg_tra…	ISBN:0815340729	TC:3.-.-.-.-]	synonym: "primary active transporter" RELATED []
GO:0030554	706	13656	0	0	1	2	2	2	0.16126	0.19625	0.7992	GO:0030554	molecular_function	adenyl nucleotide binding	Interacting selectively with adenyl nucleotides, any compound consisting of adenosine esterified with (ortho)phosphate. [ISBN:0198506732 "Oxford Dictionary of Biochemistry and Molecular Biology"]
GO:0016802	708	10243	0	0	1	1	0	0	0.17903	0.21615	0.799	GO:0016802	molecular_function	trialkylsulfonium hydrolase activity	Catalysis of the hydrolysis of a thioether bond, -S-. [EC:3.3.1.-	GOC:ai]	synonym: "thioether hydrolase activity" EXACT []|"trialkylsulphonium hydrolase activity" EXACT []
GO:0016768	709	10211	1	1	1	0	10	5	0.17112	0.20218	0.7988	GO:0016768	molecular_function	spermine synthase activity	Catalysis of the reaction: S-adenosylmethioninamine + spermidine = 5'-methylthioadenosine + spermine. [EC:2.5.1.22]	synonym: "S-adenosylmethioninamine:spermidine 3-aminopropyltransferase activity" EXACT [EC:2.5.1.22]|"spermidine aminopropyltransferase activity" EXACT [EC:2.5.1.22]|"spermine synthetase activity" EXACT [EC:2.5.1.22]
GO:0030385	710	13508	1	1	1	0	2	1	0.17291	0.20908	0.7986	GO:0030385	molecular_function	ferredoxin:thioredoxin reductase activity	Catalysis of the two-electron reduction of the disulfide of thioredoxins with electrons from ferredoxin involving a 4Fe-4S cluster and an adjacent active-site disulfide. [PMID:14769790]
GO:0006595	711	4701	0	0	1	5	1	1	0.22281	0.26522	0.7982	GO:0006595	biological_process	polyamine metabolic process	The chemical reactions and pathways involving polyamines, any organic compound containing two or more amino groups. [ISBN:0198506732 "Oxford Dictionary of Biochemistry and Molecular Biology"]	synonym: "polyamine metabolism" EXACT []
GO:0009039	712	6625	1	1	1	0	1	0	0.2007	0.24287	0.7978	GO:0009039	molecular_function	urease activity	Catalysis of the reaction: urea + H2O = CO2 + 2 NH3. [EC:3.5.1.5]	synonym: "urea amidohydrolase activity" EXACT [EC:3.5.1.5]
GO:0005593	714	3778	0	0	1	1	0	0	0.24514	0.29908	0.797	GO:0005593	cellular_component	FACIT collagen	Any collagen polymer associated with collagen fibrils and in which the collagen monomers contain two or more relatively short triple-helical domains connected by non-triple-helical sequences; the acronym FACIT stands for fibril-associated collagen with interrupted triple helix. [ISBN:0198599587]
GO:0019239	713	11752	0	0	1	3	2	1	0.13578	0.16281	0.797	GO:0019239	molecular_function	deaminase activity	Catalysis of the removal of an amino group from a substrate, producing ammonia (NH3). [GOC:jl	http://cancerweb.ncl.ac.uk/]
GO:0003922	715	2360	1	1	1	0	1	1	0.20907	0.25182	0.7964	GO:0003922	molecular_function	GMP synthase (glutamine-hydrolyzing) activity	Catalysis of the reaction: ATP + xanthosine 5'-phosphate + L-glutamine + H2O = AMP + diphosphate + GMP + L-glutamate. [EC:6.3.5.2]	synonym: "glutamine amidotransferase activity" EXACT [EC:6.3.5.2]|"GMP synthase (glutamine-hydrolysing)" EXACT [EC:6.3.5.2]|"GMP synthetase (glutamine-hydrolysing)" EXACT [EC:6.3.5.2]|"GMP synthetase (glutamine-hydrolyzing) activity" EXACT [EC:6.3.5.2]|"guanosine 5'-monophosphate synthetase activity" EXACT [EC:6.3.5.2]|"guanosine monophosphate synthetase (glutamine-hydrolyzing)" EXACT [EC:6.3.5.2…
GO:0009738	716	7287	1	1	2	0	76	25	0.16556	0.19857	0.7964	GO:0009738	biological_process	abscisic acid mediated signaling	A series of molecular signals mediated by the detection of abscisic acid. [GOC:sm]	synonym: "abscisic acid mediated signalling" EXACT []
GO:0047412	717	22760	1	1	1	0	1	0	0.19883	0.24493	0.7962	GO:0047412	molecular_function	N-(long-chain-acyl)ethanolamine deacylase activity	Catalysis of the reaction: H2O + N-(long-chain-acyl)ethanolamine = ethanol-amine + a fatty acid. [EC:3.5.1.60	MetaCyc:3.5.1.60-RXN]	synonym: "acylethanolamine amidase activity" EXACT []|"N-(long-chain-acyl)ethanolamine amidohydrolase activity" EXACT []|"N-acylethanolamine amidohydrolase activity" EXACT []
GO:0016860	718	10300	0	0	1	5	4	0	0.16602	0.2027	0.796	GO:0016860	molecular_function	intramolecular oxidoreductase activity	Catalysis of an oxidation-reduction (redox) reaction in which the hydrogen donor and acceptor are the same molecule, and no oxidized product appears. [EC:5.3.-.-]	synonym: "intramolecular isomerase activity" EXACT []|"intramolecular oxidoreductase activity	other intramolecular oxidoreductases" NARROW []
GO:0008295	719	5940	0	1	2	0	11	5	0.24316	0.2856	0.7956	GO:0008295	biological_process	spermidine biosynthetic process	The chemical reactions and pathways resulting in the formation of spermidine, N-(3-aminopropyl)-1,4-diaminobutane. [GOC:go_curators	ISBN:0198506732 "Oxford Dictionary of Biochemistry and Molecular Biology"]	synonym: "spermidine anabolism" EXACT []|"spermidine biosynthesis" EXACT []|"spermidine formation" EXACT []|"spermidine synthesis" EXACT []
GO:0046424	720	21796	1	1	2	0	2	1	0.17105	0.21049	0.7954	GO:0046424	molecular_function	ferulate 5-hydroxylase activity	Catalysis of the reaction: ferulic acid + NADPH + H+ + O2 = 5-hydroxyferulic acid + H2O + NADP+. [PMID:8692910	PMID:9880351]
GO:0003826	723	2276	1	1	1	0	2	0	0.13405	0.1603	0.7952	GO:0003826	molecular_function	alpha-ketoacid dehydrogenase activity
GO:0004656	721	3013	1	1	2	0	1	0	0.24945	0.29519	0.7952	GO:0004656	molecular_function	procollagen-proline 4-dioxygenase activity	Catalysis of the reaction: procollagen L-proline + 2-oxoglutarate + O2 = procollagen trans-4-hydroxy-L-proline + succinate + CO2. [EC:1.14.11.2]	synonym: "collagen proline hydroxylase activity" EXACT [EC:1.14.11.2]|"hydroxylase	collagen proline activity" EXACT [EC:1.14.11.2]|"peptidyl proline hydroxylase activity" EXACT [EC:1.14.11.2]|"procollagen-L-proline	2-oxoglutarate:oxygen oxidoreductase (4-hydroxylating) activity" EXACT [EC:1.14.11.2]|"procollagen-proline	2-oxoglutarate-4-dioxygenase activity" EXACT []|"proline hydroxylase activity" BROAD [EC:1.14.11.2]|"proline protocollagen hydroxylase activity" EXACT [EC:1.14.11.2]|"proline	2-oxoglutarate dioxygenase activity" EXACT [EC:1.14.11.2]|"proline	2-oxoglutarate 4-dioxygenase activity" BROAD [EC:1.14.11.2]|"prolyl 4-hydroxylase activity" BROAD [EC:1.14.11.2]|"prolyl hydroxylase activity" BROAD [EC:1.14.11.2]|"prolyl-glycyl-peptide	2-oxoglutarate:oxygen oxidoreductase	4-hydroxylating activity" EXACT [EC:1.14.11.2]|"prolylprotocollagen dioxygenase activity" EXACT [EC:1.14.11.2]|"prolylprotocollagen hydroxylase activity" EXACT [EC:1.14.11.2]|"protocollagen hydroxylase activity" BROAD [EC:1.14.11.2]|"protocollagen proline 4-hydroxylase activity" EXACT [EC:1.14.11.2]|"protocollagen proline dioxygenase activity" EXACT [EC:1.14.11.2]|"protocollagen proline hydroxyla…
GO:0005597	722	3782	1	1	1	0	9	7	0.27407	0.32803	0.7952	GO:0005597	cellular_component	collagen type XVI	A collagen trimer containing alpha(XVI) chains; type XVI trimers can associate with microfibrils. [GOC:mah	PMID:12782140]
GO:0004108	727	2531	1	1	1	0	11	3	0.18004	0.22392	0.7948	GO:0004108	molecular_function	citrate (Si)-synthase activity	Catalysis of the reaction: acetyl-CoA + H2O + oxaloacetate = citrate + CoA. [EC:2.3.3.1]	synonym: "(R)-citric synthase activity" EXACT [EC:2.3.3.1]|"acetyl-CoA:oxaloacetate C-acetyltransferase [thioester-hydrolysing	(pro-S)-carboxymethyl forming]" RELATED [EC:2.3.3.1]|"citrate condensing enzyme activity" EXACT [EC:2.3.3.1]|"citrate oxaloacetate-lyase ((pro-3S)-CH(2)COO(-)->acetyl-CoA) activity" EXACT [EC:2.3.3.1]|"citrate oxaloacetate-lyase ((pro-3S)-CH2COO-rightacetyl-CoA)" EXACT [EC:2.3.3.1]|"citrate oxaloacetate-lyase [(pro-3S)-CH2COOrightacetyl-CoA]" RELATED [EC:2.3.3.1]|"citrate oxaloacetate-lyase	CoA-acetylating activity" EXACT [EC:2.3.3.1]|"citrate synthase activity" BROAD [EC:2.3.3.1]|"citrate synthetase activity" EXACT [EC:2.3.3.1]|"citric synthase activity" EXACT [EC:2.3.3.1]|"citric-condensing enzyme activity" EXACT [EC:2.3.3.1]|"citrogenase activity" EXACT [EC:2.3.3.1]|"condensing enzyme activity" BROAD [EC:2.3.3.1]|"oxalacetic transacetase activity" EXACT [EC:2.3.3.1]|"oxaloacetate…
GO:0004644	725	3002	1	1	1	0	8	1	0.21771	0.26836	0.7948	GO:0004644	molecular_function	phosphoribosylglycinamide formyltransferase activity	Catalysis of the reaction: 10-formyltetrahydrofolate + N1-(5-phospho-D-ribosyl)glycinamide = tetrahydrofolate + N2-formyl-N1-(5-phospho-D-ribosyl)glycinamide. [EC:2.1.2.2]	synonym: "10-formyltetrahydrofolate:5'-phosphoribosylglycinamide N-formyltransferase activity" EXACT [EC:2.1.2.2]|"2-amino-N-ribosylacetamide 5'-phosphate transformylase activity" EXACT [EC:2.1.2.2]|"5'-phosphoribosylglycinamide transformylase activity" EXACT [EC:2.1.2.2]|"5	10-methenyltetrahydrofolate:2-amino-N-ribosylacetamide ribonucleotide transformylase activity" EXACT [EC:2.1.2.2]|"GAR formyltransferase activity" EXACT [EC:2.1.2.2]|"GAR TFase activity" EXACT [EC:2.1.2.2]|"GAR transformylase activity" EXACT [EC:2.1.2.2]|"GART activity" EXACT [EC:2.1.2.2]|"glycinamide ribonucleotide transformylase activity" EXACT [EC:2.1.2.2]
GO:0006611	726	4717	0	1	2	0	43	15	0.21488	0.25939	0.7948	GO:0006611	biological_process	protein export from nucleus	The directed movement of a protein from the nucleus into the cytoplasm. [GOC:jl]	synonym: "protein export from cell nucleus" EXACT []|"protein export out of nucleus" EXACT []|"protein transport from nucleus to cytoplasm" EXACT []|"protein-nucleus export" EXACT []
GO:0042594	724	18977	0	0	2	2	11	6	0.30287	0.336	0.7948	GO:0042594	biological_process	response to starvation	A change in state or activity of a cell or an organism (in terms of movement, secretion, enzyme production, gene expression, etc.) as a result of a starvation stimulus, deprivation of nourishment. [GOC:go_curators]
GO:0016755	728	10199	0	0	1	1	0	0	0.16921	0.20562	0.7944	GO:0016755	molecular_function	transferase activity	transferring amino-acyl groups	Catalysis of the transfer of an amino-acyl group from one compound (donor) to another (acceptor). [GOC:jl]	synonym: "aminoacyltransferase activity" EXACT []
GO:0050567	729	24761	1	1	1	0	1	1	0.20464	0.25022	0.7944	GO:0050567	molecular_function	glutaminyl-tRNA synthase (glutamine-hydrolyzing) activity	Catalysis of the reaction: L-glutamine + glutamyl-tRNA(Gln) + ATP = L-glutamate + glutaminyl-tRNA(Gln) + phosphate + ADP. [EC:6.3.5.7	MetaCyc:6.3.5.7-RXN]	synonym: "Glu-AdT activity" EXACT [EC:6.3.5.-]|"glu-tRNA(gln) amidotransferase activity" EXACT [EC:6.3.5.-]|"Glu-tRNA(Gln) amidotransferase activity" EXACT [EC:6.3.5.-]|"Glu-tRNAGln amidotransferase activity" EXACT [EC:6.3.5.7]|"Glu-tRNAGln:L-glutamine amido-ligase (ADP-forming)" EXACT [EC:6.3.5.7]|"glutaminyl-tRNA synthase (glutamine-hydrolysing)" EXACT [EC:6.3.5.7]|"glutamyl-tRNA(Gln) amidotran…
GO:0005529	731	3719	0	0	1	1	4	2	0.15966	0.19531	0.7938	GO:0005529	molecular_function	sugar binding	Interacting selectively with any mono-, di- or trisaccharide carbohydrate. [GOC:jl	ISBN:0198506732 "Oxford Dictionary of Biochemistry and Molecular Biology"]
GO:0016620	730	10072	0	0	1	13	1	1	0.1271	0.14969	0.7938	GO:0016620	molecular_function	oxidoreductase activity	acting on the aldehyde or oxo group of donors	NAD or NADP as acceptor	Catalysis of an oxidation-reduction (redox) reaction in which an aldehyde or ketone (oxo) group acts as a hydrogen or electron donor and reduces NAD or NADP. [GOC:jl]
GO:0004799	732	3143	1	1	1	0	1	0	0.19986	0.24181	0.7936	GO:0004799	molecular_function	thymidylate synthase activity	Catalysis of the reaction: 5,10-methylenetetrahydrofolate + dUMP = dihydrofolate + dTMP. [EC:2.1.1.45]	synonym: "5	10-methylenetetrahydrofolate:dUMP C-methyltransferase activity" EXACT [EC:2.1.1.45]|"dTMP synthase activity" EXACT [EC:2.1.1.45]|"methylenetetrahydrofolate:dUMP C-methyltransferase activity" EXACT [EC:2.1.1.45]|"thymidylate synthetase activity" EXACT [EC:2.1.1.45]|"TMP synthetase activity" EXACT [EC:2.1.1.45]
GO:0043005	733	19375	0	0	1	2	130	29	0.12897	0.16166	0.7932	GO:0043005	cellular_component	neuron projection	A prolongation or process extending from a nerve cell, e.g. an axon or dendrite. [GOC:jl	http://www.cogsci.princeton.edu/~wn/]	synonym: "neurite" NARROW []|"neuronal cell projection" EXACT []
GO:0008641	734	6251	0	0	1	3	1	1	0.1222	0.15501	0.793	GO:0008641	molecular_function	small protein activating enzyme activity	Catalysis of the activation of small proteins, such as ubiquitin or ubiquitin-like proteins, through the formation of an ATP-dependent high-energy thiolester bond. [GOC:jl	GOC:mah]	synonym: "ubiquitin-like activating enzyme activity" NARROW []
GO:0042286	735	18684	1	1	1	0	1	1	0.22038	0.27031	0.7928	GO:0042286	molecular_function	glutamate-1-semialdehyde 2	1-aminomutase activity	Catalysis of the reaction: (S)-4-amino-5-oxopentanoate = 5-aminolevulinate. [EC:5.4.3.8]	synonym: "(S)-4-amino-5-oxopentanoate 4	5-aminomutase activity" EXACT [EC:5.4.3.8]|"glutamate-1-semialdehyde aminotransferase activity" EXACT [EC:5.4.3.8]
GO:0004729	737	3079	1	1	1	0	1	0	0.21333	0.25808	0.7922	GO:0004729	molecular_function	protoporphyrinogen oxidase activity	Catalysis of the reaction: protoporphyrinogen-IX + O2 = protoporphyrin-IX + H2O2. [EC:1.3.3.4]	synonym: "protoporphyrinogen IX oxidase activity" EXACT [EC:1.3.3.4]|"protoporphyrinogen-IX oxidase activity" EXACT [EC:1.3.3.4]|"protoporphyrinogen-IX:oxygen oxidoreductase activity" EXACT [EC:1.3.3.4]|"protoporphyrinogenase activity" EXACT [EC:1.3.3.4]
GO:0035175	738	18233	1	1	1	0	1	1	0.20687	0.26315	0.7922	GO:0035175	molecular_function	histone serine kinase activity (H3-S10 specific)	Catalysis of the transfer of a phosphate group to the serine-10 residue of the N-terminal tail of histone H3. [GOC:bf	PMID:15041176]	synonym: "histone-serine kinase activity (H3-S10 specific)" EXACT []
GO:0040029	736	18408	0	0	1	4	8	0	0.18761	0.22328	0.7922	GO:0040029	biological_process	regulation of gene expression	epigenetic	Any process that modulates the frequency, rate or extent of gene expression; the process is mitotically or meiotically heritable, or is stably self-propagated in the cytoplasm of a resting cell, and does not entail a change in DNA sequence. [PMID:10521337	PMID:11498582]
GO:0046428	739	21800	1	1	1	0	1	1	0.23578	0.28152	0.792	GO:0046428	molecular_function	1	4-dihydroxy-2-naphthoate octaprenyltransferase activity	Catalysis of the reaction: 1,4-dihydroxy-2-naphthoate + polyprenylpyrophosphate = dimethylmenaquinone + pyrophosphate + CO2. [MetaCyc:DMK-RXN]	synonym: "1	4-Dihydroxy-2-naphtoate prenyltransferase activity" EXACT []
GO:0005388	740	3649	1	1	3	0	4	4	0.22824	0.28295	0.7918	GO:0005388	molecular_function	calcium-transporting ATPase activity	Catalysis of the transfer of a solute or solutes from one side of a membrane to the other according to the reaction: ATP + H2O + Ca2+(cis) = ADP + phosphate + Ca2+(trans). [EC:3.6.3.8]	synonym: "ATP phosphohydrolase (Ca2+-transporting)" EXACT [EC:3.6.3.8]|"Ca(2+)-transporting ATPase activity" EXACT [EC:3.6.3.8]|"Ca2+-pumping ATPase activity" EXACT [EC:3.6.3.8]|"Ca2+-transporting ATPase activity" EXACT [EC:3.6.3.8]|"calcium ABC transporter" NARROW []|"calcium efflux ATPase" NARROW []|"calcium pump" BROAD []|"calcium transporting ATPase activity" EXACT []|"calcium-translocating P…
GO:0004301	742	2693	0	1	1	0	5	2	0.19604	0.24888	0.7916	GO:0004301	molecular_function	epoxide hydrolase activity	Catalysis of the reaction: an epoxide + H2O = a glycol. [EC:3.3.2.10]	synonym: "arene-oxide hydratase activity" BROAD [EC:3.3.2.10]|"aryl epoxide hydrase activity" BROAD [EC:3.3.2.10]|"cytosolic epoxide hydrolase activity" EXACT [EC:3.3.2.10]|"epoxide hydrase activity" BROAD [EC:3.3.2.10]|"epoxide hydratase activity" BROAD [EC:3.3.2.10]|"sEH" RELATED [EC:3.3.2.10]|"soluble epoxide hydrolase activity" NARROW [EC:3.3.2.10]|"trans-stilbene oxide hydrolase activity" EX…
GO:0030613	741	13708	0	0	1	1	0	0	0.12832	0.1642	0.7916	GO:0030613	molecular_function	oxidoreductase activity	acting on phosphorus or arsenic in donors	Catalysis of an oxidation-reduction (redox) reaction in which a phosphorus- or arsenic-containing group acts as a hydrogen or electron donor and reduces a hydrogen or electron acceptor. [GOC:mah]	synonym: "oxidoreductase activity	acting on phosphorus or arsenic in donors	with other acceptors" NARROW []
GO:0005975	743	4122	0	0	1	7	155	68	0.10724	0.13551	0.7912	GO:0005975	biological_process	carbohydrate metabolic process	The chemical reactions and pathways involving carbohydrates, any of a group of organic compounds based of the general formula Cx(H2O)y. Includes the formation of carbohydrate derivatives by the addition of a carbohydrate residue to another molecule. [GOC:mah	ISBN:0198506732 "Oxford Dictionary of Biochemistry and Molecular Biology"]	synonym: "carbohydrate metabolism" EXACT []
GO:0008676	745	6284	1	1	1	0	1	0	0.16028	0.19807	0.7908	GO:0008676	molecular_function	3-deoxy-8-phosphooctulonate synthase activity	Catalysis of the reaction: phosphoenolpyruvate + D-arabinose 5-phosphate + H2O = 2-dehydro-3-deoxy-D-octonate 8-phosphate + phosphate. [EC:2.5.1.55]	synonym: "2-dehydro-3-deoxy-D-octonate-8-phosphate D-arabinose-5-phosphate-lyase (pyruvate-phosphorylating) activity" EXACT [EC:2.5.1.55]|"2-dehydro-3-deoxy-phosphooctonate aldolase activity" EXACT [EC:2.5.1.55]|"2-dehydro-3-deoxyphosphooctonate aldolase activity" EXACT []|"2-keto-3-deoxy-8-phosphooctonic synthetase activity" EXACT [EC:2.5.1.55]|"3-deoxy-D-manno-octulosonate-8-phosphate synthase …	2-carboxy-2-oxoethyl-forming)" EXACT [EC:2.5.1.55]
GO:0010556	744	8088	0	0	2	6	0	0	0.16076	0.20636	0.7908	GO:0010556	biological_process	regulation of macromolecule biosynthetic process	Any process that modulates the rate, frequency or extent of the chemical reactions and pathways resulting in the formation of a macromolecule, any molecule of high relative molecular mass, the structure of which essentially comprises the multiple repetition of units derived, actually or conceptually, from molecules of low relative molecular mass. [GOC:dph	GOC:tb]
GO:0034100	746	17165	1	1	2	0	2	1	0.18239	0.22123	0.7908	GO:0034100	molecular_function	L-vinylglycine deaminase activity	Catalysis of the reaction: L-vinylglutamate + H2O = alpha-ketobutryrate + NH3. [GOC:ecd	PMID:11470512]	synonym: "L-VG deaminase activity" EXACT [EC:3.5.99.7]
GO:0030934	747	14020	0	0	1	1	0	0	0.21866	0.26721	0.7904	GO:0030934	cellular_component	anchoring collagen	Any collagen polymer which links one collagen assembly, such as a collagen fibril or sheet, to other structures. [ISBN:0721639976]	synonym: "connecting collagen" EXACT [ISBN:0721639976]|"linking collagen" EXACT [ISBN:0721639976]
GO:0008299	748	5944	0	0	2	2	11	8	0.20802	0.25313	0.7902	GO:0008299	biological_process	isoprenoid biosynthetic process	The chemical reactions and pathways resulting in the formation of any isoprenoid compound, isoprene (2-methylbuta-1,3-diene) or compounds containing or derived from linked isoprene (3-methyl-2-butenylene) residues. [ISBN:0198506732 "Oxford Dictionary of Biochemistry and Molecular Biology"]	synonym: "isoprenoid anabolism" EXACT []|"isoprenoid biosynthesis" EXACT []|"isoprenoid formation" EXACT []|"isoprenoid synthesis" EXACT []|"polyisoprenoid anabolism" NARROW []|"polyisoprenoid biosynthesis" NARROW []|"polyisoprenoid biosynthetic process" NARROW []|"polyisoprenoid formation" NARROW []|"polyisoprenoid synthesis" NARROW []|"polyterpene biosynthesis" NARROW []|"polyterpene biosynthet…
GO:0016863	749	10303	0	0	1	4	0	0	0.19629	0.24166	0.79	GO:0016863	molecular_function	intramolecular oxidoreductase activity	transposing C=C bonds	Catalysis of an oxidation-reduction (redox) reaction in which the hydrogen donor and acceptor are the same molecule, one or more carbon-carbon double bonds in the molecule are rearranged, and no oxidized product appears. [EC:5.3.3	GOC:mah]	synonym: "intramolecular isomerase activity	transposing C=C bonds" EXACT []
GO:0030135	750	13270	0	0	1	3	11	2	0.12027	0.15142	0.79	GO:0030135	cellular_component	coated vesicle	Small membrane-bounded organelle formed by pinching off of a coated region of membrane. Some coats are made of clathrin, whereas others are made from other proteins. [ISBN:0815316194]
GO:0050877	751	25067	0	0	1	3	0	0	0.13615	0.17121	0.7894	GO:0050877	biological_process	neurological system process	A organ system process carried out by any of the organs or tissues of neurological system. [GOC:ai	GOC:mtg_cardio]	synonym: "neurophysiological process" EXACT []|"pan-neural process" RELATED []
GO:0003883	752	2333	1	1	1	0	1	1	0.15938	0.20346	0.7892	GO:0003883	molecular_function	CTP synthase activity	Catalysis of the reaction: ATP + UTP + NH3 = ADP + phosphate + CTP. [EC:6.3.4.2]	synonym: "CTP synthetase activity" EXACT [EC:6.3.4.2]|"cytidine 5'-triphosphate synthetase activity" EXACT [EC:6.3.4.2]|"cytidine triphosphate synthetase activity" EXACT [EC:6.3.4.2]|"uridine triphosphate aminase activity" EXACT [EC:6.3.4.2]|"UTP--ammonia ligase activity" EXACT [EC:6.3.4.2]|"UTP:ammonia ligase (ADP-forming)" EXACT [EC:6.3.4.2]
GO:0004222	753	2642	1	1	2	0	42	8	0.16703	0.20536	0.789	GO:0004222	molecular_function	metalloendopeptidase activity	Catalysis of the hydrolysis of internal, alpha-peptide bonds in a polypeptide chain by a mechanism in which water acts as a nucleophile, one or two metal ions hold the water molecule in place, and charged amino acid side chains are ligands for the metal ions. [GOC:mah	http://merops.sanger.ac.uk/about/about_9.htm#CATTYPE	http://merops.sanger.ac.uk/about/about_9.htm#ENDOPEPTIDASE]	synonym: "metalloendoprotease activity" EXACT [GOC:mah]|"metalloendoproteinase activity" EXACT [GOC:mah]
GO:0004109	755	2532	1	1	1	0	1	0	0.20783	0.25858	0.7886	GO:0004109	molecular_function	coproporphyrinogen oxidase activity	Catalysis of the reaction: coproporphyrinogen-III + O2 + 2 H+ = protoporphyrinogen-IX + 2 CO2 + 2 H2O. [EC:1.3.3.3]	synonym: "coprogen oxidase activity" EXACT []|"coproporphyrinogen-III oxidase activity" EXACT []|"coproporphyrinogen:oxygen oxidoreductase (decarboxylating)" EXACT [EC:1.3.3.3]|"coproporphyrinogenase activity" EXACT []
GO:0009867	754	7412	0	0	2	1	15	7	0.16614	0.20485	0.7886	GO:0009867	biological_process	jasmonic acid mediated signaling pathway	A series of molecular signals mediated by jasmonic acid. [GOC:jy]	synonym: "jasmonic acid mediated signalling pathway" EXACT []
GO:0010242	756	7778	1	1	1	0	11	0	0.12497	0.16158	0.7882	GO:0010242	molecular_function	oxygen evolving activity	Catalysis of the reaction: 2 H2O = O2 + 4 H+ + 4 e-. The evolution of oxygen from oxidizing water is carried out by the oxygen evolving complex in photosystem II of plants. P680+, the photochemically oxidized reaction-center chlorophyll of PSII, is a strong biological oxidant. The reduction potential of P680+ is more positive than that of water, and thus it can oxidize water to give O2 and H+ ion…	GOC:syr	PMID:17091926	PMID:7948862]	synonym: "photosynthetic water oxidation" EXACT []
GO:0009926	757	7471	0	1	1	0	71	30	0.18397	0.23364	0.7874	GO:0009926	biological_process	auxin polar transport	The unidirectional movement of auxin in the stem from tip to base along the vector of gravity or basipetally. [GOC:sm]
GO:0005254	758	3558	0	0	1	1	1	0	0.20875	0.27411	0.7872	GO:0005254	molecular_function	chloride channel activity	Catalysis of facilitated diffusion of a chloride (by an energy-independent process) involving passage through a transmembrane aqueous pore or channel without evidence for a carrier-mediated mechanism. [GOC:mtg_transport	ISBN:0815340729]
GO:0004311	760	2702	0	0	1	1	4	2	0.18663	0.23674	0.787	GO:0004311	molecular_function	farnesyltranstransferase activity	Catalysis of the reaction: trans,trans-farnesyl diphosphate + isopentenyl diphosphate = diphosphate + geranylgeranyl diphosphate. [EC:2.5.1.29]	synonym: "farnesyltransferase activity" BROAD [EC:2.5.1.29]|"geranylgeranyl pyrophosphate synthase activity" EXACT [EC:2.5.1.29]|"geranylgeranyl pyrophosphate synthetase activity" EXACT [EC:2.5.1.29]|"geranylgeranyl-diphosphate synthase activity" EXACT [EC:2.5.1.29]|"geranylgeranyl-PP synthetase activity" EXACT [EC:2.5.1.29]|"trans	trans-farnesyl-diphosphate:isopentenyl-diphosphate farnesyltranstransferase activity" EXACT [EC:2.5.1.29]
GO:0006508	759	4616	0	0	1	4	239	89	0.1108	0.13947	0.787	GO:0006508	biological_process	proteolysis	The hydrolysis of a peptide bond or bonds within a protein. [GOC:jsg]	synonym: "peptidolysis" EXACT []
GO:0005585	761	3770	1	1	1	0	13	10	0.23995	0.31102	0.7864	GO:0005585	cellular_component	collagen type II	A collagen homotrimer of alpha1(II) chains; type II collagen triple helices associate to form fibrils. [ISBN:0721639976]
GO:0004766	763	3111	1	1	1	0	8	3	0.15495	0.20331	0.786	GO:0004766	molecular_function	spermidine synthase activity	Catalysis of the reaction: S-adenosylmethioninamine + putrescine = 5'-methylthioadenosine + spermidine. [EC:2.5.1.16]	synonym: "aminopropyltransferase activity" EXACT [EC:2.5.1.16]|"putrescine aminopropyltransferase activity" EXACT [EC:2.5.1.16]|"S-adenosylmethioninamine:putrescine 3-aminopropyltransferase activity" EXACT [EC:2.5.1.16]|"SpeE" RELATED [EC:2.5.1.16]|"spermidine synthetase activity" EXACT [EC:2.5.1.16]
GO:0050768	762	24962	0	0	2	1	3	2	0.24525	0.31057	0.786	GO:0050768	biological_process	negative regulation of neurogenesis	Any process that stops, prevents or reduces the frequency, rate or extent of neurogenesis, the origin and formation of neurons. [GOC:ai]	synonym: "down regulation of neurogenesis" EXACT []|"down-regulation of neurogenesis" EXACT []|"downregulation of neurogenesis" EXACT []|"inhibition of neurogenesis" NARROW []
GO:0003878	764	2328	1	1	1	0	8	3	0.19308	0.23659	0.7858	GO:0003878	molecular_function	ATP citrate synthase activity	Catalysis of the reaction: ADP + phosphate + acetyl-CoA + oxaloacetate = ATP + citrate + CoA. [EC:2.3.3.8]	synonym: "acetyl-CoA:oxaloacetate acetyltransferase (isomerizing; ADP- phosphorylating) activity" EXACT [EC:2.3.3.8]|"acetyl-CoA:oxaloacetate acetyltransferase (isomerizing; ADP-phosphorylating)" EXACT [EC:2.3.3.8]|"acetyl-CoA:oxaloacetate C-acetyltransferase [(pro-S)-carboxymethyl-forming	ADP-phosphorylating]" RELATED [EC:2.3.3.8]|"adenosine triphosphate citrate lyase activity" EXACT [EC:2.3.3.8]|"ATP citrate (pro-S)-lyase activity" EXACT [EC:2.3.3.8]|"ATP-citrate (pro-S)-lyase activity" EXACT []|"ATP-citrate (pro-S-)-lyase activity" EXACT [EC:2.3.3.8]|"ATP-citric lyase activity" EXACT [EC:2.3.3.8]|"ATP:citrate oxaloacetate-lyase ((pro-S)-CH(2)COO(-)->acetyl-CoA) (ATP- dephosphory…
GO:0000075	765	60	0	0	1	3	14	6	0.12902	0.16617	0.7856	GO:0000075	biological_process	cell cycle checkpoint	A point in the eukaryotic cell cycle where progress through the cycle can be halted until conditions are suitable for the cell to proceed to the next stage. [GOC:mah	ISBN:0815316194]
GO:0015446	766	9035	1	1	3	0	1	1	0.24432	0.30897	0.7854	GO:0015446	molecular_function	arsenite transmembrane-transporting ATPase activity	Catalysis of the transfer of a solute or solutes from one side of a membrane to the other according to the reaction: ATP + H2O + arsenite(in) = ADP + phosphate + arsenite(out). [EC:3.6.3.16]	synonym: "arsenical pump-driving ATPase activity" EXACT [EC:3.6.3.16]|"arsenical resistance ATPase activity" EXACT [EC:3.6.3.16]|"arsenical resistance efflux pump" EXACT []|"arsenite ABC transporter" NARROW []|"arsenite transporting ATPase activity" EXACT []|"arsenite-translocating ATPase activity" EXACT [EC:3.6.3.16]|"arsenite-transporting ATPase activity" EXACT [EC:3.6.3.16]|"ATP phosphohydrola…
GO:0010205	767	7742	1	1	2	0	19	4	0.20911	0.28386	0.7852	GO:0010205	biological_process	photoinhibition	The mechanism by which high light intensity inhibits photosynthesis through inactivation of the D1 protein of photosystem II. [GOC:mtg_electron_transport	PMID:12068126]	synonym: "photosystem II inhibition" BROAD []
GO:0004133	768	2555	0	0	1	1	0	0	0.12649	0.16097	0.785	GO:0004133	molecular_function	glycogen debranching enzyme activity	Catalysis of the cleavage of branch points in branched glycogen polymers. [ISBN:0198506732 "Oxford Dictionary of Biochemistry and Molecular Biology"]
GO:0008356	769	5998	0	1	1	0	1	0	0.15427	0.19234	0.7848	GO:0008356	biological_process	asymmetric cell division	The asymmetric division of cells to produce two daughter cells with different developmental potentials. It is of fundamental significance for the generation of cell diversity. [PMID:11672519]	synonym: "asymmetric cytokinesis" RELATED []|"asymmetrical cell division" EXACT []|"asymmetrical cytokinesis" RELATED []
GO:0003879	771	2329	1	1	1	0	1	1	0.17867	0.22186	0.7846	GO:0003879	molecular_function	ATP phosphoribosyltransferase activity	Catalysis of the reaction: 1-(5-phospho-D-ribosyl)-ATP + diphosphate = ATP + 5-phospho-alpha-D-ribose 1-diphosphate. [EC:2.4.2.17]	synonym: "1-(5-phospho-D-ribosyl)-ATP:diphosphate phospho-alpha-D-ribosyl-transferase activity" EXACT [EC:2.4.2.17]|"adenosine triphosphate phosphoribosyltransferase activity" EXACT [EC:2.4.2.17]|"phosphoribosyl ATP synthetase activity" EXACT [EC:2.4.2.17]|"phosphoribosyl ATP:pyrophosphate phosphoribosyltransferase activity" EXACT [EC:2.4.2.17]|"phosphoribosyl-ATP diphosphorylase activity" EXACT …
GO:0016421	770	9898	0	0	1	1	0	0	0.19425	0.24143	0.7846	GO:0016421	molecular_function	CoA carboxylase activity
GO:0000254	772	227	1	1	1	0	4	0	0.18781	0.24035	0.7842	GO:0000254	molecular_function	C-4 methylsterol oxidase activity	Catalysis of the reaction: 4,4-dimethyl-5-alpha-cholesta-8,24-dien-3-beta-ol + NAD(P)H + H+ + O2 = 4-beta-hydroxymethyl-4-alpha-methyl-5-alpha-cholesta-8,24-dien-3-beta-ol + NAD(P)+ + H2O. [EC:1.14.13.72	PMID:9811880]	synonym: "4	4-dimethyl-5alpha-cholest-7-en-3beta-ol	hydrogen-donor:oxygen oxidoreductase (hydroxylating)" EXACT [EC:1.14.13.72]|"4	4-dimethyl-5alpha-cholest-7-en-3beta-ol	NAD(P)H:oxygen oxidoreductase (hydroxylating)" EXACT [EC:1.14.13.72]|"4-methylsterol oxidase activity" EXACT []|"methylsterol hydroxylase activity" RELATED []|"methylsterol monooxygenase activity" RELATED []
GO:0008318	773	5963	0	0	1	2	14	3	0.18499	0.24362	0.7834	GO:0008318	molecular_function	protein prenyltransferase activity	Catalysis of the covalent addition of an isoprenoid group such as a farnesyl or geranylgeranyl group via thioether linkages to a cysteine residue in a protein. [GOC:mah]
GO:0000003	775	2	0	0	1	4	1127	235	0.0874	0.12635	0.783	GO:0000003	biological_process	reproduction	The production by an organism of new individuals that contain some portion of their genetic material inherited from that organism. [GOC:go_curators	GOC:isa_complete	ISBN:0198506732 "Oxford Dictionary of Biochemistry and Molecular Biology"]	synonym: "reproductive physiological process" EXACT []
GO:0031202	774	14286	0	0	1	1	64	15	0.11829	0.15544	0.783	GO:0031202	molecular_function	RNA splicing factor activity	transesterification mechanism	An activity which assists splicing of substrate RNA(s) by facilitating the formation and stabilization of a series of catalytic conformations in which key RNA sequences are positioned for a series of two transesterification reactions which result in removal of the intron sequence and joining of two exons. [GOC:krc]	synonym: "pre-mRNA splicing factor activity" RELATED []|"spliceosomal catalysis" EXACT []
GO:0005581	776	3766	0	0	1	3	0	0	0.18693	0.22991	0.7828	GO:0005581	cellular_component	collagen	Any of the various assemblies in which collagen chains form a left-handed triple helix; may assemble into higher order structures. [GOC:mah	ISBN:0721639976]	synonym: "other collagen" RELATED []
GO:0009445	777	7010	0	0	1	1	0	0	0.23688	0.30105	0.7826	GO:0009445	biological_process	putrescine metabolic process	The chemical reactions and pathways involving putrescine, 1,4-diaminobutane; putrescine can be formed by decarboxylation of ornithine and is the metabolic precursor of spermidine and spermine. [GOC:ai]	synonym: "putrescine metabolism" EXACT []
GO:0003008	780	2038	0	0	1	6	0	0	0.10917	0.13816	0.7824	GO:0003008	biological_process	system process	A multicellular organismal process carried out by any of the organs or tissues in an organ system. An organ system is a regularly interacting or interdependent group of organs or tissues that work together to carry out a biological objective. [GOC:mtg_cardio]	synonym: "organ system process" EXACT []
GO:0006534	778	4641	0	0	2	1	0	0	0.21645	0.27302	0.7824	GO:0006534	biological_process	cysteine metabolic process	The chemical reactions and pathways involving cysteine, 2-amino-3-mercaptopropanoic acid. [GOC:go_curators]	synonym: "cysteine metabolism" EXACT []
GO:0045335	779	20732	0	1	1	0	73	26	0.15868	0.19067	0.7824	GO:0045335	cellular_component	phagocytic vesicle	A membrane-bounded intracellular vesicle that arises from the ingestion of particulate material by phagocytosis. [GOC:go_curators	ISBN:0198506732 "Oxford Dictionary of Biochemistry and Molecular Biology"]	synonym: "phagosome" EXACT []
GO:0004702	781	3052	0	0	2	2	0	0	0.17556	0.22462	0.7822	GO:0004702	molecular_function	receptor signaling protein serine/threonine kinase activity		synonym: "receptor signalling protein serine/threonine kinase activity" EXACT []
GO:0003956	782	2393	1	1	1	0	2	1	0.17434	0.22469	0.782	GO:0003956	molecular_function	NAD(P)+-protein-arginine ADP-ribosyltransferase activity	Catalysis of the reaction: NAD(P)+ + L-arginine = nicotinamide + N2-(ADP-D-ribosyl)-L-arginine. [EC:2.4.2.31]	synonym: "ADP-ribosyltransferase activity" BROAD [EC:2.4.2.31]|"mono(ADP-ribosyl)transferase activity" BROAD [EC:2.4.2.31]|"mono(ADPribosyl)transferase activity" BROAD [EC:2.4.2.31]|"NAD(+):L-arginine ADP-D-ribosyltransferase activity" EXACT [EC:2.4.2.31]|"NAD(P)(+)--arginine ADP-ribosyltransferase activity" EXACT [EC:2.4.2.31]|"NAD(P)+-arginine ADP-ribosyltransferase activity" EXACT []|"NAD(P)+:…
GO:0043198	783	19557	1	1	1	0	24	8	0.1521	0.19508	0.782	GO:0043198	cellular_component	dendritic shaft	Cylindric portion of the dendrite, directly stemming from the perikaryon, and carrying the dendritic spines. [GOC:nln]
GO:0016867	784	10307	0	0	1	1	0	0	0.17665	0.22793	0.7818	GO:0016867	molecular_function	intramolecular transferase activity	transferring acyl groups	Catalysis of the transfer of an acyl group from one position to another within a single molecule. [GOC:mah]
GO:0035252	785	18310	0	1	2	0	5	1	0.18664	0.24349	0.7818	GO:0035252	molecular_function	UDP-xylosyltransferase activity	Catalysis of the transfer of a xylosyl group from UDP-xylose to an acceptor molecule. [http://www.chem.qmul.ac.uk/iubmb/enzyme/reaction/polysacc/UDPsugar.html]
GO:0008216	786	5867	0	0	1	2	0	0	0.23007	0.29758	0.7816	GO:0008216	biological_process	spermidine metabolic process	The chemical reactions and pathways involving spermidine, N-(3-aminopropyl)-1,4-diaminobutane. [GOC:ai]	synonym: "spermidine metabolism" EXACT []
GO:0000247	787	221	1	1	1	0	3	2	0.21564	0.28169	0.7814	GO:0000247	molecular_function	C-8 sterol isomerase activity	Catalysis of the reaction which results in unsaturation at C-7 in the B ring of sterols. [UniProtKB:P32352]	synonym: "delta-8-delta-7 sterol isomerase activity" EXACT []
GO:0015075	789	8691	0	0	1	5	1	0	0.10199	0.13212	0.7814	GO:0015075	molecular_function	ion transmembrane transporter activity	Catalysis of the transfer of an ion from one side of a membrane to the other. [GOC:def	GOC:df	GOC:mtg_transport	ISBN:0815340729]	synonym: "ion transporter activity" EXACT []
GO:0032559	788	15633	0	0	2	3	0	0	0.12733	0.16189	0.7814	GO:0032559	molecular_function	adenyl ribonucleotide binding	Interacting selectively with an adenyl ribonucleotide, any compound consisting of adenosine esterified with (ortho)phosphate or an oligophosphate at any hydroxyl group on the ribose moiety. [GOC:mah]
GO:0008864	790	6456	1	1	1	0	2	0	0.18954	0.24407	0.7812	GO:0008864	molecular_function	formyltetrahydrofolate deformylase activity	Catalysis of the reaction: 10-formyltetrahydrofolate + H2O = formate + tetrahydrofolate. [EC:3.5.1.10]	synonym: "10-formyltetrahydrofolate amidohydrolase activity" EXACT [EC:3.5.1.10]|"formyl-FH(4) hydrolase activity" EXACT [EC:3.5.1.10]|"formyltetrahydrofolate hydrolase activity" EXACT [EC:3.5.1.10]
GO:0006568	792	4675	0	0	2	1	1	1	0.25845	0.33244	0.781	GO:0006568	biological_process	tryptophan metabolic process	The chemical reactions and pathways involving tryptophan, the chiral amino acid 2-amino-3-(1H-indol-3-yl)propanoic acid. [ISBN:0198547684]	synonym: "tryptophan metabolism" EXACT []
GO:0033765	791	16830	0	0	2	1	0	0	0.16319	0.21576	0.781	GO:0033765	molecular_function	steroid dehydrogenase activity	acting on the CH-CH group of donors	Catalysis of an oxidation-reduction (redox) reaction in which a CH-CH group acts as a hydrogen or electron donor and reduces a hydrogen or electron acceptor, and in which one substrate is a sterol derivative. [GOC:mah]
GO:0045177	793	20587	1	1	1	0	18	5	0.11984	0.155	0.7798	GO:0045177	cellular_component	apical part of cell	The region of a polarized cell that forms a tip or is distal to a base. For example, in a polarized epithelial cell, the apical region has an exposed surface and lies opposite to the basal lamina that separates the epithelium from other tissue. [GOC:mah	ISBN:0815316194]
GO:0004329	794	2720	1	1	1	0	1	1	0.15646	0.2046	0.7792	GO:0004329	molecular_function	formate-tetrahydrofolate ligase activity	Catalysis of the reaction: ATP + formate + tetrahydrofolate = ADP + phosphate + 10-formyltetrahydrofolate. [EC:6.3.4.3]	synonym: "10-formyl-THF synthetase activity" EXACT [GOC:vw]|"10-formyltetrahydrofolate synthetase activity" EXACT [EC:6.3.4.3]|"formate:tetrahydrofolate ligase (ADP-forming)" EXACT [EC:6.3.4.3]|"formyltetrahydrofolate synthetase activity" EXACT [EC:6.3.4.3]|"tetrahydrofolate formylase activity" EXACT [EC:6.3.4.3]|"tetrahydrofolic formylase activity" EXACT [EC:6.3.4.3]
GO:0004614	795	2972	1	1	1	0	3	2	0.1953	0.25958	0.7786	GO:0004614	molecular_function	phosphoglucomutase activity	Catalysis of the reaction: alpha-D-glucose 1-phosphate = alpha-D-glucose 6-phosphate. [EC:5.4.2.2]	synonym: "alpha-D-glucose 1	6-phosphomutase activity" EXACT [EC:5.4.2.2]|"glucose phosphomutase activity" EXACT [EC:5.4.2.2]|"phosphoglucose mutase activity" EXACT [EC:5.4.2.2]
GO:0016743	796	10188	0	0	1	1	2	0	0.14554	0.19144	0.7782	GO:0016743	molecular_function	carboxyl- or carbamoyltransferase activity	Catalysis of the transfer of a carboxyl- or carbamoyl group from one compound (donor) to another (acceptor). [GOC:jl]	synonym: "carboxyl- and carbamoyltransferase activity" EXACT []
GO:0016624	797	10076	0	0	1	3	1	1	0.1413	0.18381	0.7778	GO:0016624	molecular_function	oxidoreductase activity	acting on the aldehyde or oxo group of donors	disulfide as acceptor	Catalysis of an oxidation-reduction (redox) reaction in which an aldehyde or ketone (oxo) group acts as a hydrogen or electron donor and reduces a disulfide. [GOC:jl]	synonym: "oxidoreductase activity	acting on the aldehyde or oxo group of donors	disulphide as acceptor" EXACT []
GO:0003989	798	2421	1	1	1	0	5	3	0.21579	0.27587	0.7776	GO:0003989	molecular_function	acetyl-CoA carboxylase activity	Catalysis of the reaction: ATP + acetyl-CoA + HCO3- = ADP + phosphate + malonyl-CoA. [EC:6.4.1.2]	synonym: "acetyl coenzyme A carboxylase activity" EXACT [EC:6.4.1.2]|"acetyl-CoA:carbon-dioxide ligase (ADP-forming)" EXACT [EC:6.4.1.2]
GO:0043562	799	19898	0	0	1	1	0	0	0.28315	0.37795	0.7776	GO:0043562	biological_process	cellular response to nitrogen levels	A change in state or activity of a cell (in terms of movement, secretion, enzyme production, gene expression, etc.) as a result of a stimulus reflecting the presence, absence, or concentration of inorganic nitrogen. [GOC:jl]
GO:0004488	800	2863	1	1	1	0	3	1	0.21427	0.29025	0.7774	GO:0004488	molecular_function	methylenetetrahydrofolate dehydrogenase (NADP+) activity	Catalysis of the reaction: 5,10-methylenetetrahydrofolate + NADP+ = 5,10-methenyltetrahydrofolate + NADPH + H+. [EC:1.5.1.5]	synonym: "5	10-methylenetetrahydrofolate:NADP oxidoreductase activity" EXACT [EC:1.5.1.5]|"5	10-methylenetetrahydrofolate:NADP+ oxidoreductase activity" EXACT [EC:1.5.1.5]
GO:0004505	801	2880	1	1	1	0	1	0	0.19553	0.24972	0.7774	GO:0004505	molecular_function	phenylalanine 4-monooxygenase activity	Catalysis of the reaction: L-phenylalanine + tetrahydrobiopterin + O2 = L-tyrosine + 4-alpha-hydroxytetrahydrobiopterin. [EC:1.14.16.1]	synonym: "L-phenylalanine	tetrahydrobiopterin:oxygen oxidoreductase (4-hydroxylating)" EXACT [EC:1.14.16.1]|"PAH activity" EXACT [EC:1.14.16.1]|"phenylalaninase activity" EXACT [EC:1.14.16.1]|"phenylalanine 4-hydroxylase activity" EXACT [EC:1.14.16.1]|"phenylalanine hydroxylase activity" EXACT []
GO:0010176	802	7713	1	1	1	0	2	1	0.21036	0.27775	0.7774	GO:0010176	molecular_function	homogentisate phytyltransferase activity	Catalysis of the reaction: homogentisic acid + phytyl diphosphate -> 2-methyl-6-phytylplastoquinol. [PMID:14512521]
GO:0005986	803	4133	1	1	2	0	7	5	0.20202	0.27057	0.7772	GO:0005986	biological_process	sucrose biosynthetic process	The chemical reactions and pathways resulting in the formation of sucrose, the disaccharide fructofuranosyl-glucopyranoside. [GOC:go_curators]	synonym: "sucrose anabolism" EXACT []|"sucrose biosynthesis" EXACT []|"sucrose formation" EXACT []|"sucrose synthesis" EXACT []
GO:0046509	804	21880	1	1	1	0	2	0	0.20413	0.27346	0.7772	GO:0046509	molecular_function	1	2-diacylglycerol 3-beta-galactosyltransferase activity	Catalysis of the reaction: UDP-galactose + 1,2-diacylglycerol = UDP + 3-beta-D-galactosyl-1,2-diacylglycerol. [EC:2.4.1.46]	synonym: "1-beta-MGDG activity" EXACT [EC:2.4.1.46]|"1beta-MGDG" RELATED [EC:2.4.1.46]|"MGDG synthase activity" EXACT []|"monogalactosyldiacylglycerol synthase activity" EXACT []|"UDP galactose-1	2-diacylglycerol galactosyltransferase activity" EXACT []|"UDP-galactose-diacylglyceride galactosyltransferase activity" EXACT []|"UDP-galactose:1	2-diacyl-sn-glycerol 3-beta-D-galactosyltransferase activity" EXACT [EC:2.4.1.46]|"UDP-galactose:diacylglycerol galactosyltransferase activity" EXACT []|"UDPgalactose:1	2-diacylglycerol 3-beta-D-galactosyltransferase activity" EXACT [EC:2.4.1.46]|"uridine diphosphogalactose-1	2-diacylglycerol galactosyltransferase activity" EXACT []
GO:0016882	805	10322	0	0	1	2	0	0	0.15182	0.20102	0.7766	GO:0016882	molecular_function	cyclo-ligase activity	Catalysis of the ligation of two substances via a carbon-nitrogen bond to form a heterocyclic product, with concomitant breakage of a diphosphate linkage, usually in a nucleoside triphosphate. [EC:6.3.3.1	EC:6.3.3.2	EC:6.3.3.4	GOC:mah]
GO:0005582	806	3767	1	1	1	0	2	2	0.2106	0.27161	0.7764	GO:0005582	cellular_component	collagen type XV	A collagen homotrimer of alpha1(XV) chains; a chondroitin sulfate proteoglycan often found in specialized basement membranes. [PMID:11158616	PMID:11937714]
GO:0004478	808	2854	1	1	1	0	21	6	0.14554	0.19421	0.7762	GO:0004478	molecular_function	methionine adenosyltransferase activity	Catalysis of the reaction: ATP + L-methionine + H2O = phosphate + diphosphate + S-adenosyl-L-methionine. [EC:2.5.1.6]	synonym: "adenosylmethionine synthetase activity" EXACT [EC:2.5.1.6]|"AdoMet synthetase activity" EXACT [EC:2.5.1.6]|"ATP-methionine adenosyltransferase activity" EXACT [EC:2.5.1.6]|"ATP:L-methionine S-adenosyltransferase activity" EXACT [EC:2.5.1.6]|"methionine S-adenosyltransferase activity" EXACT [EC:2.5.1.6]|"methionine-activating enzyme" RELATED [EC:2.5.1.6]|"S-adenosyl-L-methionine syntheta…
GO:0006919	807	5002	0	1	1	0	10	7	0.28271	0.3748	0.7762	GO:0006919	biological_process	caspase activation	Upregulation of the activity of a caspase, any of a group of cysteine proteases involved in apoptosis. [GOC:jl	http://en.wikipedia.org/wiki/ "Wikipedia"]
GO:0008308	809	5953	0	0	2	1	15	6	0.18118	0.2566	0.776	GO:0008308	molecular_function	voltage-gated anion channel activity	Catalysis of the transmembrane transfer of an anion by a voltage-gated channel. An anion is a negatively charged ion. [GOC:mtg_transport	ISBN:0815340729]	synonym: "voltage-dependent ion-selective channel activity" RELATED []|"voltage-gated ion-selective channel activity" RELATED []
GO:0016623	810	10075	0	0	1	1	0	0	0.14533	0.19235	0.7758	GO:0016623	molecular_function	oxidoreductase activity	acting on the aldehyde or oxo group of donors	oxygen as acceptor	Catalysis of an oxidation-reduction (redox) reaction in which an aldehyde or ketone (oxo) group acts as a hydrogen or electron donor and reduces oxygen. [GOC:jl]
GO:0046406	811	21780	1	1	2	0	1	0	0.18371	0.24131	0.7758	GO:0046406	molecular_function	magnesium protoporphyrin IX methyltransferase activity	Catalysis of the reaction: S-adenosyl-L-methionine + magnesium protoporphyrin = S-adenosyl-L-homocysteine + magnesium protoporphyrin monomethyl ester. [EC:2.1.1.11]	synonym: "(-)-S-adenosyl-L-methionine:magnesium-protoporphyrin IX methyltransferase activity" EXACT [EC:2.1.1.11]|"magnesium-protoporphyrin O-methyltransferase activity" EXACT []|"Mg-protoporphyrin IX methyltransferase activity" EXACT [EC:2.1.1.11]|"S-adenosyl-L-methionine:magnesium-protoporphyrin O-methyltransferase activity" EXACT [EC:2.1.1.11]|"S-adenosyl-L-methionine:magnesium-protoporphyrin-…
GO:0006576	812	4683	0	0	2	7	0	0	0.18998	0.24342	0.7754	GO:0006576	biological_process	biogenic amine metabolic process	The chemical reactions and pathways involving any of a group of naturally occurring, biologically active amines, such as norepinephrine, histamine, and serotonin, many of which act as neurotransmitters. [GOC:jl	ISBN:0395825172]	synonym: "biogenic amine metabolism" EXACT []
GO:0006629	813	4735	0	0	1	4	76	20	0.12428	0.16562	0.7748	GO:0006629	biological_process	lipid metabolic process	The chemical reactions and pathways involving lipids, compounds soluble in an organic solvent but not, or sparingly, in an aqueous solvent. Includes fatty acids; neutral fats, other fatty-acid esters, and soaps; long-chain (fatty) alcohols and waxes; sphingoids and other long-chain bases; glycolipids, phospholipids and sphingolipids; and carotenes, polyprenols, sterols, terpenes and other isopren…	synonym: "lipid metabolism" EXACT []
GO:0007093	814	5162	0	0	2	2	2	2	0.16241	0.21032	0.7748	GO:0007093	biological_process	mitotic cell cycle checkpoint	A signal transduction-based surveillance mechanism that ensures accurate chromosome replication and segregation by preventing progression through a mitotic cell cycle until conditions are suitable for the cell to proceed to the next stage. [GOC:mah	GOC:rn	PMID:12360190]	synonym: "mitotic checkpoint" RELATED []
GO:0015377	815	8970	0	0	1	1	0	0	0.22373	0.29286	0.7748	GO:0015377	molecular_function	cation:chloride symporter activity	Catalysis of the transfer of a solute or solutes from one side of a membrane to the other according to the reaction: cation(out) + Cl-(out) = cation(in) + Cl-(in). [TC:2.A.30.-.-]	synonym: "cation:chloride cotransporter activity" EXACT []
GO:0003866	817	2316	1	1	1	0	1	0	0.15182	0.20173	0.7746	GO:0003866	molecular_function	3-phosphoshikimate 1-carboxyvinyltransferase activity	Catalysis of the reaction: phosphoenolpyruvate + 3-phosphoshikimate = phosphate + 5-O-(1-carboxyvinyl)-3-phosphoshikimate. [EC:2.5.1.19]	synonym: "3-enol-pyruvoylshikimate-5-phosphate synthase activity" EXACT [EC:2.5.1.19]|"5-enolpyruvylshikimate-3-phosphate synthase activity" EXACT [EC:2.5.1.19]|"EPSP synthase activity" EXACT [EC:2.5.1.19]|"phosphoenolpyruvate:3-phosphoshikimate 5-O-(1-carboxyvinyl)-transferase activity" EXACT [EC:2.5.1.19]
GO:0051246	816	25430	0	0	1	4	0	0	0.17065	0.21818	0.7746	GO:0051246	biological_process	regulation of protein metabolic process	Any process that modulates the frequency, rate or extent of the chemical reactions and pathways involving a protein. [GOC:ai]	synonym: "regulation of protein metabolism" EXACT []
GO:0004452	818	2830	1	1	1	0	4	2	0.20564	0.2821	0.7742	GO:0004452	molecular_function	isopentenyl-diphosphate delta-isomerase activity	Catalysis of the isomerization of isopentenyl diphosphate into dimethylallyl diphosphate. [EC:5.3.3.2]	synonym: "IPP isomerase activity" EXACT [EC:5.3.3.2]|"ipp isomerase activity" EXACT [EC:5.3.3.2]|"isopentenyl-diphosphate D-isomerase activity" EXACT []|"isopentenyl-diphosphate delta3-delta2-isomerase activity" EXACT [EC:5.3.3.2]|"isopentenylpyrophosphate delta-isomerase activity" EXACT [EC:5.3.3.2]|"isopentenylpyrophosphate Delta-isomerase activity" EXACT [EC:5.3.3.2]|"isopentenylpyrophosphate …
GO:0015405	819	8995	0	0	1	3	0	0	0.21827	0.28175	0.7742	GO:0015405	molecular_function	P-P-bond-hydrolysis-driven transmembrane transporter activity	Primary active transport of a solute across a membrane, driven by the hydrolysis of the diphosphate bond of inorganic pyrophosphate, ATP, or another nucleoside triphosphate. The transport protein may or may not be transiently phosphorylated, but the substrate is not phosphorylated. Primary active transport is catalysis of the transport of a solute across a membrane, up the solute's concentration …	ISBN:0815340729	TC:3.A.-.-.-]	synonym: "P-P-bond-hydrolysis-driven transporters" EXACT []
GO:0004158	821	2580	1	1	2	0	1	0	0.19809	0.26412	0.774	GO:0004158	molecular_function	dihydroorotate oxidase activity	Catalysis of the reaction: (S)-dihydroorotate + O2 = orotate + H2O2. [EC:1.3.3.1]	synonym: "(S)-dihydroorotate:oxygen oxidoreductase activity" EXACT [EC:1.3.3.1]|"4	5-L-dihydroorotate:oxygen oxidoreductase activity" EXACT [EC:1.3.3.1]
GO:0016861	820	10301	0	0	1	5	0	0	0.1926	0.25036	0.774	GO:0016861	molecular_function	intramolecular oxidoreductase activity	interconverting aldoses and ketoses	Catalysis of an oxidation-reduction (redox) reaction in which the hydrogen donor and acceptor, which is an aldose or a ketose, are the same molecule, and no oxidized product appears. [GOC:jl]	synonym: "intramolecular isomerase activity	interconverting aldoses and ketoses" EXACT []
GO:0019222	822	11738	0	0	1	10	0	0	0.11319	0.14224	0.7738	GO:0019222	biological_process	regulation of metabolic process	Any process that modulates the frequency, rate or extent of the chemical reactions and pathways within a cell or an organism. [GOC:go_curators]	synonym: "regulation of metabolism" EXACT []
GO:0046995	823	22348	0	0	1	1	0	0	0.15314	0.21332	0.7736	GO:0046995	molecular_function	oxidoreductase activity	acting on hydrogen as donor	with other known acceptors	Catalysis of an oxidation-reduction (redox) reaction in which hydrogen reduces a known acceptor other than a cytochrome, an iron-sulfur protein, NAD, NADP, or a quinone or similar compound. [GOC:ai]
GO:0009975	824	7518	0	0	1	3	0	0	0.11503	0.15264	0.7734	GO:0009975	molecular_function	cyclase activity	Catalysis of a ring closure reaction. [ISBN:0198547684]
GO:0004716	825	3066	0	1	2	0	64	21	0.16677	0.23555	0.7726	GO:0004716	molecular_function	receptor signaling protein tyrosine kinase activity		synonym: "receptor signalling protein tyrosine kinase activity" EXACT []
GO:0006127	826	4271	1	1	1	0	1	0	0.17127	0.23663	0.7726	GO:0006127	biological_process	glycerophosphate shuttle	The process of transferring reducing equivalents from the cytosol into the mitochondria; NADH is used to synthesise glycerol 3-phosphate in the cytosol; this compound is then transported into the mitochondria where it is converted to dihydroxyacetone phosphate (DHAP) using FAD; DHAP then returns to the cytosol to complete the cycle. [GOC:jl	GOC:mtg_electron_transport	http://cancerweb.ncl.ac.uk/]
GO:0009065	827	6648	0	0	2	2	0	0	0.26567	0.36098	0.772	GO:0009065	biological_process	glutamine family amino acid catabolic process	The chemical reactions and pathways resulting in the breakdown of amino acids of the glutamine family, comprising arginine, glutamate, glutamine and proline. [GOC:ai]	synonym: "glutamine family amino acid breakdown" EXACT []|"glutamine family amino acid catabolism" EXACT []|"glutamine family amino acid degradation" EXACT []
GO:0004190	830	2612	0	1	2	0	6	3	0.18272	0.23875	0.7714	GO:0004190	molecular_function	aspartic-type endopeptidase activity	Catalysis of the hydrolysis of internal, alpha-peptide bonds in a polypeptide chain by a mechanism in which a water molecule bound by the side chains of aspartic residues at the active center acts as a nucleophile. [ISBN:0198506732 "Oxford Dictionary of Biochemistry and Molecular Biology"]	synonym: "aspartic endopeptidase activity" EXACT []|"aspartic protease activity" EXACT []|"aspartyl protease activity" EXACT []|"carboxyl protease activity" EXACT []
GO:0006510	828	4618	1	1	1	0	33	13	0.13754	0.18494	0.7714	GO:0006510	biological_process	ATP-dependent proteolysis	The hydrolysis of a peptide bond or bonds within a protein using energy from the hydrolysis of ATP. [GOC:jl]	synonym: "ATP-dependent peptidolysis" EXACT []
GO:0009788	829	7337	1	1	3	0	16	10	0.18983	0.25147	0.7714	GO:0009788	biological_process	negative regulation of abscisic acid mediated signaling	Any process that stops, prevents or reduces the frequency, rate or extent of signal transduction mediated by abscisic acid. [GOC:lr]	synonym: "down regulation of abscisic acid mediated signaling" EXACT []|"down-regulation of abscisic acid mediated signaling" EXACT []|"downregulation of abscisic acid mediated signaling" EXACT []|"inhibition of abscisic acid mediated signaling" NARROW []|"negative regulation of abscisic acid mediated signalling" EXACT []
GO:0019320	831	11829	0	0	2	1	0	0	0.174	0.26736	0.7712	GO:0019320	biological_process	hexose catabolic process	The chemical reactions and pathways resulting in the breakdown of hexose, any monosaccharide with a chain of six carbon atoms in the molecule. [ISBN:0198506732 "Oxford Dictionary of Biochemistry and Molecular Biology"]	synonym: "hexose breakdown" EXACT []|"hexose catabolism" EXACT []|"hexose degradation" EXACT []
GO:0004615	832	2973	1	1	1	0	10	5	0.19121	0.25387	0.7708	GO:0004615	molecular_function	phosphomannomutase activity	Catalysis of the reaction: D-mannose 1-phosphate = D-mannose 6-phosphate. [EC:5.4.2.8]	synonym: "alpha-D-mannose 1	6-phosphomutase activity" EXACT [EC:5.4.2.8]|"D-mannose 1	6-phosphomutase activity" EXACT [EC:5.4.2.8]|"mannose phosphomutase activity" EXACT [EC:5.4.2.8]|"phosphomannose mutase activity" EXACT [EC:5.4.2.8]
GO:0015391	833	8983	0	1	2	0	1	1	0.25847	0.37365	0.7708	GO:0015391	molecular_function	nucleobase:cation symporter activity	Catalysis of the transfer of a solute or solutes from one side of a membrane to the other according to the reaction: nucleobase(out) + cation(out) = nucleobase(in) + cation(in). [GOC:ai]
GO:0008327	834	5969	1	1	2	0	2	2	0.14207	0.19874	0.7706	GO:0008327	molecular_function	methyl-CpG binding	Interacting selectively with a methylated cytosine/guanine dinucleotide. [GOC:jl	PMID:11746232]
GO:0008237	835	5886	0	0	1	2	50	9	0.12768	0.17877	0.7702	GO:0008237	molecular_function	metallopeptidase activity	Catalysis of the hydrolysis of peptide bonds by a mechanism in which water acts as a nucleophile, one or two metal ions hold the water molecule in place, and charged amino acid side chains are ligands for the metal ions. [GOC:mah	http://merops.sanger.ac.uk/about/about_9.htm#CATTYPE]	synonym: "metalloprotease activity" EXACT [GOC:mah]|"metalloproteinase activity" EXACT [GOC:mah]
GO:0007094	837	5163	1	1	2	0	15	7	0.17935	0.24725	0.7698	GO:0007094	biological_process	mitotic cell cycle spindle assembly checkpoint	A signal transduction based surveillance mechanism that ensures the fidelity of cell division by preventing the premature advance of cells from metaphase to anaphase prior to the successful attachment of kinetochores to spindle microtubules (spindle assembly). [GOC:rn	PMID:12360190]	synonym: "Mad2-dependent checkpoint" NARROW []|"mitotic spindle checkpoint" RELATED []
GO:0043197	836	19556	1	1	1	0	21	6	0.13919	0.19452	0.7698	GO:0043197	cellular_component	dendritic spine	Protrusion from a dendrite. Spines are specialised subcellular compartments involved in the synaptic transmission. They are linked to the dendritic shaft by a restriction. Because of their bulb shape, they function as a biochemical and an electrical compartment. Spine remodeling is though to be involved in synaptic plasticity. [GOC:nln]
GO:0000310	839	282	1	1	1	0	1	0	0.1591	0.22166	0.7692	GO:0000310	molecular_function	xanthine phosphoribosyltransferase activity	Catalysis of the reaction: 5-phospho-alpha-D-ribose 1-diphosphate + xanthine = (9-D-ribosylxanthine)-5'-phosphate + diphosphate; substrate specificity for xanthine. [EC:2.4.2.22	GOC:clt]	synonym: "5-phospho-alpha-D-ribose-1-diphosphate:xanthine phospho-D-ribosyltransferase activity" EXACT [EC:2.4.2.22]|"Xan phosphoribosyltransferase activity" EXACT [EC:2.4.2.22]|"xanthine-guanine phosphoribosyltransferase activity" EXACT []|"xanthosine 5'-phosphate pyrophosphorylase activity" EXACT [EC:2.4.2.22]|"xanthylate pyrophosphorylase activity" EXACT [EC:2.4.2.22]|"xanthylic pyrophosphoryl…
GO:0010628	838	8160	0	0	2	3	0	0	0.19147	0.25906	0.7692	GO:0010628	biological_process	positive regulation of gene expression	Any process that increases the frequency, rate or extent of gene expression. Gene expression is the process in which a gene's coding sequence is converted into a mature gene product or products (proteins or RNA). This includes the production of an RNA transcript as well as any processing to produce a mature RNA product or an mRNA (for protein-coding genes) and the translation of that mRNA into pr…	GOC:tb]
GO:0042353	840	18748	0	0	2	1	0	0	0.2089	0.30252	0.7692	GO:0042353	biological_process	fucose biosynthetic process	The chemical reactions and pathways resulting in the formation of fucose (6-deoxygalactose). [GOC:jl]	synonym: "fucose anabolism" EXACT []|"fucose biosynthesis" EXACT []|"fucose formation" EXACT []|"fucose synthesis" EXACT []
GO:0005583	841	3768	0	0	1	2	0	0	0.20608	0.27481	0.769	GO:0005583	cellular_component	fibrillar collagen	Any collagen polymer in which collagen triple helices associate to form fibrils. [GOC:mah	ISBN:0721639976]
GO:0004422	842	2804	1	1	1	0	1	0	0.1619	0.22527	0.7688	GO:0004422	molecular_function	hypoxanthine phosphoribosyltransferase activity	Catalysis of the reaction: IMP + diphosphate = hypoxanthine + 5-phospho-alpha-D-ribose 1-diphosphate or GMP + diphosphate = guanine + 5-phospho-alpha-D-ribose 1-diphosphate. [EC:2.4.2.8	GOC:curators]	synonym: "6-hydroxypurine phosphoribosyltransferase activity" EXACT [EC:2.4.2.8]|"6-mercaptopurine phosphoribosyltransferase activity" EXACT [EC:2.4.2.8]|"GMP pyrophosphorylase activity" EXACT [EC:2.4.2.8]|"GPRT" RELATED [EC:2.4.2.8]|"guanine phosphoribosyltransferase activity" EXACT [EC:2.4.2.8]|"guanine-hypoxanthine phosphoribosyltransferase activity" EXACT [EC:2.4.2.8]|"guanosine 5'-phosphate …
GO:0009583	843	7141	0	0	3	2	0	0	0.16214	0.22774	0.7686	GO:0009583	biological_process	detection of light stimulus	The series of events in which a light stimulus (in the form of photons) is received and converted into a molecular signal. [GOC:go_curators]	synonym: "detection of light" EXACT []|"perception of light" RELATED []
GO:0008215	845	5866	0	0	1	1	0	0	0.21762	0.29898	0.768	GO:0008215	biological_process	spermine metabolic process	The chemical reactions and pathways involving spermine, a polybasic amine found in human sperm, in ribosomes and in some viruses, which is involved in nucleic acid packaging. Synthesis is regulated by ornithine decarboxylase which plays a key role in control of DNA replication. [http://cancerweb.ncl.ac.uk/]	synonym: "spermine metabolism" EXACT []
GO:0016210	844	9742	1	1	1	0	55	16	0.15096	0.20155	0.768	GO:0016210	molecular_function	naringenin-chalcone synthase activity	Catalysis of the reaction: 3 malonyl-CoA + 4-coumaroyl-CoA = 4 CoA + naringenin chalcone + 3 CO2. [EC:2.3.1.74]	synonym: "chalcone synthase activity" EXACT [EC:2.3.1.74]|"chalcone synthetase activity" EXACT []|"CHS" EXACT []|"DOCS" NARROW []|"flavanone synthase activity" EXACT [EC:2.3.1.74]|"flavonone synthase activity" EXACT [EC:2.3.1.74]|"malonyl-CoA:4-coumaroyl-CoA malonyltransferase (cyclizing)" BROAD [EC:2.3.1.74]
GO:0004055	846	2481	1	1	1	0	1	1	0.15122	0.20871	0.7678	GO:0004055	molecular_function	argininosuccinate synthase activity	Catalysis of the reaction: ATP + L-citrulline + L-aspartate = AMP + diphosphate + (N(omega)-L-arginino)succinate. [EC:6.3.4.5]	synonym: "arginine succinate synthetase activity" EXACT [EC:6.3.4.5]|"argininosuccinate synthetase activity" EXACT [EC:6.3.4.5]|"argininosuccinic acid synthetase activity" EXACT [EC:6.3.4.5]|"arginosuccinate synthetase activity" EXACT [EC:6.3.4.5]|"citrulline--aspartate ligase activity" EXACT [EC:6.3.4.5]|"L-citrulline:L-aspartate ligase (AMP-forming)" EXACT [EC:6.3.4.5]
GO:0000250	849	224	1	1	1	0	2	1	0.18982	0.2573	0.7674	GO:0000250	molecular_function	lanosterol synthase activity	Catalysis of the reaction: (S)-2,3-epoxysqualene = lanosterol. This is a cyclization reaction that forms the sterol nucleus. [EC:5.4.99.7]	synonym: "(S)-2	3-epoxysqualene mutase (cyclizing	lanosterol-forming)" EXACT [EC:5.4.99.7]|"2	3-epoxysqualene lanosterol cyclase activity" EXACT [EC:5.4.99.7]|"2	3-epoxysqualene--lanosterol cyclase activity" EXACT [EC:5.4.99.7]|"2	3-epoxysqualene-lanosterol cyclase activity" EXACT []|"2	3-oxidosqualene cyclase activity" EXACT [EC:5.4.99.7]|"2	3-oxidosqualene sterol cyclase activity" EXACT [EC:5.4.99.7]|"2	3-oxidosqualene-lanosterol cyclase activity" EXACT [EC:5.4.99.7]|"lanosterol 2	3-oxidosqualene cyclase activity" EXACT [EC:5.4.99.7]|"OSC" EXACT []|"oxidosqualene--lanosterol cyclase activity" EXACT [EC:5.4.99.7]|"oxidosqualene-lanosterol cyclase activity" EXACT []|"oxidosqualene:lanosterol cyclase activity" EXACT [PMID:18033581]|"squalene 2	3-epoxide:lanosterol cyclase activity" EXACT [EC:5.4.99.7]|"squalene epoxidase-cyclase activity" EXACT [EC:5.4.99.7]|"squalene-2	3-oxide-lanosterol cyclase activity" EXACT [EC:5.4.99.7]
GO:0016880	847	10320	0	0	1	1	0	0	0.1504	0.20299	0.7674	GO:0016880	molecular_function	acid-ammonia (or amide) ligase activity	Catalysis of the ligation of an acid to ammonia (NH3) or an amide via a carbon-nitrogen bond with concomitant breakage of a diphosphate linkage, usually in a nucleoside triphosphate. [GOC:jl]	synonym: "amide synthase activity" EXACT []
GO:0051248	848	25432	0	0	2	1	0	0	0.2199	0.29113	0.7674	GO:0051248	biological_process	negative regulation of protein metabolic process	Any process that stops, prevents or reduces the frequency, rate or extent of chemical reactions and pathways involving a protein. [GOC:ai]	synonym: "down regulation of protein metabolic process" EXACT []|"down-regulation of protein metabolic process" EXACT []|"downregulation of protein metabolic process" EXACT []|"inhibition of protein metabolic process" NARROW []|"negative regulation of protein metabolism" EXACT []
GO:0010226	850	7763	0	1	1	0	2	1	0.15486	0.21023	0.7668	GO:0010226	biological_process	response to lithium ion	A change in state or activity of a cell or an organism (in terms of movement, secretion, enzyme production, gene expression, etc.) as a result of a lithium (Li+) ion stimulus. [GOC:tb]
GO:0051592	851	25774	0	0	1	1	12	6	0.14734	0.19732	0.7666	GO:0051592	biological_process	response to calcium ion	A change in state or activity of a cell or an organism (in terms of movement, secretion, enzyme production, gene expression, etc.) as a result of a calcium ion stimulus. [GOC:ai]	synonym: "response to Ca2+ ion" EXACT []
GO:0019321	852	11830	0	0	1	4	0	0	0.14848	0.2033	0.7656	GO:0019321	biological_process	pentose metabolic process	The chemical reactions and pathways involving a pentose, any monosaccharide with a chain of five carbon atoms in the molecule. [ISBN:0198506732 "Oxford Dictionary of Biochemistry and Molecular Biology"]	synonym: "pentose metabolism" EXACT []
GO:0030427	853	13548	0	0	1	6	77	11	0.09017	0.12861	0.7656	GO:0030427	cellular_component	site of polarized growth	Any part of a cell where non-isotropic growth takes place. [GOC:mah]	synonym: "site of polarized growth (sensu Fungi)" EXACT []|"site of polarized growth (sensu Saccharomyces)" EXACT []
GO:0032553	854	15627	0	0	1	1	0	0	0.12566	0.17892	0.7654	GO:0032553	molecular_function	ribonucleotide binding	Interacting selectively with a ribonucleotide, any compound consisting of a ribonucleoside that is esterified with (ortho)phosphate or an oligophosphate at any hydroxyl group on the ribose moiety. [GOC:mah]
GO:0030433	855	13554	1	1	2	0	12	6	0.17292	0.23771	0.7648	GO:0030433	biological_process	ER-associated protein catabolic process	The chemical reactions and pathways resulting in the breakdown of unfolded or misfolded proteins transported from the endoplasmic reticulum and targeted to cytoplasmic proteasomes for degradation. [GOC:mah	PMID:14607247]	synonym: "endoplasmic reticulum-associated protein catabolic process" EXACT []|"endoplasmic reticulum-associated protein catabolism" EXACT []|"ER-associated protein breakdown" EXACT []|"ER-associated protein catabolism" EXACT []|"ER-associated protein degradation" EXACT []|"ERAD" EXACT []
GO:0044403	856	20354	0	0	1	2	0	0	0.16146	0.23125	0.7646	GO:0044403	biological_process	symbiosis	encompassing mutualism through parasitism	An interaction between two organisms living together in more or less intimate association. The term host is usually used for the larger (macro) of the two members of a symbiosis. The smaller (micro) member is called the symbiont organism. Microscopic symbionts are often referred to as endosymbionts. The various forms of symbiosis include parasitism, in which the association is disadvantageous or …	http://www.free-definition.com]	synonym: "host-pathogen interaction" RELATED []|"symbiosis" EXACT []|"symbiotic interaction" EXACT []|"symbiotic interaction between host and organism" RELATED []|"symbiotic interaction between organisms" EXACT []|"symbiotic interaction between species" EXACT []|"symbiotic interaction with other non-host organism" RELATED []
GO:0000150	857	128	1	1	1	0	1	0	0.11205	0.15682	0.7644	GO:0000150	molecular_function	recombinase activity	Catalysis of the identification and base-pairing of homologous sequences between single-stranded DNA and double-stranded DNA. [GOC:elh]	synonym: "strand transferase" NARROW []
GO:0004165	858	2587	1	1	1	0	3	2	0.2074	0.28697	0.7642	GO:0004165	molecular_function	dodecenoyl-CoA delta-isomerase activity	Catalysis of the reaction: 3-cis-dodecenoyl-CoA = 2-trans-dodecenoyl-CoA. [EC:5.3.3.8]	synonym: "3	2-trans-enoyl-CoA isomerase activity" EXACT [EC:5.3.3.8]|"acetylene-allene isomerase activity" EXACT [EC:5.3.3.8]|"delta(3)	Delta(2)-enoyl-CoA isomerase activity" EXACT [EC:5.3.3.8]|"delta(3)-cis-Delta(2)-trans-enoyl-CoA isomerase activity" EXACT [EC:5.3.3.8]|"delta3	Delta2-enoyl-CoA isomerase activity" EXACT [EC:5.3.3.8]|"delta3-cis-delta2-trans-enoyl-CoA isomerase" BROAD [EC:5.3.3.8]|"dodecenoyl-CoA (3Z)-(2E)-isomerase activity" EXACT [EC:5.3.3.8]|"dodecenoyl-CoA D-isomerase activity" EXACT []|"dodecenoyl-CoA Delta-isomerase activity" EXACT [EC:5.3.3.8]|"dodecenoyl-CoA delta3-cis-delta2-trans-isomerase activity" EXACT [EC:5.3.3.8]|"dodecenoyl-CoA isomerase …
GO:0008177	859	5832	1	1	1	0	5	1	0.17992	0.25172	0.7642	GO:0008177	molecular_function	succinate dehydrogenase (ubiquinone) activity	Catalysis of the reaction: succinate + quinone = fumarate + quinol. [EC:1.3.5.1]	synonym: "complex II" RELATED [EC:1.3.5.1]|"fumarate reductase complex (i.e. FRD	involved in anaerobic respiration	repressed in aerobic respiration)" RELATED [EC:1.3.5.1]|"menaquinol: fumarate oxidoreductase activity" EXACT [EC:1.3.5.1]|"quinol:fumarate oxidoreductase activity" EXACT []|"succinate dehydrogenase complex (i. e. SDH	involved in aerobic respiration	repressed in anaerobic respiration)" RELATED [EC:1.3.5.1]|"succinate:ubiquinone oxidoreductase activity" EXACT [EC:1.3.5.1]|"succinic dehydrogenase activity" BROAD [EC:1.3.5.1]
GO:0010174	861	7711	1	1	2	0	1	1	0.23249	0.32475	0.7642	GO:0010174	molecular_function	nucleoside transmembrane transporter activity	against a concentration gradient	Catalysis of the transfer of a nucleoside, from one side of a membrane to the other, up a concentration gradient. [GOC:tb]	synonym: "concentrative nucleoside transporter" EXACT []
GO:0050890	860	25080	0	0	1	2	0	0	0.14437	0.19646	0.7642	GO:0050890	biological_process	cognition	The operation of the mind by which an organism becomes aware of objects of thought or perception; it includes the mental activities associated with thinking, learning, and memory. [http://www.onelook.com/	ISBN:0721619908]
GO:0044419	862	20369	0	0	1	6	0	0	0.13474	0.18702	0.7638	GO:0044419	biological_process	interspecies interaction between organisms	Any process by which an organism has an effect on an organism of a different species. [GOC:cc]	synonym: "interaction with another species" EXACT []|"interspecies interaction" EXACT []|"interspecies interaction with other organisms" EXACT []
GO:0008174	863	5829	0	0	2	1	0	0	0.16833	0.23048	0.7634	GO:0008174	molecular_function	mRNA methyltransferase activity	Catalysis of the transfer of a methyl group from S-adenosyl-L-methionine to a nucleoside residue in an mRNA molecule. [GOC:mah]
GO:0005524	865	3715	1	1	1	0	659	216	0.09779	0.13453	0.7632	GO:0005524	molecular_function	ATP binding	Interacting selectively with ATP, adenosine 5'-triphosphate, a universally important coenzyme and enzyme regulator. [ISBN:0198506732 "Oxford Dictionary of Biochemistry and Molecular Biology"]
GO:0006955	864	5034	0	0	2	4	86	22	0.13287	0.18109	0.7632	GO:0006955	biological_process	immune response	Any immune system process that functions in the calibrated response of an organism to a potential internal or invasive threat. [GOC:add	GOC:mtg_15nov05]
GO:0004723	867	3073	0	1	1	0	15	8	0.16032	0.21991	0.763	GO:0004723	molecular_function	calcium-dependent protein serine/threonine phosphatase activity	Catalysis of the reaction: protein serine/threonine phosphate + H2O = protein serine/threonine + phosphate, dependent on the presence of calcium ions. [EC:3.1.3.16	GOC:mah]	synonym: "calcineurin" NARROW []|"calcium-dependent protein serine/threonine phosphatase	intrinsic catalyst activity" EXACT []
GO:0008175	866	5830	0	0	1	1	0	0	0.17596	0.24545	0.763	GO:0008175	molecular_function	tRNA methyltransferase activity	Catalysis of the transfer of a methyl group from a donor to a nucleoside residue in a tRNA molecule. [GOC:mah]
GO:0009070	868	6653	0	0	2	3	3	2	0.17662	0.30712	0.7626	GO:0009070	biological_process	serine family amino acid biosynthetic process	The chemical reactions and pathways resulting in the formation of amino acids of the serine family, comprising cysteine, glycine, homoserine, selenocysteine and serine. [GOC:ai]	synonym: "serine family amino acid anabolism" EXACT []|"serine family amino acid biosynthesis" EXACT []|"serine family amino acid formation" EXACT []|"serine family amino acid synthesis" EXACT []
GO:0042299	869	18695	1	1	1	0	4	2	0.19177	0.26231	0.762	GO:0042299	molecular_function	lupeol synthase activity	Catalysis of the cyclization of (S)-2,3-oxidosqualene to lupeol. [PMID:9883589]	synonym: "oxidosqualene:lupeol cyclase activity" EXACT [PMID:18033581]
GO:0001669	870	857	1	1	1	0	4	3	0.14433	0.20769	0.7618	GO:0001669	cellular_component	acrosome	A structure in the head of a spermatozoon that contains acid hydrolases, and is concerned with the breakdown of the outer membrane of the ovum during fertilization. It lies just beneath the plasma membrane and is derived from the lysosome. [ISBN:0124325653	ISBN:0198506732 "Oxford Dictionary of Biochemistry and Molecular Biology"]
GO:0001726	871	911	1	1	1	0	77	14	0.13268	0.18598	0.7614	GO:0001726	cellular_component	ruffle	Projection at the leading edge of a crawling cell; the protrusions are supported by a microfilament meshwork. [ISBN:0124325653]	synonym: "membrane ruffle" RELATED []
GO:0042285	873	18683	0	0	1	1	0	0	0.15693	0.22374	0.7614	GO:0042285	molecular_function	xylosyltransferase activity	Catalysis of the transfer of a xylosyl group to an acceptor molecule, typically another carbohydrate or a lipid. [GOC:ai]
GO:0042921	872	19291	1	1	1	0	13	9	0.21745	0.31358	0.7614	GO:0042921	biological_process	glucocorticoid receptor signaling pathway	Any series of molecular signals generated as a consequence of a glucocorticoid binding to its receptor. [GOC:mah]	synonym: "glucocorticoid receptor signalling pathway" EXACT []
GO:0030795	874	13885	1	1	1	0	1	1	0.17541	0.24227	0.7612	GO:0030795	molecular_function	jasmonate O-methyltransferase activity	Catalysis of the reaction: S-adenosyl-L-methionine + jasmonate = S-adenosyl-L-homocysteine + methyljasmonate. [EC:2.1.1.141]	synonym: "jasmonic acid carboxyl methyltransferase activity" EXACT [EC:2.1.1.141]|"S-adenosyl-L-methionine:jasmonate O-methyltransferase activity" EXACT [EC:2.1.1.141]|"S-adenosyl-L-methionine:jasmonic acid carboxyl methyltransferase activity" EXACT []
GO:0016886	875	10326	0	0	1	1	0	0	0.13371	0.19424	0.761	GO:0016886	molecular_function	ligase activity	forming phosphoric ester bonds	Catalysis of the ligation of two substances via a phosphoric ester bond with concomitant breakage of a diphosphate linkage, usually in a nucleoside triphosphate. [GOC:jl]
GO:0004088	877	2514	1	1	2	0	2	1	0.17688	0.25386	0.7608	GO:0004088	molecular_function	carbamoyl-phosphate synthase (glutamine-hydrolyzing) activity	Catalysis of the reaction: 2 ATP + L-glutamine + CO2 + H2O = 2 ADP + phosphate + glutamate + carbamoyl phosphate. [EC:6.3.5.5]	synonym: "carbamoyl phosphate synthase (glutamine-hydrolyzing) activity" EXACT []|"carbamoyl phosphate synthetase activity" EXACT [EC:6.3.5.5]|"carbamoyl-phosphate synthase (glutamine-hydrolysing) activity" EXACT [EC:6.3.5.5]|"carbamoyl-phosphate synthetase (glutamine-hydrolysing) activity" EXACT [EC:6.3.5.5]|"carbamoyl-phosphate synthetase (glutamine-hydrolyzing) activity" EXACT [EC:6.3.5.5]|"ca…	carbamate-phosphorylating) activity" EXACT [EC:6.3.5.5]|"CPS activity" EXACT [EC:6.3.5.5]|"GD-CPSase activity" EXACT [EC:6.3.5.5]|"glutamine-dependent carbamoyl-phosphate synthase activity" EXACT [EC:6.3.5.5]|"glutamine-dependent carbamyl phosphate synthetase activity" EXACT [EC:6.3.5.5]|"hydrogen-carbonate:L-glutamine amido-ligase (ADP-forming	carbamate-phosphorylating) activity" EXACT [EC:6.3.5.5]
GO:0015706	876	9267	1	1	1	0	5	5	0.18103	0.25858	0.7608	GO:0015706	biological_process	nitrate transport	The directed movement of nitrate into, out of, within or between cells. [GOC:krc]
GO:0006970	878	5046	0	0	2	4	120	47	0.08475	0.11913	0.7606	GO:0006970	biological_process	response to osmotic stress	A change in state or activity of a cell or an organism (in terms of movement, secretion, enzyme production, gene expression, etc.) as a result of a stimulus indicating an increase or decrease in the concentration of solutes outside the organism or cell. [GOC:jl]	synonym: "osmotic response" EXACT []|"osmotic stress response" EXACT []
GO:0040015	879	18394	1	1	3	0	7	5	0.18371	0.25107	0.7606	GO:0040015	biological_process	negative regulation of multicellular organism growth	Any process that stops, prevents or reduces the frequency, rate or extent of growth of an organism to reach its usual body size. [GOC:dph	GOC:ems	GOC:tb]	synonym: "negative regulation of body growth" EXACT [GOC:dph	GOC:tb]|"negative regulation of body size" EXACT [GOC:dph	GOC:tb]
GO:0042300	880	18696	1	1	1	0	2	1	0.18326	0.25414	0.7604	GO:0042300	molecular_function	beta-amyrin synthase activity	Catalysis of the cyclization and rearrangement of 2,3-oxidosqualene into beta-amyrin. [PMID:9746369]	synonym: "oxidosqualene:beta-amyrin cyclase activity" EXACT [PMID:18033581]
GO:0030611	881	13706	0	0	1	2	0	0	0.11491	0.16143	0.7602	GO:0030611	molecular_function	arsenate reductase activity	Catalysis of the interconversion of arsenate and arsenite. [GOC:mah]
GO:0046523	882	21893	1	1	1	0	1	1	0.20553	0.28974	0.7598	GO:0046523	molecular_function	S-methyl-5-thioribose-1-phosphate isomerase activity	Catalysis of the reaction: 5-methylthio-5-deoxy-D-ribose 1-phosphate = 5-methylthio-5-deoxy-D-ribulose 1-phosphate. [EC:5.3.1.23]	synonym: "1-phospho-5'-S-methylthioribose isomerase activity" EXACT [EC:5.3.1.23]|"1-PMTR isomerase activity" EXACT [EC:5.3.1.23]|"5-methylthio-5-deoxy-D-ribose-1-phosphate ketol-isomerase activity" EXACT [EC:5.3.1.23]|"5-methylthioribose-1-phosphate isomerase activity" EXACT []|"methylthioribose 1-phosphate isomerase activity" EXACT [EC:5.3.1.23]|"MTR-1-P isomerase activity" EXACT [EC:5.3.1.23]|…
GO:0010341	883	7873	1	1	1	0	1	0	0.19753	0.2799	0.7596	GO:0010341	molecular_function	gibberellin carboxyl-O-methyltransferase activity	Catalysis of the reaction: S-adenosyl-L-methionine + GA = S-adenosyl-L-homocysteine + GA methyl ester. [PMID:17220201]
GO:0010721	884	8253	0	0	2	1	0	0	0.20233	0.29045	0.759	GO:0010721	biological_process	negative regulation of cell development	Any process that decreases the rate, frequency or extent of the progression of the cell over time, from its formation to the mature structure. Cell development does not include the steps involved in committing a cell to a specific fate. [GOC:dph	GOC:tb]
GO:0045263	885	20668	0	0	2	2	3	3	0.14496	0.21538	0.759	GO:0045263	cellular_component	proton-transporting ATP synthase complex	coupling factor F(o)	All non-F1 subunits of a hydrogen-transporting ATP synthase, including integral and peripheral membrane proteins. [PMID:10838056]	synonym: "hydrogen-transporting ATP synthase	coupling factor CF(0)" NARROW []|"hydrogen-transporting ATP synthase	F0 sector" EXACT []|"proton-transporting ATP synthase complex	coupling factor F(0)" EXACT []
GO:0016721	886	10167	0	0	1	1	0	0	0.1163	0.16057	0.7588	GO:0016721	molecular_function	oxidoreductase activity	acting on superoxide radicals as acceptor	Catalysis of an oxidation-reduction (redox) reaction in which a superoxide radical (O2- or O2.-) acts as a hydrogen or electron acceptor. [GOC:ai]
GO:0009584	889	7142	0	0	1	1	0	0	0.18647	0.27085	0.758	GO:0009584	biological_process	detection of visible light	The series of events in which a visible light stimulus is received by a cell and converted into a molecular signal. A visible light stimulus is electromagnetic radiation that can be perceived visually by an organism; for organisms lacking a visual system, this can be defined as light with a wavelength within the range 380 to 780 nm. [GOC:go_curators	ISBN:0198506732 "Oxford Dictionary of Biochemistry and Molecular Biology"]	synonym: "perception of visible light" RELATED []
GO:0031958	887	15035	0	0	1	1	0	0	0.18999	0.28038	0.758	GO:0031958	biological_process	corticosteroid receptor signaling pathway	Any series of molecular signals generated as a consequence of a corticosteroid binding to its receptor. [GOC:mah	PMID:11027914	PMID:12606724]	synonym: "corticosteroid receptor signalling pathway" EXACT []
GO:0050886	888	25076	0	0	1	1	1	1	0.13995	0.19444	0.758	GO:0050886	biological_process	endocrine process	Any of the hormonal, neural, and secretory processes that release products into the blood or lymph. These products have specific effects on other organs. [ISBN:0721662544 "Dorland's Illustrated Medical Dictionary"]	synonym: "endocrine physiological process" EXACT []|"endocrine physiology" EXACT []
GO:0019227	890	11740	1	1	1	0	74	15	0.1475	0.21457	0.7572	GO:0019227	biological_process	action potential propagation	A neurological process that causes the sequential depolarization of a neuron's cell membrane along an axon. [GOC:isa_complete]
GO:0016820	891	10260	0	0	1	1	0	0	0.13314	0.19046	0.757	GO:0016820	molecular_function	hydrolase activity	acting on acid anhydrides	catalyzing transmembrane movement of substances	Catalysis of the hydrolysis of an acid anhydride to directly drive the transport of a substance across a membrane. [GOC:mah]
GO:0043204	892	19563	1	1	1	0	28	7	0.10364	0.15452	0.7568	GO:0043204	cellular_component	perikaryon	The portion of the cell soma (cell body) that excludes the nucleus. [GOC:jl]	synonym: "cell soma cytoplasm" RELATED []
GO:0030154	893	13288	0	0	1	12	82	16	0.10833	0.14779	0.7566	GO:0030154	biological_process	cell differentiation	The process whereby relatively unspecialized cells, e.g. embryonic or regenerative cells, acquire specialized structural and/or functional features that characterize the cells, tissues, or organs of the mature organism or some other relatively stable phase of the organism's life history. Differentiation includes the processes involved in commitment of a cell to a specific fate. [ISBN:0198506732 "…
GO:0030246	894	13376	0	0	1	2	24	11	0.09898	0.13949	0.7566	GO:0030246	molecular_function	carbohydrate binding	Interacting selectively with any carbohydrate. [GOC:mah]	synonym: "selectin" RELATED []
GO:0045596	895	20987	0	0	3	4	0	0	0.1822	0.25386	0.7566	GO:0045596	biological_process	negative regulation of cell differentiation	Any process that stops, prevents or reduces the frequency, rate or extent of cell differentiation. [GOC:go_curators]	synonym: "down regulation of cell differentiation" EXACT []|"down-regulation of cell differentiation" EXACT []|"downregulation of cell differentiation" EXACT []|"inhibition of cell differentiation" NARROW []
GO:0008652	898	6260	0	0	2	8	7	3	0.18897	0.31597	0.7562	GO:0008652	biological_process	amino acid biosynthetic process	The chemical reactions and pathways resulting in the formation of amino acids, organic acids containing one or more amino substituents. [ISBN:0198506732 "Oxford Dictionary of Biochemistry and Molecular Biology"]	synonym: "amino acid anabolism" EXACT []|"amino acid biosynthesis" EXACT []|"amino acid formation" EXACT []|"amino acid synthesis" EXACT []
GO:0017140	899	10541	1	1	1	0	1	0	0.10866	0.1581	0.7562	GO:0017140	molecular_function	lipoic acid synthase activity	Catalysis of the reaction: octanoic acid + 2 S = lipoic acid + 2 H. [PMID:11106496	PMID:11389890]
GO:0045083	896	20495	1	1	2	0	27	6	0.25741	0.36009	0.7562	GO:0045083	biological_process	negative regulation of interleukin-12 biosynthetic process	Any process that stops, prevents or reduces the frequency, rate or extent of the chemical reactions and pathways resulting in the formation of interleukin-12. [GOC:go_curators]	synonym: "down regulation of interleukin-12 biosynthetic process" EXACT []|"down-regulation of interleukin-12 biosynthetic process" EXACT []|"downregulation of interleukin-12 biosynthetic process" EXACT []|"inhibition of interleukin-12 biosynthetic process" NARROW []|"negative regulation of IL-12 biosynthesis" EXACT []|"negative regulation of IL-12 biosynthetic process" EXACT []|"negative regulat…
GO:0048024	897	23363	0	0	2	2	8	3	0.18918	0.26622	0.7562	GO:0048024	biological_process	regulation of nuclear mRNA splicing	via spliceosome	Any process that modulates the frequency, rate or extent of mRNA splicing via a spliceosomal mechanism. [GOC:jic]	synonym: "regulation of nuclear mRNA splicing via U2-type spliceosome" NARROW []|"regulation of pre-mRNA splicing" BROAD []
GO:0006596	900	4702	0	0	2	3	11	5	0.18203	0.28554	0.7558	GO:0006596	biological_process	polyamine biosynthetic process	The chemical reactions and pathways resulting in the formation of polyamines, any organic compound containing two or more amino groups. [ISBN:0198506732 "Oxford Dictionary of Biochemistry and Molecular Biology"]	synonym: "polyamine anabolism" EXACT []|"polyamine biosynthesis" EXACT []|"polyamine formation" EXACT []|"polyamine synthesis" EXACT []
GO:0046907	901	22265	0	0	2	9	69	20	0.08966	0.14013	0.7556	GO:0046907	biological_process	intracellular transport	The directed movement of substances within a cell. [GOC:ai]
GO:0000776	902	534	0	0	3	1	4	4	0.14342	0.20344	0.7554	GO:0000776	cellular_component	kinetochore	A multisubunit complex that is located at the centromeric region of DNA and provides an attachment point for the spindle microtubules. [GOC:elh]
GO:0006972	904	5048	0	0	1	1	45	12	0.1191	0.17725	0.755	GO:0006972	biological_process	hyperosmotic response	A change in state or activity of a cell or an organism or cell (in terms of movement, secretion, enzyme production, gene expression, etc.) as a result of detection of, or exposure to, a hyperosmotic environment, i.e. an environment with a higher concentration of solutes than the organism or cell. [GOC:jl	http://cancerweb.ncl.ac.uk/]	synonym: "HOG response" EXACT []|"hypertonic response" EXACT []
GO:0042439	903	18833	0	0	1	1	0	0	0.19742	0.28122	0.755	GO:0042439	biological_process	ethanolamine and derivative metabolic process		synonym: "ethanolamine and derivative metabolism" EXACT []
GO:0042026	905	18444	1	1	1	0	18	10	0.13037	0.18894	0.7548	GO:0042026	biological_process	protein refolding	The process carried out by a cell that restores the biological activity of an unfolded or misfolded protein, using helper proteins such as chaperones. [GOC:mb]	synonym: "heat shock protein activity" RELATED []
GO:0009892	906	7437	0	0	2	5	4	2	0.15241	0.21681	0.7542	GO:0009892	biological_process	negative regulation of metabolic process	Any process that stops, prevents or reduces the frequency, rate or extent of the chemical reactions and pathways within a cell or an organism. [GOC:go_curators]	synonym: "down regulation of metabolic process" EXACT []|"down-regulation of metabolic process" EXACT []|"downregulation of metabolic process" EXACT []|"inhibition of metabolic process" NARROW []|"negative regulation of metabolism" EXACT []
GO:0016887	907	10327	0	0	1	1	154	50	0.09417	0.13873	0.7538	GO:0016887	molecular_function	ATPase activity	Catalysis of the reaction: ATP + H2O = ADP + phosphate. May or may not be coupled to another reaction. [EC:3.6.1.3	GOC:jl]	synonym: "(Ca2+ + Mg2+)-ATPase" NARROW [EC:3.6.1.3]|"adenosine 5'-triphosphatase activity" EXACT [EC:3.6.1.3]|"adenosine triphosphatase activity" EXACT [EC:3.6.1.3]|"adenosinetriphosphatase activity" EXACT []|"ATP hydrolase activity" EXACT [EC:3.6.1.3]|"ATP monophosphatase activity" EXACT [EC:3.6.1.3]|"ATP phosphohydrolase activity" EXACT []|"complex V (mitochondrial electron transport)" RELATED …
GO:0005903	910	4056	1	1	1	0	2	2	0.137	0.19826	0.7534	GO:0005903	cellular_component	brush border	Dense covering of microvilli on the apical surface of epithelial cells in the intestine and kidney; the microvilli aid absorption by increasing the surface area of the cell. [ISBN:0815316194]
GO:0009678	908	7229	1	1	2	0	3	3	0.20182	0.28867	0.7534	GO:0009678	molecular_function	hydrogen-translocating pyrophosphatase activity	Catalysis of the hydrolysis of pyrophosphate, which generates a proton motive force. [GOC:mtg_transport	ISBN:0815340729	TC:3.A.10.-.-]	synonym: "proton-translocating pyrophosphatase activity" EXACT []
GO:0046982	909	22335	1	1	1	0	86	35	0.12432	0.18213	0.7534	GO:0046982	molecular_function	protein heterodimerization activity	Interacting selectively with a nonidentical protein to form a heterodimer. [GOC:ai]
GO:0004013	911	2441	1	1	1	0	5	2	0.1725	0.2533	0.7528	GO:0004013	molecular_function	adenosylhomocysteinase activity	Catalysis of the reaction: S-adenosyl-L-homocysteine + H2O = adenosine + L-homocysteine. [EC:3.3.1.1]	synonym: "adenosylhomocysteine hydrolase activity" EXACT [EC:3.3.1.1]|"AdoHcyase activity" EXACT [EC:3.3.1.1]|"S-adenosyl-L-homocysteine hydrolase activity" EXACT [EC:3.3.1.1]|"S-adenosylhomocysteinase activity" EXACT [EC:3.3.1.1]|"S-adenosylhomocysteine hydrolase activity" BROAD [EC:3.3.1.1]|"S-adenosylhomocysteine synthase activity" EXACT [EC:3.3.1.1]|"SAHase activity" EXACT [EC:3.3.1.1]
GO:0006555	912	4662	0	0	2	4	19	8	0.20202	0.27458	0.7526	GO:0006555	biological_process	methionine metabolic process	The chemical reactions and pathways involving methionine (2-amino-4-(methylthio)butanoic acid), a sulfur-containing, essential amino acid found in peptide linkage in proteins. [GOC:jl	ISBN:0198506732 "Oxford Dictionary of Biochemistry and Molecular Biology"]	synonym: "methionine and threonine metabolic process" BROAD []|"methionine and threonine metabolism" BROAD []|"methionine metabolism" EXACT []
[truncated: 5,035 more rows]
[truncated: 26 more columns]
