# Supplementary material for: Phylloxera (Daktulosphaira vitifoliae Fitch) alters the carbohydrate metabolism in root galls to allowing the compatible interaction with grapevine (Vitis ssp.) roots
Source: Plant Sci. 2015 May;234:38–49. doi: 10.1016/j.plantsci.2015.02.002 (PMC4388344; doi:10.1016/j.plantsci.2015.02.002)
Supplement: Supplementary file 5 [file mmc5.csv]

Table S5
RESULTS Microarray							ANNOTATION obtained from VitisNet
Targets (VvGI7)	logFC	adjPVal	Rank	maxNFP	Description (VvGI7)	GeneOntology (VvGI7)	Unique ID	12Xv0 ID	Gene Name Description (Vitis Net)	Best arabidopsis match	Arabidopsis name	Network	briefname, EC or Kegg ID
TC118370.1	5.840354318	1.36E-07	16	0	TC118370 homologue to UniRef100_A7Q0Q0 Cluster: Chromosome chr7 scaffold_42, whole genome shotgun sequence; n=1; Vitis vinifera|Rep: Chromosome chr7 scaffold_42, whole genome shotgun sequence - Vitis vinifera (Grape), partial (16%)		VIT_07s0005g01680	GSVIVT01028143001	Stachyose synthase	AT4G01970	galactinol-raffinose galactosyltransferase/ hydrolase, hydrolyzing O-glycosyl compounds	vv10052Galactose_metabolism	E2_4_1_67
TC119411.1	5.635389006	4.04E-08	1	0	TC119411 UniRef100_A7PL71 Cluster: Chromosome chr7 scaffold_20, whole genome shotgun sequence; n=1; Vitis vinifera|Rep: Chromosome chr7 scaffold_20, whole genome shotgun sequence - Vitis vinifera (Grape), partial (23%)		VIT_13s0019g04590	GSVIVT01016242001	Arsenite-transporting ATPase (ArsA)	AT3G10350	anion-transporting ATPase family protein | chr3:3208239-3211294 FORWARD	vv50131Primary_active_transporter_cat_A2_to_A4	K01551
TC119934.1	5.527657938	1.68E-07	30	0.00001	TC119934 UniRef100_A7NTW0 Cluster: Chromosome chr18 scaffold_1, whole genome shotgun sequence; n=1; Vitis vinifera|Rep: Chromosome chr18 scaffold_1, whole genome shotgun sequence - Vitis vinifera (Grape), partial (44%)		VIT_18s0001g10500	GSVIVT01009493001	ABA 8'-hydroxylase CYP707A1	AT3G19270	CYP707A4; (+)-abscisic acid 8'-hydroxylase/ oxygen binding	vv10906Carotenoid_biosynthesis vv11013ABA_biosynthesis vv30001ABA_signaling	E1_14_13_93
TC110130.1	5.519388697	4.04E-08	4	0	TC110130 homologue to UniRef100_A7Q0S8 Cluster: Chromosome chr7 scaffold_42, whole genome shotgun sequence; n=1; Vitis vinifera|Rep: Chromosome chr7 scaffold_42, whole genome shotgun sequence - Vitis vinifera (Grape), complete	GO:0005575; cellular_component; ; C; TAIR|gene:2027548~93.48~83 // GO:0009644; response to high light intensity; ; B; TAIR|gene:3697143~94.96~81 // GO:0016757; transferase activity, transferring glycosyl groups; 2.4; M; TAIR|gene:2027548~93.48~83 // GO:00	VIT_07s0005g01980	GSVIVT01028176001	Glycosyl transferase family 8 protein	AT2G47180	AtGolsS1; galactol synthase
TC114480.1	5.516439835	4.04E-08	2	0	TC114480 homologue to UniRef100_Q9LT08 Cluster: 26S proteasome non-ATPase regulatory subunit 14; n=3; Arabidopsis thaliana|Rep: 26S proteasome non-ATPase regulatory subunit 14 - Arabidopsis thaliana (Mouse-ear cress), partial (66%)	GO:0005575; cellular_component; ; C; ZFIN|ZDB-GENE-070410-56~94.33~63 // GO:0030104; water homeostasis; ; B; WB|WBGene00004467~92.11~61 // GO:0009792; embryonic development ending in birth or egg hatching; ; B; WB|WBGene00004467~92.11~61 // GO:0003674; mo	VIT_18s0001g10820	GSVIVT01009529001	Proteasome 26S regulatory subunit (RPN11)	AT5G23540	26S proteasome regulatory subunit, putative	vv23050Proteasome	K03030
TC127833.1	5.116725103	4.04E-08	3	0	TC127833 UniRef100_A7QVP8 Cluster: Chromosome chr14 scaffold_190, whole genome shotgun sequence; n=1; Vitis vinifera|Rep: Chromosome chr14 scaffold_190, whole genome shotgun sequence - Vitis vinifera (Grape), complete	GO:0005575; cellular_component; ; C; UniProtKB|P83343~83.15~83 // GO:0008061; chitin binding; ; M; TAIR|gene:1005832541~85.05~50 // GO:0006952; defense response; ; B; UniProtKB|P83343~83.15~83 // GO:0005739; mitochondrion; ; C; GR_protein|Q2R1V2~85.44~69	VIT_14s0081g00030	GSVIVT01036279001	Pathogenesis-related protein-4 (Chitinase )	AT3G04720	PR4 (PATHOGENESIS-RELATED 4); chitin binding	vv10530Aminosugars_metabolism	E3_2_1_14
TC113481.1	4.853176928	8.24E-08	9	0	TC113481 UniRef100_A7P423 Cluster: Chromosome chr1 scaffold_5, whole genome shotgun sequence; n=2; Vitis vinifera|Rep: Chromosome chr1 scaffold_5, whole genome shotgun sequence - Vitis vinifera (Grape), complete		VIT_01s0011g06470	GSVIVT01011582001	Galacturonic acid reductase	AT1G59950	aldo/keto reductase, putative	vv40006Cell_wall	E1_1_1_203
TC108952.1	4.819199962	1.68E-07	36	0.00001	TC108952 UniRef100_A7NTW0 Cluster: Chromosome chr18 scaffold_1, whole genome shotgun sequence; n=1; Vitis vinifera|Rep: Chromosome chr18 scaffold_1, whole genome shotgun sequence - Vitis vinifera (Grape), complete	GO:0009687; abscisic acid metabolic process; ; B; TAIR|gene:3714448~83.28~67 // GO:0016023; cytoplasmic membrane-bound vesicle; ; C; GR_protein|A2Z212~90.41~69 // GO:0019825; oxygen binding; ; M; TAIR|gene:2066137~83.28~67 // GO:0010295; (+)-abscisic acid	VIT_18s0001g10500	GSVIVT01009493001	ABA 8'-hydroxylase CYP707A1	AT3G19270	CYP707A4; (+)-abscisic acid 8'-hydroxylase/ oxygen binding	vv10906Carotenoid_biosynthesis vv11013ABA_biosynthesis vv30001ABA_signaling	E1_14_13_93
TC106921.1	4.584595772	3.77E-07	82	0.00003	TC106921 UniRef100_A7PL71 Cluster: Chromosome chr7 scaffold_20, whole genome shotgun sequence; n=1; Vitis vinifera|Rep: Chromosome chr7 scaffold_20, whole genome shotgun sequence - Vitis vinifera (Grape), partial (75%)	GO:0030446; hyphal cell wall; ; C; CGD|CAL0000215~82.35~56 // GO:0005575; cellular_component; ; C; dictyBase|DDB0231710~88.99~64 // GO:0006021; inositol biosynthetic process; ; B; CGD|CAL0000215~82.35~56 // GO:0008654; phospholipid biosynthetic process; ;	VIT_07s0031g00920	GSVIVT01022158001	Inositol-3-phosphate synthase	AT2G22240	MIPS2 (MYO-INOSITOL-1-PHOSTPATE SYNTHASE 2)	vv10562Inositol_phosphate_metabolism	E5_5_1_4
TC121704.1	4.460303464	1.14E-07	13	0	TC121704 UniRef100_A7PGH0 Cluster: Chromosome chr17 scaffold_16, whole genome shotgun sequence; n=1; Vitis vinifera|Rep: Chromosome chr17 scaffold_16, whole genome shotgun sequence - Vitis vinifera (Grape), complete		VIT_17s0000g04750	GSVIVT01008169001	hypothetical protein		(UGT89B1 (UDP-GLUCOSYL TRANSFERASE 89B1))	vv10040Pentose_glucuronate_interconversion vv10500Starch_and_sucrose_metabolism	E2_4_1_17
TC107605.1	4.421620659	2.09E-07	45	0.00001	TC107605 UniRef100_A7PL71 Cluster: Chromosome chr7 scaffold_20, whole genome shotgun sequence; n=1; Vitis vinifera|Rep: Chromosome chr7 scaffold_20, whole genome shotgun sequence - Vitis vinifera (Grape), partial (63%)	GO:0005575; cellular_component; ; C; dictyBase|DDB0231710~83.62~57 // GO:0006021; inositol biosynthetic process; ; B; dictyBase|DDB0231710~83.62~57 // GO:0008654; phospholipid biosynthetic process; ; B; dictyBase|DDB0231710~83.62~57 // GO:0004512; inosito	VIT_07s0031g00920	GSVIVT01022158001	Inositol-3-phosphate synthase	AT2G22240	MIPS2 (MYO-INOSITOL-1-PHOSTPATE SYNTHASE 2)	vv10562Inositol_phosphate_metabolism	E5_5_1_4
TC124362.1	4.239650771	1.12E-07	12	0	TC124362 homologue to UniRef100_A7PL71 Cluster: Chromosome chr7 scaffold_20, whole genome shotgun sequence; n=1; Vitis vinifera|Rep: Chromosome chr7 scaffold_20, whole genome shotgun sequence - Vitis vinifera (Grape), partial (58%)	GO:0005575; cellular_component; ; C; TAIR|gene:2184152~94.90~58 // GO:0006021; inositol biosynthetic process; ; B; TAIR|gene:2184152~94.90~58 // GO:0008654; phospholipid biosynthetic process; ; B; TAIR|gene:2184152~94.90~58 // GO:0004512; inositol-3-phosp	VIT_07s0031g00920	GSVIVT01022158001	Inositol-3-phosphate synthase	AT2G22240	MIPS2 (MYO-INOSITOL-1-PHOSTPATE SYNTHASE 2)	vv10562Inositol_phosphate_metabolism	E5_5_1_4
TC118267.1	4.214282076	1.43E-07	19	0	TC118267 UniRef100_A7QI33 Cluster: Chromosome chr17 scaffold_101, whole genome shotgun sequence; n=1; Vitis vinifera|Rep: Chromosome chr17 scaffold_101, whole genome shotgun sequence - Vitis vinifera (Grape), partial (48%)		VIT_17s0000g05550	GSVIVT01008073001 GSVIVT01008072001	Proton-dependent oligopeptide transport (POT) family protein	AT5G62680	proton-dependent oligopeptide transport (POT) family protein	vv50122Porters_cat_7_to_17	POT
TC120143.1	4.208804739	4.68E-07	114	0.00005	TC120143 UniRef100_Q7XAU7 Cluster: Thaumatin-like protein; n=1; Vitis vinifera|Rep: Thaumatin-like protein - Vitis vinifera (Grape), partial (72%)	GO:0005739; mitochondrion; ; C; GR_protein|A2XKB9~92.79~51 // GO:0016023; cytoplasmic membrane-bound vesicle; ; C; GR_protein|A2XKB2~88.70~50	VIT_02s0025g04310		Thaumatin	AT4G11650	osmotin-like protein
TC131222.1	4.028896569	2.68E-07	51	0.00001	TC131222 homologue to UniRef100_A7P908 Cluster: Chromosome chr3 scaffold_8, whole genome shotgun sequence; n=1; Vitis vinifera|Rep: Chromosome chr3 scaffold_8, whole genome shotgun sequence - Vitis vinifera (Grape), partial (93%)	GO:0005840; ribosome; ; C; TAIR|gene:2164985~100.00~100 // GO:0003677; DNA binding; ; M; TAIR|gene:2115259~84.44~53 // GO:0006355; regulation of transcription, DNA-dependent; ; B; TAIR|gene:2115259~84.44~53 // GO:0006412; translation; 3.6.5.3; B; SGD|S000	VIT_03s0063g02620	GSVIVT01031975001	Myb RAD (Transcription factor RAD)	AT4G39250	RAD like 1	vv30009Flower_development vv60045MYBrelated	RADIALIS_1
TC135159.1	4.003746753	3.95E-07	93	0.00004	TC135159 UniRef100_A7PYU4 Cluster: Chromosome chr12 scaffold_38, whole genome shotgun sequence; n=1; Vitis vinifera|Rep: Chromosome chr12 scaffold_38, whole genome shotgun sequence - Vitis vinifera (Grape), complete	GO:0016023; cytoplasmic membrane-bound vesicle; ; C; GR_protein|A2XEQ5~73.77~51	VIT_12s0034g01140	GSVIVT01023002001	Plastocyanin domain-containing protein	AT2G02850	ARPN (PLANTACYANIN); copper ion binding / electron carrier	vv10195Photosynthesis vv50113Thylakoid_targeting_pathway	K02638
EV228075.1	3.987682702	8.24E-08	10	0	EV228075 homologue to UniRef100_A7PQ47 Cluster: Chromosome chr18 scaffold_24, whole genome shotgun sequence; n=1; Vitis vinifera|Rep: Chromosome chr18 scaffold_24, whole genome shotgun sequence - Vitis vinifera (Grape), partial (78%)	GO:0030246; carbohydrate binding; ; M; TAIR|gene:1005715153~91.45~58 // GO:0016629; 12-oxophytodienoate reductase activity; 1.3.1.42; M; GR_protein|Q84QK0~84.43~56 // GO:0016301; kinase activity; ; M; TAIR|gene:1005715153~91.45~58 // GO:0006952; defense r
TC134045.1	3.911275644	7.16E-08	8	0	TC134045 homologue to UniRef100_A5ANT9 Cluster: Chalcone--flavonone isomerase 2; n=2; Vitis vinifera|Rep: Chalcone--flavonone isomerase 2 - Vitis vinifera (Grape), partial (55%)		VIT_13s0067g03820	GSVIVT01032619001	Chalcone--flavonone isomerase (Chalcone isomerase)	AT3G55120	TT5 (TRANSPARENT TESTA 5); chalcone isomerase	vv10941Flavonoid_biosynthesis	E5_5_1_6
TC136295.1	3.83847359	6.02E-08	5	0	TC136295 UniRef100_P51093 Cluster: Leucoanthocyanidin dioxygenase; n=1; Vitis vinifera|Rep: Leucoanthocyanidin dioxygenase - Vitis vinifera (Grape), complete	GO:0005575; cellular_component; ; C; TAIR|gene:2127207~91.67~96 // GO:0009611; response to wounding; ; B; TAIR|gene:2127217~89.88~97 // GO:0010023; proanthocyanidin biosynthetic process; ; B; TAIR|gene:3355348~89.88~97 // GO:0007033; vacuole organization	VIT_02s0025g04720	GSVIVT01019892001	Leucoanthocyanidin dioxgenase	AT4G22880	leucoanthocyanidin dioxygenase	vv10941Flavonoid_biosynthesis	E1_14_11_19
TC105219.1	3.723065965	3.80E-07	85	0.00003	TC105219 UniRef100_A7PBM4 Cluster: Chromosome chr16 scaffold_10, whole genome shotgun sequence; n=1; Vitis vinifera|Rep: Chromosome chr16 scaffold_10, whole genome shotgun sequence - Vitis vinifera (Grape), complete	GO:0003674; molecular_function; ; M; TAIR|gene:2176181~86.88~73 // GO:0009536; plastid; ; C; GR_protein|A2XBF5~85.61~65 // GO:0008150; biological_process; ; B; TAIR|gene:2176181~86.88~73	VIT_16s0013g00240	GSVIVT01013845001	Unknown protein	AT5G51110	putative 4-alpha-hydroxytetrahydrobiopterin dehydratase activity
TC117069.1	3.693948233	1.54E-07	20	0	TC117069 homologue to UniRef100_A7QFU1 Cluster: Chromosome undetermined scaffold_89, whole genome shotgun sequence; n=1; Vitis vinifera|Rep: Chromosome undetermined scaffold_89, whole genome shotgun sequence - Vitis vinifera (Grape), complete		VIT_03s0017g02000	GSVIVT01015859001	UDP-glucoronosyl/UDP-glucosyl transferase family protein; Anthocyanidin 3-O-glucosyltransferase;	AT3G21760	UDP-glucoronosyl/UDP-glucosyl transferase family protein	vv10942Anthocyanin_biosynthesis	E2_4_1_115
TC107536.1	3.679261189	4.32E-07	98	0.00004	TC107536 weakly similar to UniRef100_A7QVC4 Cluster: Chromosome chr2 scaffold_187, whole genome shotgun sequence; n=1; Vitis vinifera|Rep: Chromosome chr2 scaffold_187, whole genome shotgun sequence - Vitis vinifera (Grape), partial (75%)						no Arabidopsis hit
TC126203.1	3.621645528	1.32E-07	14	0	TC126203
TC112713.1	3.510890206	1.08E-06	285	0.00031	TC112713 homologue to UniRef100_A7P7R5 Cluster: Chromosome chr9 scaffold_7, whole genome shotgun sequence; n=1; Vitis vinifera|Rep: Chromosome chr9 scaffold_7, whole genome shotgun sequence - Vitis vinifera (Grape), complete		VIT_09s0002g06070	GSVIVT01017247001	Late embryogenesis abundant protein	AT1G52690	late embryogenesis abundant protein, putative / LEA protein, putative
EE065926.1	3.391733404	1.42E-07	17	0	EE065926 UniRef100_A7PIP6 Cluster: Chromosome chr13 scaffold_17, whole genome shotgun sequence; n=1; Vitis vinifera|Rep: Chromosome chr13 scaffold_17, whole genome shotgun sequence - Vitis vinifera (Grape), partial (50%)	GO:0016491; oxidoreductase activity; 1; M; TAIR|gene:1009021165~80.17~58	VIT_13s0019g02180	GSVIVT01016487001	Tropinone reductase	AT5G06060	NAD(P)-binding Rossmann-fold superfamily protein	vv10220Urea_cycle_and_metabolism_of_amino_groups	E1_1_1_206
EE076853.1	3.327014101	2.06E-07	42	0.00001	EE076853 homologue to UniRef100_A7PL71 Cluster: Chromosome chr7 scaffold_20, whole genome shotgun sequence; n=1; Vitis vinifera|Rep: Chromosome chr7 scaffold_20, whole genome shotgun sequence - Vitis vinifera (Grape), partial (52%)	GO:0005575; cellular_component; ; C; TAIR|gene:2184152~94.55~50 // GO:0006021; inositol biosynthetic process; ; B; TAIR|gene:2184152~94.55~50 // GO:0008654; phospholipid biosynthetic process; ; B; TAIR|gene:2184152~94.55~50 // GO:0004512; inositol-3-phosp	VIT_07s0031g00920	GSVIVT01022158001	Inositol-3-phosphate synthase	AT2G22240	MIPS2 (MYO-INOSITOL-1-PHOSTPATE SYNTHASE 2)	vv10562Inositol_phosphate_metabolism	E5_5_1_4
EC941770.1	3.326579971	6.66E-07	170	0.00011	EC941770 UniRef100_A2ICC9 Cluster: Anthocyanidin synthase; n=2; Vitis|Rep: Anthocyanidin synthase - Vitis vinifera (Grape), partial (63%)	GO:0005575; cellular_component; ; C; TAIR|gene:3355348~87.11~54 // GO:0009611; response to wounding; ; B; TAIR|gene:2127217~87.11~54 // GO:0010023; proanthocyanidin biosynthetic process; ; B; TAIR|gene:3355348~87.11~54 // GO:0007033; vacuole organization	VIT_02s0025g04720	GSVIVT01019892001	Leucoanthocyanidin dioxgenase	AT4G22880	LDOX (LEUCOANTHOCYANIDIN DIOXYGENASE)	vv10941Flavonoid_biosynthesis	E1_14_11_19
TC106256.1	3.241044503	1.68E-07	22	0	TC106256 homologue to UniRef100_A7PUQ3 Cluster: Chromosome chr4 scaffold_32, whole genome shotgun sequence; n=1; Vitis vinifera|Rep: Chromosome chr4 scaffold_32, whole genome shotgun sequence - Vitis vinifera (Grape), complete		VIT_04s0023g02290	GSVIVT01018903001	S-adenosyl-L-methionine:salicylic acid carboxyl methyltransferase	AT1G19640	BSMT1; S-adenosylmethionine-dependent methyltransferase	vv10360Phenylalanine_metabolism	SAMTBSCMT
TC115261.1	3.23412675	4.99E-07	126	0.00006	TC115261 homologue to UniRef100_A7QKH3 Cluster: Chromosome chr2 scaffold_112, whole genome shotgun sequence; n=1; Vitis vinifera|Rep: Chromosome chr2 scaffold_112, whole genome shotgun sequence - Vitis vinifera (Grape), partial (78%)	GO:0009555; pollen development; ; B; TAIR|gene:2015252~90.26~76 // GO:0010306; rhamnogalacturonan II biosynthetic process; ; B; TAIR|gene:1945309~84.10~69 // GO:0046983; protein dimerization activity; ; M; TAIR|gene:2138120~86.19~60 // GO:0003674; molecul	VIT_02s0025g04210	GSVIVT01019833001	UDP-glucose 4-epimerase	AT1G12780	AtUGE1; UDP-D-glucose/UDP-D-galactose 4-epimerase	vv10052Galactose_metabolism vv10520Nucleotide_sugars_metabolism	E5_1_3_2
TC111440.1	3.233224373	7.28E-07	182	0.00013	TC111440 UniRef100_A7PDK6 Cluster: Chromosome chr17 scaffold_12, whole genome shotgun sequence; n=1; Vitis vinifera|Rep: Chromosome chr17 scaffold_12, whole genome shotgun sequence - Vitis vinifera (Grape), complete	GO:0005199; structural constituent of cell wall; ; M; TAIR|gene:3353325~90.95~93 // GO:0009826; unidimensional cell growth; ; B; TAIR|gene:2133426~81.37~80 // GO:0009831; cellulose and pectin-containing cell wall modification during multidimensional cell	VIT_17s0000g06360	GSVIVT01007987001	Alpha-expansin 3	AT1G69530	ATEXPA1 (ARABIDOPSIS THALIANA EXPANSIN A1)	vv30003Auxin_signaling	EXPA3
TC114155.1	3.128377406	7.16E-08	7	0	TC114155 UniRef100_A7QKH3 Cluster: Chromosome chr2 scaffold_112, whole genome shotgun sequence; n=1; Vitis vinifera|Rep: Chromosome chr2 scaffold_112, whole genome shotgun sequence - Vitis vinifera (Grape), complete	GO:0009555; pollen development; ; B; TAIR|gene:2015252~91.84~98 // GO:0010306; rhamnogalacturonan II biosynthetic process; ; B; TAIR|gene:1945309~82.82~94 // GO:0046983; protein dimerization activity; ; M; TAIR|gene:2138120~83.75~79 // GO:0003674; molecul	VIT_02s0025g04210	GSVIVT01019833001	UDP-glucose 4-epimerase	AT1G12780	AtUGE1; UDP-D-glucose/UDP-D-galactose 4-epimerase	vv10052Galactose_metabolism vv10520Nucleotide_sugars_metabolism	E5_1_3_2
TC122320.1	3.067028253	6.66E-07	171	0.00011	TC122320 homologue to UniRef100_A7P9H2 Cluster: Chromosome chr3 scaffold_8, whole genome shotgun sequence; n=1; Vitis vinifera|Rep: Chromosome chr3 scaffold_8, whole genome shotgun sequence - Vitis vinifera (Grape), partial (34%)		VIT_03s0063g00710	GSVIVT01031769001	alpha/beta-Hydrolases superfamily protein	at1g47480	alpha/beta-Hydrolases superfamily protein		E3_1_1_1	#BEZUG!
TC131023.1	3.019584883	1.42E-07	18	0	TC131023 homologue to UniRef100_A7P3W8 Cluster: Chromosome chr1 scaffold_5, whole genome shotgun sequence; n=1; Vitis vinifera|Rep: Chromosome chr1 scaffold_5, whole genome shotgun sequence - Vitis vinifera (Grape), partial (66%)		VIT_01s0011g05920	GSVIVT01011638001	S-adenosyl-L-methionine:salicylic acid carboxyl methyltransferase	AT1G68040	S-adenosyl-L-methionine:carboxyl methyltransferase family protein	vv10360Phenylalanine_metabolism	SAMTBSCMT
TC127108.1	3.011911576	8.80E-07	225	0.0002	TC127108 UniRef100_Q5CDC4 Cluster: LacOPZ-alpha peptide from pUC9; n=1; Cryptosporidium hominis|Rep: LacOPZ-alpha peptide from pUC9 - Cryptosporidium hominis, partial (47%)
TC109999.1	2.983898085	1.57E-07	21	0	TC109999 UniRef100_A7PIP6 Cluster: Chromosome chr13 scaffold_17, whole genome shotgun sequence; n=1; Vitis vinifera|Rep: Chromosome chr13 scaffold_17, whole genome shotgun sequence - Vitis vinifera (Grape), complete	GO:0004022; alcohol dehydrogenase activity; 1.1.1.1; M; TAIR|gene:3715777~80.77~90 // GO:0005575; cellular_component; ; C; TAIR|gene:2054446~82.35~84 // GO:0009536; plastid; ; C; GR_protein|Q84JJ3~87.05~63 // GO:0007568; aging; ; B; TAIR|gene:3715777~80.7	VIT_13s0019g02180	GSVIVT01016487001	Tropinone reductase	AT5G06060	tropinone reductase, putative / tropine dehydrogenase, putative	vv10220Urea_cycle_and_metabolism_of_amino_groups	E1_1_1_206
TC120852.1	2.882281278	6.03E-07	144	0.00009	TC120852 UniRef100_A7NUW4 Cluster: Chromosome chr18 scaffold_1, whole genome shotgun sequence; n=1; Vitis vinifera|Rep: Chromosome chr18 scaffold_1, whole genome shotgun sequence - Vitis vinifera (Grape), partial (30%)		VIT_18s0001g06120	GSVIVT01009062001	Cis-zeatin O-beta-D-glucosyltransferase	AT1G22360		vv10908Zeatin_biosynthesis	E2_4_1_215
TC128820.1	2.835109122	6.94E-06	1054	0.00732	TC128820 homologue to UniRef100_A7Q9M0 Cluster: Chromosome chr5 scaffold_67, whole genome shotgun sequence; n=1; Vitis vinifera|Rep: Chromosome chr5 scaffold_67, whole genome shotgun sequence - Vitis vinifera (Grape), partial (25%)		VIT_05s0062g00980	GSVIVT01031646001	Aldo/keto reductase AKR	AT1G60710		vv10040Pentose_glucuronate_interconversion vv10051Fructose_and_mannose_metabolism vv10052Galactose_metabolism vv10561Glycerolipid_metabolism vv10620Pyruvate_metabolism	E1_1_1_21
TC129378.1	2.808462813	1.45E-05	1578	0.02284	TC129378 UniRef100_A7Q2T4 Cluster: Ubiquitin carrier protein; n=5; Spermatophyta|Rep: Ubiquitin carrier protein - Vitis vinifera (Grape), complete	GO:0006338; chromatin remodeling; ; B; GeneDB_Spombe|SPAC18B11.07c~84.56~99 // GO:0005737; cytoplasm; ; C; SGD|S000005866~73.86~56 // GO:0016874; ligase activity; 6; M; MGI|MGI:1920568~75.90~56 // GO:0005515; protein binding; ; M; UniProtKB|Q9Y2X8~75.90~5
TC119708.1	2.808025578	8.28E-06	1150	0.00953	TC119708 weakly similar to UniRef100_A7QVC4 Cluster: Chromosome chr2 scaffold_187, whole genome shotgun sequence; n=1; Vitis vinifera|Rep: Chromosome chr2 scaffold_187, whole genome shotgun sequence - Vitis vinifera (Grape), partial (78%)	GO:0046910; pectinesterase inhibitor activity; ; M; TAIR|gene:2168002~82.48~68	VIT_16s0022g00960	GSVIVT01018598001	Invertase/pectin methylesterase inhibitor	AT5G62350		vv40006Cell_wall	PMEI
TC107644.1	2.803675508	3.18E-07	63	0.00002	TC107644 similar to UniRef100_Q84L89 Cluster: L-asparaginase; n=1; Glycine max|Rep: L-asparaginase - Glycine max (Soybean), complete	GO:0005575; cellular_component; ; C; TAIR|gene:1006229446~79.92~76 // GO:0006516; glycoprotein catabolic process; ; B; TAIR|gene:1006229446~79.92~76 // GO:0004067; asparaginase activity; 3.5.1.1; M; TAIR|gene:1006229446~79.92~76 // GO:0005739; mitochondri	VIT_18s0001g09910	GSVIVT01009430001	L-asparaginase	AT3G16150	L-asparaginase, putative / L-asparagine amidohydrolase, putative	vv10252Alanine_and_aspartate_metabolism vv10910Nitrogen_metabolism	E3_5_1_1
TC133175.1	2.796007729	1.68E-07	32	0.00001	TC133175 UniRef100_A7QX21 Cluster: Chromosome undetermined scaffold_212, whole genome shotgun sequence; n=1; Vitis vinifera|Rep: Chromosome undetermined scaffold_212, whole genome shotgun sequence - Vitis vinifera (Grape), partial (62%)	GO:0005575; cellular_component; ; C; TAIR|gene:2012314~84.09~55 // GO:0004022; alcohol dehydrogenase activity; 1.1.1.1; M; TAIR|gene:2012314~84.09~55 // GO:0009809; lignin biosynthetic process; ; B; TAIR|gene:2012314~84.09~55 // GO:0045551; cinnamyl-alcoh	VIT_13s0067g00680	GSVIVT01012391001 GSVIVT01012392001	Cinnamyl alcohol dehydrogenase	AT5G19440	cinnamyl-alcohol dehydrogenase, putative (CAD)	vv10940Phenylpropanoid_biosynthesis	E1_1_1_195
TC121742.1	2.789960842	8.46E-07	216	0.00018	TC121742 homologue to UniRef100_Q8LGR5 Cluster: Proline rich protein 2; n=1; Vitis vinifera|Rep: Proline rich protein 2 - Vitis vinifera (Grape), partial (74%)
TC136107.1	2.761975696	1.68E-07	27	0	TC136107 homologue to UniRef100_A7NZY9 Cluster: Chromosome chr6 scaffold_3, whole genome shotgun sequence; n=1; Vitis vinifera|Rep: Chromosome chr6 scaffold_3, whole genome shotgun sequence - Vitis vinifera (Grape), partial (94%)		VIT_06s0004g01380	GSVIVT01025349001 GSVIVT01025348001	S-receptor kinase	AT5G60900
TC113442.1	2.755135368	4.99E-07	129	0.00006	TC113442 UniRef100_A7PV16 Cluster: Chromosome chr4 scaffold_32, whole genome shotgun sequence; n=1; Vitis vinifera|Rep: Chromosome chr4 scaffold_32, whole genome shotgun sequence - Vitis vinifera (Grape), partial (68%)		VIT_04s0023g01110	GSVIVT01019034001	PQ-loop repeat protein	AT4G36850
TC106966.1	2.751058716	2.34E-06	542	0.00127	TC106966 UniRef100_A7PE94 Cluster: Chromosome chr11 scaffold_13, whole genome shotgun sequence; n=1; Vitis vinifera|Rep: Chromosome chr11 scaffold_13, whole genome shotgun sequence - Vitis vinifera (Grape), complete	GO:0009972; cytidine deamination; ; B; TAIR|gene:3354038~86.18~82 // GO:0005829; cytosol; ; C; TAIR|gene:3354038~86.18~82 // GO:0004126; cytidine deaminase activity; 3.5.4.5; M; TAIR|gene:3354038~86.18~82	VIT_11s0016g02340	GSVIVT01015216001	Cytidine deaminase	AT2G19570		vv10240Pyrimidine_metabolism	E3_5_4_5
TC136316.1	2.750440018	4.84E-06	841	0.00407	TC136316 homologue to UniRef100_A7P4S6 Cluster: Chromosome chr4 scaffold_6, whole genome shotgun sequence; n=1; Vitis vinifera|Rep: Chromosome chr4 scaffold_6, whole genome shotgun sequence - Vitis vinifera (Grape), complete	GO:0005739; mitochondrion; ; C; GR_protein|Q43599~84.69~88	VIT_04s0008g01800	GSVIVT01035459001	Myb domain protein 7	AT4G38620		vv60044MYB	MYB7_3
TC123486.1	2.743427599	1.68E-07	31	0.00001	TC123486 UniRef100_Q9FS43 Cluster: Pathogenesis-related protein 10; n=1; Vitis vinifera|Rep: Pathogenesis-related protein 10 - Vitis vinifera (Grape), complete
TC119433.1	2.732040787	7.60E-07	187	0.00014	TC119433 UniRef100_Q6QGY1 Cluster: Merlot proline-rich protein 2; n=1; Vitis vinifera|Rep: Merlot proline-rich protein 2 - Vitis vinifera (Grape), partial (65%)
TC125895.1	2.703392414	9.67E-07	269	0.00026	TC125895 UniRef100_Q43690 Cluster: Alcohol dehydrogenase; n=1; Vitis vinifera|Rep: Alcohol dehydrogenase - Vitis vinifera (Grape), complete	GO:0008270; zinc ion binding; ; M; GR_protein|Q9M6V6~92.86~99 // GO:0004024; alcohol dehydrogenase activity, zinc-dependent; 1.1.1.1; M; GR_protein|Q9M6V6~92.86~99	VIT_18s0001g15410	GSVIVT01010024001	Alcohol dehydrogenase 1	AT1G77120	ADH1 (ALCOHOL DEHYDROGENASE 1)	vv10010Glycolysis vv10071Fatty_acid_metabolism vv10350Tyrosine_metabolism	E1_1_1_1
TC120138.1	2.702784073	6.42E-07	167	0.00011	TC120138 UniRef100_A7PV16 Cluster: Chromosome chr4 scaffold_32, whole genome shotgun sequence; n=1; Vitis vinifera|Rep: Chromosome chr4 scaffold_32, whole genome shotgun sequence - Vitis vinifera (Grape), partial (38%)		VIT_04s0023g01110	GSVIVT01019034001	PQ-loop repeat protein	AT4G36850
TC124445.1	2.674008875	2.55E-06	570	0.00145	TC124445 homologue to UniRef100_A7NWT9 Cluster: Chromosome chr5 scaffold_2, whole genome shotgun sequence; n=1; Vitis vinifera|Rep: Chromosome chr5 scaffold_2, whole genome shotgun sequence - Vitis vinifera (Grape), partial (80%)	GO:0010380; regulation of chlorophyll biosynthetic process; ; B; TAIR|gene:2130084~87.80~66 // GO:0010218; response to far red light; ; B; TAIR|gene:2130084~87.80~66 // GO:0009409; response to cold; ; B; TAIR|gene:3355255~89.52~64 // GO:0016168; chlorophy	VIT_05s0020g04110	GSVIVT01018044001	ELIP1 (early light-inducible protein)	AT3G22840
TC112432.1	2.671593523	6.31E-07	162	0.0001	TC112432 UniRef100_A5ANT9 Cluster: Chalcone--flavonone isomerase 2; n=2; Vitis vinifera|Rep: Chalcone--flavonone isomerase 2 - Vitis vinifera (Grape), complete	GO:0009536; plastid; ; C; GR_protein|Q8S3X1~79.14~70
TC130747.1	2.658982918	3.02E-07	58	0.00002	TC130747 UniRef100_A7PDP2 Cluster: Chromosome chr11 scaffold_13, whole genome shotgun sequence; n=1; Vitis vinifera|Rep: Chromosome chr11 scaffold_13, whole genome shotgun sequence - Vitis vinifera (Grape), partial (31%)		VIT_11s0016g00300	GSVIVT01015000001	Pectinesterase family	AT2G26440		vv40006Cell_wall	E3_1_1_11
TC118623.1	2.639678602	8.37E-07	208	0.00017	TC118623 homologue to UniRef100_Q6QGY1 Cluster: Merlot proline-rich protein 2; n=1; Vitis vinifera|Rep: Merlot proline-rich protein 2 - Vitis vinifera (Grape), partial (52%)
TC105836.1	2.638494003	2.25E-06	529	0.00119	TC105836 UniRef100_A7Q3S9 Cluster: Chromosome chr13 scaffold_48, whole genome shotgun sequence; n=1; Vitis vinifera|Rep: Chromosome chr13 scaffold_48, whole genome shotgun sequence - Vitis vinifera (Grape), partial (44%)		VIT_13s0067g02340	GSVIVT01032716001	Proton-dependent oligopeptide transport (POT) family protein	AT2G40460		vv50122Porters_cat_7_to_17	POT
TC130606.1	2.624486192	1.19E-06	320	0.00038	TC130606 UniRef100_A7NWE6 Cluster: Chromosome chr5 scaffold_2, whole genome shotgun sequence; n=1; Vitis vinifera|Rep: Chromosome chr5 scaffold_2, whole genome shotgun sequence - Vitis vinifera (Grape), partial (21%)		VIT_05s0020g02560	GSVIVT01017878001	Ribonucleotide reductase small subunit	AT3G23580		vv10230Purine_metabolism vv10240Pyrimidine_metabolism	E1_17_4_1
TC108943.1	2.622965839	1.18E-06	306	0.00036	TC108943 homologue to UniRef100_A7Q9M3 Cluster: Chromosome chr5 scaffold_67, whole genome shotgun sequence; n=1; Vitis vinifera|Rep: Chromosome chr5 scaffold_67, whole genome shotgun sequence - Vitis vinifera (Grape), partial (75%)	GO:0004033; aldo-keto reductase activity; 1.1.1.-; M; TAIR|gene:1006229842~92.41~58 // GO:0005739; mitochondrion; ; C; GR_protein|Q01LN8~92.89~59
TC108652.1	2.622674725	1.18E-06	312	0.00037	TC108652 homologue to UniRef100_A7PCH4 Cluster: Chromosome chr2 scaffold_11, whole genome shotgun sequence; n=1; Vitis vinifera|Rep: Chromosome chr2 scaffold_11, whole genome shotgun sequence - Vitis vinifera (Grape), partial (81%)		VIT_02s0012g00170	GSVIVT01013272001	1,4-alpha-D-glucan maltohydrolase	AT4G17090	CT-BMY, BAM3, BMY8 | chloroplast beta-amylase	vv10500Starch_and_sucrose_metabolism	E3_2_1_2
TC132457.1	2.616587549	1.00E-05	1281	0.01283	TC132457 UniRef100_Q9FS43 Cluster: Pathogenesis-related protein 10; n=1; Vitis vinifera|Rep: Pathogenesis-related protein 10 - Vitis vinifera (Grape), complete
TC124580.1	2.603168822	2.54E-06	568	0.00144	TC124580 UniRef100_A7Q8I9 Cluster: Chromosome chr5 scaffold_64, whole genome shotgun sequence; n=1; Vitis vinifera|Rep: Chromosome chr5 scaffold_64, whole genome shotgun sequence - Vitis vinifera (Grape), complete
CB971571.1	2.580959959	3.31E-06	654	0.00216	CB971571 UniRef100_A7PE94 Cluster: Chromosome chr11 scaffold_13, whole genome shotgun sequence; n=1; Vitis vinifera|Rep: Chromosome chr11 scaffold_13, whole genome shotgun sequence - Vitis vinifera (Grape), partial (70%)	GO:0009972; cytidine deamination; ; B; TAIR|gene:3354038~85.06~51 // GO:0005829; cytosol; ; C; TAIR|gene:3354038~85.06~51 // GO:0004126; cytidine deaminase activity; 3.5.4.5; M; TAIR|gene:3354038~85.06~51	VIT_11s0016g02340	GSVIVT01015216001	Cytidine deaminase	AT2G19570		vv10240Pyrimidine_metabolism	E3_5_4_5
TC114574.1	2.562301807	4.89E-07	124	0.00006	TC114574 homologue to UniRef100_Q75LF9 Cluster: Expressed protein; n=1; Oryza sativa Japonica Group|Rep: Expressed protein - Oryza sativa subsp. japonica (Rice), partial (12%)
TC116816.1	2.560185201	3.01E-06	623	0.00187	TC116816 homologue to UniRef100_A7Q9P7 Cluster: Chromosome chr5 scaffold_67, whole genome shotgun sequence; n=1; Vitis vinifera|Rep: Chromosome chr5 scaffold_67, whole genome shotgun sequence - Vitis vinifera (Grape), partial (37%)		VIT_05s0062g01270	GSVIVT01031678001	Cyclo-DOPA 5-O-glucosyltransferase	AT5G12890		vv10350Tyrosine_metabolism	CD5OGT
TC132666.1	2.55527927	3.73E-07	81	0.00003	TC132666 homologue to UniRef100_P19243 Cluster: 18.1 kDa class I heat shock protein; n=1; Pisum sativum|Rep: 18.1 kDa class I heat shock protein - Pisum sativum (Garden pea), partial (37%)
TC109500.1	2.555115491	5.64E-07	140	0.00008	TC109500 homologue to UniRef100_Q5NE17 Cluster: Malate dehydrogenase; n=1; Solanum lycopersicum|Rep: Malate dehydrogenase - Solanum lycopersicum (Tomato) (Lycopersicon esculentum), partial (39%)		VIT_13s0019g05250	GSVIVT01016173001 GSVIVT01016172001	Malate dehydrogenase [NADP], chloroplast precursor (NADP-MDH)	AT5G58330		vv10620Pyruvate_metabolism vv10710Carbon_fixation	E1_1_1_82
TC109059.1	2.5543726	4.66E-07	113	0.00005	TC109059 UniRef100_A7Q407 Cluster: Chromosome chr13 scaffold_48, whole genome shotgun sequence; n=1; Vitis vinifera|Rep: Chromosome chr13 scaffold_48, whole genome shotgun sequence - Vitis vinifera (Grape), partial (90%)	GO:0009536; plastid; ; C; GR_protein|A3AGQ6~85.98~67
TC129763.1	2.552109729	4.69E-07	116	0.00005	TC129763 homologue to UniRef100_A7Q6P3 Cluster: Chromosome chr12 scaffold_57, whole genome shotgun sequence; n=1; Vitis vinifera|Rep: Chromosome chr12 scaffold_57, whole genome shotgun sequence - Vitis vinifera (Grape), partial (95%)		VIT_12s0034g00030	GSVIVT01023095001	Anthocyanidin 3-O-glucosyltransferase	AT3G21760		vv10942Anthocyanin_biosynthesis	E2_4_1_115
TC136956.1	2.551998286	3.32E-06	656	0.00218	TC136956		VIT_10s0003g00560	GSVIVT01021144001	Wuschel homeobox 9	AT2G33880		vv60034HB	WOX9
TC118386.1	2.548418998	6.07E-07	148	0.00009	TC118386 UniRef100_Q3KN68 Cluster: Isoflavone reductase-like protein 5; n=1; Vitis vinifera|Rep: Isoflavone reductase-like protein 5 - Vitis vinifera (Grape), partial (53%)	GO:0005575; cellular_component; ; C; TAIR|gene:2136382~92.64~53 // GO:0005739; mitochondrion; ; C; GR_protein|A2XVK6~87.04~52 // GO:0032442; phenylcoumaran benzylic ether reductase activity; 1.1.1.-; M; TAIR|gene:2136382~92.64~53	VIT_03s0038g04670	GSVIVT01023795001	Isoflavone reductase	AT4G39230		vv10943Isoflavonoid_biosynthesis	E1_3_1_45
TC109071.1	2.541485149	1.16E-06	300	0.00035	TC109071 UniRef100_A7QHS0 Cluster: Chromosome chr8 scaffold_99, whole genome shotgun sequence; n=2; core eudicotyledons|Rep: Chromosome chr8 scaffold_99, whole genome shotgun sequence - Vitis vinifera (Grape), partial (28%)		VIT_08s0105g00260	GSVIVT01011149001	Digalactosyldiacylglycerol synthase 1	AT3G11670		vv10561Glycerolipid_metabolism	E2_4_1_184
TC107109.1	2.539153981	7.70E-07	188	0.00014	TC107109 UniRef100_A5JPK7 Cluster: Monodehydroascorbate reductase; n=1; Vitis vinifera|Rep: Monodehydroascorbate reductase - Vitis vinifera (Grape), complete	GO:0015036; disulfide oxidoreductase activity; ; M; GR_protein|Q8S3R1~77.61~56 // GO:0005829; cytosol; ; C; TAIR|gene:3699983~85.82~93 // GO:0042744; hydrogen peroxide catabolic process; ; B; TAIR|gene:2086429~76.74~53 // GO:0009753; response to jasmonic	VIT_08s0007g03610	GSVIVT01033815001	Monodehydroascorbate reductase	AT3G52880	ATMDAR1 | monodehydroascorbate reductase, putative	vv10053Ascorbate_and_aldarate_metabolism	E1_6_5_4
TC120704.1	2.536750418	1.39E-06	371	0.00052	TC120704 homologue to UniRef100_A7P2L6 Cluster: Chromosome chr1 scaffold_5, whole genome shotgun sequence; n=1; Vitis vinifera|Rep: Chromosome chr1 scaffold_5, whole genome shotgun sequence - Vitis vinifera (Grape), partial (65%)	GO:0005575; cellular_component; ; C; TAIR|gene:1006229233~79.37~55 // GO:0008265; Mo-molybdopterin cofactor sulfurase activity; ; M; TAIR|gene:1006229233~79.37~55 // GO:0008150; biological_process; ; B; TAIR|gene:1006229233~79.37~55	VIT_01s0011g01110	GSVIVT01012158001	Molybdenum cofactor sulfurase	AT1G30910
TC120859.1	2.523797436	1.67E-06	422	0.0007	TC120859 UniRef100_A7NVD4 Cluster: Chromosome chr18 scaffold_1, whole genome shotgun sequence; n=1; Vitis vinifera|Rep: Chromosome chr18 scaffold_1, whole genome shotgun sequence - Vitis vinifera (Grape), partial (39%)	GO:0009536; plastid; ; C; GR_protein|Q7XHN3~74.55~54 // GO:0016023; cytoplasmic membrane-bound vesicle; ; C; GR_protein|Q7XHN4~74.55~54	VIT_18s0001g02760	GSVIVT01008868001	Lipase GDSL	AT3G26430
TC118680.1	2.512560844	1.68E-07	25	0	TC118680 UniRef100_A7QF47 Cluster: Chromosome undetermined scaffold_87, whole genome shotgun sequence; n=1; Vitis vinifera|Rep: Chromosome undetermined scaffold_87, whole genome shotgun sequence - Vitis vinifera (Grape), partial (89%)	GO:0005575; cellular_component; ; C; TAIR|gene:2095684~82.61~67 // GO:0003674; molecular_function; ; M; TAIR|gene:2098367~86.67~50 // GO:0009505; cellulose and pectin-containing cell wall; ; C; TAIR|gene:504954298~85.00~57 // GO:0051607; defense response	VIT_06s0080g01200	GSVIVT01036051001	Harpin-induced family protein	AT3G44220
TC124948.1	2.50624379	4.56E-07	110	0.00005	TC124948 homologue to UniRef100_Q8LGR5 Cluster: Proline rich protein 2; n=1; Vitis vinifera|Rep: Proline rich protein 2 - Vitis vinifera (Grape), partial (73%)
TC130951.1	2.504855147	3.65E-06	706	0.00258	TC130951 homologue to UniRef100_Q8LGR5 Cluster: Proline rich protein 2; n=1; Vitis vinifera|Rep: Proline rich protein 2 - Vitis vinifera (Grape), partial (72%)
TC137692.1	2.475659082	3.30E-07	65	0.00002	TC137692 homologue to UniRef100_Q6QGY1 Cluster: Merlot proline-rich protein 2; n=1; Vitis vinifera|Rep: Merlot proline-rich protein 2 - Vitis vinifera (Grape), partial (73%)
TC130736.1	2.46956073	1.54E-05	1645	0.02531	TC130736 UniRef100_O81228 Cluster: PR-4 type protein; n=1; Vitis vinifera|Rep: PR-4 type protein - Vitis vinifera (Grape), partial (98%)	GO:0005575; cellular_component; ; C; UniProtKB|P83343~84.31~95 // GO:0008061; chitin binding; ; M; TAIR|gene:1005832541~85.71~56 // GO:0006952; defense response; ; B; UniProtKB|P83343~84.31~95 // GO:0005739; mitochondrion; ; C; GR_protein|Q2R1V2~85.45~73	VIT_14s0081g00030	GSVIVT01036279001	Pathogenesis-related protein-4 (Chitinase )	AT3G04720		vv10530Aminosugars_metabolism	E3_2_1_14
EE087031.1	2.451037782	2.59E-07	49	0.00001	EE087031 UniRef100_A8VPW1 Cluster: Glutathione S-transferase 5; n=1; Vitis vinifera|Rep: Glutathione S-transferase 5 - Vitis vinifera (Grape), partial (71%)	GO:0004364; glutathione transferase activity; 2.5.1.18; M; TAIR|gene:1006227964~86.96~64 // GO:0009407; toxin catabolic process; ; B; TAIR|gene:1006227964~86.96~64 // GO:0006952; defense response; ; B; TAIR|gene:1006227964~86.96~64 // GO:0004602; glutathi	VIT_12s0028g00930	GSVIVT01020831001	Glutathione S-transferase 9 GSTF9	AT2G30860		vv10480Glutathione_metabolism	E2_5_1_18_GSTF9
TC106657.1	2.439184159	2.68E-07	52	0.00001	TC106657 UniRef100_Q6QGY1 Cluster: Merlot proline-rich protein 2; n=1; Vitis vinifera|Rep: Merlot proline-rich protein 2 - Vitis vinifera (Grape), complete
TC113627.1	2.434231144	6.13E-07	150	0.00009	TC113627 UniRef100_A7NVS2 Cluster: Chromosome chr18 scaffold_1, whole genome shotgun sequence; n=1; Vitis vinifera|Rep: Chromosome chr18 scaffold_1, whole genome shotgun sequence - Vitis vinifera (Grape), complete	GO:0005575; cellular_component; ; C; TAIR|gene:2009511~81.45~71 // GO:0008270; zinc ion binding; ; M; GR_protein|Q9M6Y0~83.50~52 // GO:0009536; plastid; ; C; GR_protein|A2YNT6~82.46~57 // GO:0004024; alcohol dehydrogenase activity, zinc-dependent; 1.1.1.1	VIT_18s0001g00380	GSVIVT01008701001	Alcohol dehydrogenase	AT5G42250	alcohol dehydrogenase, putative	vv10010Glycolysis vv10071Fatty_acid_metabolism vv10350Tyrosine_metabolism	E1_1_1_1
TC118595.1	2.425567695	1.28E-06	342	0.00044	TC118595 UniRef100_A7P8Y9 Cluster: Chromosome chr3 scaffold_8, whole genome shotgun sequence; n=1; Vitis vinifera|Rep: Chromosome chr3 scaffold_8, whole genome shotgun sequence - Vitis vinifera (Grape), complete	GO:0005575; cellular_component; ; C; TAIR|gene:2016481~79.62~84 // GO:0016651; oxidoreductase activity, acting on NADH or NADPH; 1.6; M; TAIR|gene:2025166~84.62~89 // GO:0005739; mitochondrion; ; C; GR_protein|A2XVK6~87.11~92 // GO:0032442; phenylcoumaran
TC106520.1	2.406441038	7.39E-07	183	0.00014	TC106520 UniRef100_A7P2L6 Cluster: Chromosome chr1 scaffold_5, whole genome shotgun sequence; n=1; Vitis vinifera|Rep: Chromosome chr1 scaffold_5, whole genome shotgun sequence - Vitis vinifera (Grape), complete	GO:0005575; cellular_component; ; C; TAIR|gene:1006229233~80.75~93 // GO:0008265; Mo-molybdopterin cofactor sulfurase activity; ; M; TAIR|gene:1006229233~80.75~93 // GO:0008150; biological_process; ; B; TAIR|gene:1006229233~80.75~93
TC109406.1	2.404921578	1.26E-05	1487	0.01872	TC109406
TC135591.1	2.390080071	8.80E-07	237	0.00021	TC135591 weakly similar to UniRef100_Q2RBC7 Cluster: Chalcone-flavanone isomerase family protein, expressed; n=1; Oryza sativa Japonica Group|Rep: Chalcone-flavanone isomerase family protein, expressed - Oryza sativa subsp. japonica (Rice), partial (47%)		VIT_13s0067g02870	GSVIVT01032685001	Chalcone-flavanone isomerase	AT5G05270		vv10941Flavonoid_biosynthesis	E5_5_1_6
TC128107.1	2.386215501	6.32E-06	996	0.00629	TC128107 UniRef100_A7QI33 Cluster: Chromosome chr17 scaffold_101, whole genome shotgun sequence; n=1; Vitis vinifera|Rep: Chromosome chr17 scaffold_101, whole genome shotgun sequence - Vitis vinifera (Grape), partial (79%)	GO:0016020; membrane; ; C; GR_protein|A2ZN60~78.42~50 // GO:0006857; oligopeptide transport; ; B; TAIR|gene:2172248~83.68~55 // GO:0005215; transporter activity; ; M; TAIR|gene:2172248~83.68~55	VIT_17s0000g05550	GSVIVT01008073001 GSVIVT01008072001	Proton-dependent oligopeptide transport (POT) family protein	AT5G62680		vv50122Porters_cat_7_to_17	POT
TC115213.1	2.380937848	8.84E-07	241	0.00021	TC115213 UniRef100_A7P3R8 Cluster: Chromosome chr1 scaffold_5, whole genome shotgun sequence; n=1; Vitis vinifera|Rep: Chromosome chr1 scaffold_5, whole genome shotgun sequence - Vitis vinifera (Grape), complete	GO:0000287; magnesium ion binding; ; M; RGD|3316~82.11~50 // GO:0005737; cytoplasm; ; C; RGD|3316~82.11~50 // GO:0009792; embryonic development ending in birth or egg hatching; ; B; WB|WBGene00019890~79.56~56 // GO:0016868; intramolecular transferase acti	VIT_01s0011g05370	GSVIVT01011700001	Phosphoglucomutase, cytoplasmic	AT1G23190	phosphoglucomutase, cytoplasmic, putative / glucose phosphomutase, putative	vv10010Glycolysis vv10030Pentose_phosphate vv10052Galactose_metabolism vv10500Starch_and_sucrose_metabolism	E5_4_2_2
TC116189.1	2.379424538	3.11E-06	634	0.00197	TC116189 UniRef100_A7R058 Cluster: Chromosome chr10 scaffold_297, whole genome shotgun sequence; n=1; Vitis vinifera|Rep: Chromosome chr10 scaffold_297, whole genome shotgun sequence - Vitis vinifera (Grape), partial (84%)	GO:0005575; cellular_component; ; C; dictyBase|DDB0230987~75.32~57 // GO:0004462; lactoylglutathione lyase activity; 4.4.1.5; M; dictyBase|DDB0230987~75.32~57 // GO:0006749; glutathione metabolic process; ; B; dictyBase|DDB0230987~75.32~57 // GO:0009409;
TC105141.1	2.374824058	3.02E-07	60	0.00002	TC105141 UniRef100_A1Y2Z0 Cluster: Galacturonic acid reductase; n=1; Vitis vinifera|Rep: Galacturonic acid reductase - Vitis vinifera (Grape), complete		VIT_01s0011g06500	GSVIVT01011579001	NADPH-dependent codeinone reductase	AT1G59950	NAD(P)-linked oxidoreductase superfamily protein	vv10950Alkaloid_biosynthesis_I	E1_1_1_247
TC127822.1	2.37481015	1.72E-05	1753	0.03014	TC127822
TC112367.1	2.36071246	8.09E-05	3099	0.25086	TC112367 homologue to UniRef100_Q8LGR5 Cluster: Proline rich protein 2; n=1; Vitis vinifera|Rep: Proline rich protein 2 - Vitis vinifera (Grape), partial (85%)
TC106498.1	2.360092738	3.77E-07	83	0.00003	TC106498 homologue to UniRef100_Q84UT0 Cluster: Expansin; n=2; Vitis|Rep: Expansin - Vitis labrusca x Vitis vinifera, complete	GO:0005199; structural constituent of cell wall; ; M; TAIR|gene:3353325~94.71~91 // GO:0009826; unidimensional cell growth; ; B; TAIR|gene:2133426~83.06~72 // GO:0009831; cellulose and pectin-containing cell wall modification during multidimensional cell	VIT_01s0026g02620	GSVIVT01019965001	Expansin [Vitis labrusca x Vitis vinifera] EXPA15	AT1G26770		vv30003Auxin_signaling	EXPA15
TC105782.1	2.357083091	3.30E-07	66	0.00002	TC105782 UniRef100_A7PAN3 Cluster: Chromosome chr14 scaffold_9, whole genome shotgun sequence; n=1; Vitis vinifera|Rep: Chromosome chr14 scaffold_9, whole genome shotgun sequence - Vitis vinifera (Grape), partial (65%)	GO:0005575; cellular_component; ; C; TAIR|gene:2076888~90.76~61 // GO:0008536; Ran GTPase binding; ; M; TAIR|gene:2076888~90.76~61 // GO:0003682; chromatin binding; ; M; TAIR|gene:2076888~90.76~61 // GO:0009536; plastid; ; C; GR_protein|A3BTD3~92.78~52 //	VIT_14s0006g03240	GSVIVT01031071001	Regulator of chromosome condensation (RCC1)	AT3G02510		vv50112Nuclear_pore_complex	RCC1
DT021059.1	2.336753041	7.56E-07	185	0.00014	DT021059 similar to UniRef100_Q2QYK6 Cluster: Chalcone-flavanone isomerase family protein, expressed; n=2; Oryza sativa Japonica Group|Rep: Chalcone-flavanone isomerase family protein, expressed - Oryza sativa subsp. japonica (Rice), partial (82%)	GO:0005575; cellular_component; ; C; TAIR|gene:1005713647~84.24~80 // GO:0003674; molecular_function; ; M; TAIR|gene:1005713647~84.24~80	VIT_13s0067g02870	GSVIVT01032685001	Chalcone-flavanone isomerase	AT5G05270		vv10941Flavonoid_biosynthesis	E5_5_1_6
TC126312.1	2.335391251	5.69E-07	141	0.00008	TC126312 homologue to UniRef100_Q8LGR5 Cluster: Proline rich protein 2; n=1; Vitis vinifera|Rep: Proline rich protein 2 - Vitis vinifera (Grape), partial (66%)
TC135534.1	2.334732135	1.50E-06	401	0.0006	TC135534 homologue to UniRef100_O22519 Cluster: Chalcone synthase; n=1; Vitis vinifera|Rep: Chalcone synthase - Vitis vinifera (Grape), partial (7%)		VIT_14s0068g00920	GSVIVT01032968001	Chalcone synthase (CHS)	AT5G13930		vv10941Flavonoid_biosynthesis	E2_3_1_74
TC130851.1	2.333247082	3.54E-07	73	0.00003	TC130851 similar to UniRef100_Q43784 Cluster: Granule-bound starch synthase 1, chloroplast precursor; n=1; Manihot esculenta|Rep: Granule-bound starch synthase 1, chloroplast precursor - Manihot esculenta (Cassava) (Manioc), partial (91%)	GO:0004373; glycogen (starch) synthase activity; 2.4.1.11; M; GR_protein|Q9SB03~82.16~84 // GO:0005982; starch metabolic process; ; B; GR_protein|Q9SB03~82.16~84 // GO:0009058; biosynthetic process; ; B; GR_protein|Q8VYU1~85.35~84 // GO:0016757; transfera	VIT_02s0025g02790	GSVIVT01019680001	Starch synthase	AT1G32900	GBSS1; starch synthase; UDP Glycosyltransferase	vv10500Starch_and_sucrose_metabolism	E2_4_1_21
TC137688.1	2.329338633	8.00E-07	202	0.00016	TC137688 UniRef100_A7Q9M0 Cluster: Chromosome chr5 scaffold_67, whole genome shotgun sequence; n=1; Vitis vinifera|Rep: Chromosome chr5 scaffold_67, whole genome shotgun sequence - Vitis vinifera (Grape), partial (57%)	GO:0004033; aldo-keto reductase activity; 1.1.1.-; M; TAIR|gene:2196445~88.95~53 // GO:0005739; mitochondrion; ; C; GR_protein|Q01LN8~92.22~51	VIT_05s0062g00980	GSVIVT01031646001	Aldo/keto reductase AKR	AT1G60710	ATB2; oxidoreductase	vv10040Pentose_glucuronate_interconversion vv10051Fructose_and_mannose_metabolism vv10052Galactose_metabolism vv10561Glycerolipid_metabolism vv10620Pyruvate_metabolism	E1_1_1_21
TC114189.1	2.325539985	1.78E-05	1789	0.03189	TC114189 UniRef100_A7P7I6 Cluster: Chromosome chr9 scaffold_7, whole genome shotgun sequence; n=1; Vitis vinifera|Rep: Chromosome chr9 scaffold_7, whole genome shotgun sequence - Vitis vinifera (Grape), complete	GO:0009058; biosynthetic process; ; B; GR_protein|Q94EG1~88.83~100 // GO:0008483; transaminase activity; 2.6.1; M; TAIR|gene:2034239~88.29~89
TC113497.1	2.32227093	2.81E-07	54	0.00002	TC113497
TC105504.1	2.319121022	9.85E-07	271	0.00027	TC105504 homologue to UniRef100_Q2QCX5 Cluster: Gibberellin 20-oxidase 1; n=1; Gossypium hirsutum|Rep: Gibberellin 20-oxidase 1 - Gossypium hirsutum (Upland cotton) (Gossypium mexicanum), partial (94%)		VIT_18s0001g14310	GSVIVT01009907001	Flavonone- 3-hydroxylase	AT3G51240		vv10941Flavonoid_biosynthesis	E1_14_11_9
TC134228.1	2.316717361	3.87E-07	89	0.00003	TC134228
TC108570.1	2.3086085	5.46E-07	139	0.00008	TC108570 UniRef100_A7QJ37 Cluster: Chromosome chr2 scaffold_105, whole genome shotgun sequence; n=1; Vitis vinifera|Rep: Chromosome chr2 scaffold_105, whole genome shotgun sequence - Vitis vinifera (Grape), partial (92%)
TC126326.1	2.29864559	1.28E-06	343	0.00044	TC126326 homologue to UniRef100_A7P9B6 Cluster: Chromosome chr3 scaffold_8, whole genome shotgun sequence; n=1; Vitis vinifera|Rep: Chromosome chr3 scaffold_8, whole genome shotgun sequence - Vitis vinifera (Grape), partial (49%)		VIT_03s0063g01310	GSVIVT01031833001 GSVIVT01031834001	Oxidoreductase, 2OG-Fe(II) oxygenase family	AT3G19000
TC133364.1	2.2823573	2.00E-06	474	0.00095	TC133364 UniRef100_Q9FS43 Cluster: Pathogenesis-related protein 10; n=1; Vitis vinifera|Rep: Pathogenesis-related protein 10 - Vitis vinifera (Grape), complete		VIT_05s0077g01580	0	Pathogenesis protein 10 [Vitis vinifera]	AT1G24020
TC126912.1	2.279891233	4.32E-07	97	0.00004	TC126912
TC124148.1	2.275852146	5.31E-07	138	0.00007	TC124148 similar to UniRef100_A3FPF9 Cluster: Metallothionein-like protein class I; n=1; Nelumbo nucifera|Rep: Metallothionein-like protein class I - Nelumbo nucifera (Sacred lotus), partial (97%)		VIT_19s0014g02730	GSVIVT01014340001	Cytochrome c oxidase subunit XVII assembly protein	AT3G15352		vv10190Oxidative_phosphorylation vv50135Primary_active_transporter_cat_D3_to_E2	K02260
TC128472.1	2.263657859	3.42E-07	68	0.00002	TC128472 homologue to UniRef100_A7QDN8 Cluster: Chromosome chr10 scaffold_81, whole genome shotgun sequence; n=1; Vitis vinifera|Rep: Chromosome chr10 scaffold_81, whole genome shotgun sequence - Vitis vinifera (Grape), partial (85%)	GO:0005575; cellular_component; ; C; TAIR|gene:2170737~72.13~76 // GO:0004091; carboxylesterase activity; 3.1.1.1; M; TAIR|gene:2170737~72.13~76 // GO:0003824; catalytic activity; ; M; GR_protein|Q9LHY3~75.82~76	VIT_10s0003g00960	GSVIVT01021182001	Carboxylic ester hydrolase	AT5G45920			E3_1_1_1
TC119450.1	2.260556459	3.83E-07	87	0.00003	TC119450 homologue to UniRef100_A7QSH4 Cluster: Chromosome chr12 scaffold_159, whole genome shotgun sequence; n=1; Vitis vinifera|Rep: Chromosome chr12 scaffold_159, whole genome shotgun sequence - Vitis vinifera (Grape), partial (96%)
TC127194.1	2.250338515	3.01E-07	56	0.00002	TC127194
TC125947.1	2.238013458	2.44E-06	553	0.00135	TC125947 similar to UniRef100_Q9SSK1 Cluster: Asparaginyl-tRNA synthetase, cytoplasmic 3; n=1; Arabidopsis thaliana|Rep: Asparaginyl-tRNA synthetase, cytoplasmic 3 - Arabidopsis thaliana (Mouse-ear cress), partial (89%)	GO:0005524; ATP binding; ; M; GR_protein|Q93WM3~89.77~93 // GO:0006421; asparaginyl-tRNA aminoacylation; ; B; TIGR_CMR|SO_2218~82.24~56 // GO:0006418; tRNA aminoacylation for protein translation; ; B; GR_protein|Q93WM3~89.77~93 // GO:0004816; asparagine-t	VIT_11s0016g02680	GSVIVT01015254001	Asparaginyl-tRNA synthetase, cytoplasmic 3	AT5G56680		vv10252Alanine_and_aspartate_metabolism vv20970Aminoacyl-tRNA_biosynthesis	E6_1_1_22
TC119699.1	2.236676785	5.76E-06	954	0.00549	TC119699		VIT_00s0181g00180	GSVIVT01003201001	LHCB3 (light-harvesting chlorophyll binding protein 3)	AT5G54270		vv10196Photosynthesis_antenna_proteins vv50105Transport_electron_carriers	K08914
TC128274.1	2.222818022	3.66E-07	80	0.00003	TC128274		VIT_12s0028g02020	GSVIVT01020722001	Multiprotein-bridging factor 1a MBF1A	AT2G42680		vv60043MBF1	MBF1A_2
TC117057.1	2.198526386	2.68E-07	53	0.00001	TC117057 UniRef100_A7PEY8 Cluster: Chromosome chr11 scaffold_13, whole genome shotgun sequence; n=1; Vitis vinifera|Rep: Chromosome chr11 scaffold_13, whole genome shotgun sequence - Vitis vinifera (Grape), partial (95%)	GO:0000003; reproduction; ; B; WB|WBGene00004302~89.80~91 // GO:0006997; nuclear organization and biogenesis; ; B; SGD|S000005711~92.18~81 // GO:0007346; regulation of mitotic cell cycle; ; B; GeneDB_Spombe|SPBC1289.03c~89.39~83 // GO:0006259; DNA metabol	VIT_11s0016g04780	GSVIVT01015482001	Ras GTP-binding protein (RAN2)	AT5G20020		vv23008Ribosome_biogenesis_in_Eukaryotes vv23013RNA_transport vv50112Nuclear_pore_complex	K07936
TC126251.1	2.194878932	1.11E-06	288	0.00032	TC126251 UniRef100_A7P0K5 Cluster: Chromosome chr19 scaffold_4, whole genome shotgun sequence; n=1; Vitis vinifera|Rep: Chromosome chr19 scaffold_4, whole genome shotgun sequence - Vitis vinifera (Grape), complete	GO:0004553; hydrolase activity, hydrolyzing O-glycosyl compounds; 3.2.1; M; GR_protein|Q9ZNY6~82.61~79 // GO:0005975; carbohydrate metabolic process; ; B; GR_protein|Q9ZNY6~82.61~79 // GO:0005739; mitochondrion; ; C; GR_protein|Q9ZNY6~82.61~79 // GO:00160
TC111441.1	2.192579115	2.73E-06	592	0.00162	TC111441 UniRef100_A7NV93 Cluster: Chromosome chr18 scaffold_1, whole genome shotgun sequence; n=1; Vitis vinifera|Rep: Chromosome chr18 scaffold_1, whole genome shotgun sequence - Vitis vinifera (Grape), partial (63%)		VIT_18s0001g03430	GSVIVT01008907001	Flavonol synthase	AT5G08640		vv10941Flavonoid_biosynthesis	E1_14_11_23
TC133309.1	2.180195681	3.02E-07	57	0.00002	TC133309 UniRef100_A7PER5 Cluster: Chromosome chr11 scaffold_13, whole genome shotgun sequence; n=1; Vitis vinifera|Rep: Chromosome chr11 scaffold_13, whole genome shotgun sequence - Vitis vinifera (Grape), complete	GO:0003677; DNA binding; ; M; TAIR|gene:2091746~90.97~97 // GO:0009873; ethylene mediated signaling pathway; ; B; TAIR|gene:2091746~90.97~97 // GO:0009414; response to water deprivation; ; B; TAIR|gene:2091746~90.97~97 // GO:0045941; positive regulation o	VIT_11s0016g04080	0	Multiprotein-bridging factor 1c MBF1C	AT3G24500		vv30008Ethylene_signaling vv60043MBF1	MBF1C_1
TC120631.1	2.173310727	3.95E-07	91	0.00004	TC120631
TC113263.1	2.167304899	8.80E-07	226	0.0002	TC113263 UniRef100_A7QIX2 Cluster: Chromosome chr2 scaffold_105, whole genome shotgun sequence; n=1; Vitis vinifera|Rep: Chromosome chr2 scaffold_105, whole genome shotgun sequence - Vitis vinifera (Grape), partial (93%)	GO:0005524; ATP binding; ; M; TAIR|gene:2057598~90.32~89 // GO:0006418; tRNA aminoacylation for protein translation; ; B; TAIR|gene:2057598~90.32~89 // GO:0004831; tyrosine-tRNA ligase activity; 6.1.1.1; M; dictyBase|DDB0231243~85.61~71 // GO:0009536; pla	VIT_02s0025g03470	GSVIVT01019752001	Tyrosyl-tRNA synthetase	AT2G33840		vv10400Phenylalanine_tyrosine_and_tryptophan_biosynthesis vv20970Aminoacyl-tRNA_biosynthesis	E6_1_1_1
TC120514.1	2.161924929	2.29E-07	47	0.00001	TC120514 UniRef100_A5BDH7 Cluster: Fructose-bisphosphate aldolase; n=1; Vitis vinifera|Rep: Fructose-bisphosphate aldolase - Vitis vinifera (Grape), partial (59%)	GO:0010287; plastoglobule; ; C; TAIR|gene:2038725~93.62~60 // GO:0004332; fructose-bisphosphate aldolase activity; 4.1.2.13; M; GR_protein|O22486~95.38~54 // GO:0006096; glycolysis; ; B; GR_protein|O22486~95.38~54 // GO:0006979; response to oxidative stre	VIT_03s0038g00670	GSVIVT01024174001	fructose-bisphosphate aldolase, chloroplast precursor	AT2G21330	fructose-bisphosphate aldolase, putative	vv10010Glycolysis vv10030Pentose_phosphate vv10051Fructose_and_mannose_metabolism vv10710Carbon_fixation	E4_1_2_13
TC133921.1	2.161824391	1.27E-06	336	0.00043	TC133921 UniRef100_A7NX85 Cluster: Chromosome chr5 scaffold_2, whole genome shotgun sequence; n=1; Vitis vinifera|Rep: Chromosome chr5 scaffold_2, whole genome shotgun sequence - Vitis vinifera (Grape), partial (92%)
TC119271.1	2.147624708	1.68E-06	425	0.00071	TC119271	GO:0005575; cellular_component; ; C; TAIR|gene:1005713647~84.04~92 // GO:0003674; molecular_function; ; M; TAIR|gene:1005713647~84.04~92
TC132554.1	2.142584429	4.06E-07	94	0.00004	TC132554 UniRef100_Q6YEY6 Cluster: Protease inhibitor; n=1; Vitis vinifera|Rep: Protease inhibitor - Vitis vinifera (Grape), complete	GO:0005575; cellular_component; ; C; TAIR|gene:2065015~72.55~70 // GO:0009611; response to wounding; ; B; TAIR|gene:2065015~72.55~70 // GO:0004867; serine-type endopeptidase inhibitor activity; ; M; TAIR|gene:2065015~72.55~70
TC108938.1	2.142014306	3.52E-06	695	0.00245	TC108938 UniRef100_A7P7Q3 Cluster: Chromosome chr9 scaffold_7, whole genome shotgun sequence; n=1; Vitis vinifera|Rep: Chromosome chr9 scaffold_7, whole genome shotgun sequence - Vitis vinifera (Grape), partial (90%)	GO:0000003; reproduction; ; B; WB|WBGene00004302~90.76~86 // GO:0006997; nuclear organization and biogenesis; ; B; SGD|S000005711~91.76~83 // GO:0007346; regulation of mitotic cell cycle; ; B; GeneDB_Spombe|SPBC1289.03c~89.01~84 // GO:0006259; DNA metabol	VIT_09s0002g05940	GSVIVT01017234001	Ras GTP-binding protein (RAN3)	AT5G55190		vv23008Ribosome_biogenesis_in_Eukaryotes vv23013RNA_transport vv50112Nuclear_pore_complex	K07936
TC117511.1	2.133873678	5.13E-05	2616	0.13422	TC117511 UniRef100_A7PPN7 Cluster: Chromosome chr8 scaffold_23, whole genome shotgun sequence; n=1; Vitis vinifera|Rep: Chromosome chr8 scaffold_23, whole genome shotgun sequence - Vitis vinifera (Grape), partial (66%)		VIT_08s0007g04240	GSVIVT01033739001	Late embryogenesis abundant protein	AT2G36640
TC107194.1	2.124571644	2.17E-05	1909	0.04136	TC107194 UniRef100_A7NWY2 Cluster: Chromosome chr5 scaffold_2, whole genome shotgun sequence; n=1; Vitis vinifera|Rep: Chromosome chr5 scaffold_2, whole genome shotgun sequence - Vitis vinifera (Grape), complete	GO:0005575; cellular_component; ; C; TAIR|gene:2150440~95.48~100 // GO:0009225; nucleotide-sugar metabolic process; ; B; TAIR|gene:2150440~95.48~100 // GO:0019853; L-ascorbic acid biosynthetic process; ; B; TAIR|gene:2150440~95.48~100 // GO:0047918; GDP-m	VIT_05s0020g04510	GSVIVT01018081001	GDP-mannose 3,5-epimerase 1	AT5G28840	GME (GDP-D-MANNOSE 3',5'-EPIMERASE); GDP-mannose 3,5-epimerase/ NAD or NADH binding / catalytic	vv10053Ascorbate_and_aldarate_metabolism	E5_1_3_18
TC137064.1	2.11875322	5.06E-06	868	0.00439	TC137064 homologue to UniRef100_O04216 Cluster: Extensin; n=1; Bromheadia finlaysoniana|Rep: Extensin - Bromheadia finlaysoniana (Orchid), partial (20%)
TC107563.1	2.111877894	3.42E-07	69	0.00002	TC107563 homologue to UniRef100_Q5NE17 Cluster: Malate dehydrogenase; n=1; Solanum lycopersicum|Rep: Malate dehydrogenase - Solanum lycopersicum (Tomato) (Lycopersicon esculentum), partial (73%)	GO:0016615; malate dehydrogenase activity; ; M; TAIR|gene:1006229281~94.27~71 // GO:0005739; mitochondrion; ; C; TAIR|gene:2161187~94.27~71	VIT_13s0019g05250	GSVIVT01016173001 GSVIVT01016172001	Malate dehydrogenase [NADP], chloroplast precursor (NADP-MDH)	AT5G58330		vv10620Pyruvate_metabolism vv10710Carbon_fixation	E1_1_1_82
TC111316.1	2.105189916	2.73E-06	591	0.00161	TC111316 UniRef100_A5C5K3 Cluster: Adenosylhomocysteinase; n=1; Vitis vinifera|Rep: Adenosylhomocysteinase - Vitis vinifera (Grape), complete	GO:0019717; synaptosome; ; C; RGD|69260~82.87~74 // GO:0016259; selenocysteine metabolic process; ; B; SGD|S000000845~81.51~65 // GO:0005737; cytoplasm; ; C; SGD|S000000845~81.51~65 // GO:0009792; embryonic development ending in birth or egg hatching; ; B	VIT_05s0029g00330	GSVIVT01021041001	Adenosylhomocysteinase (S-adenosyl-L-homocysteine hydrolase)	AT4G13940		vv10271Methionine_metabolism vv10450Selenoamino_acid_metabolism	E3_3_1_1
TC110358.1	2.104889565	5.31E-07	136	0.00007	TC110358 homologue to UniRef100_A7PZZ7 Cluster: Chromosome chr8 scaffold_41, whole genome shotgun sequence; n=1; Vitis vinifera|Rep: Chromosome chr8 scaffold_41, whole genome shotgun sequence - Vitis vinifera (Grape), partial (37%)
TC105314.1	2.097321506	6.53E-06	1011	0.0066	TC105314 UniRef100_A7QZX0 Cluster: Chromosome undetermined scaffold_292, whole genome shotgun sequence; n=1; Vitis vinifera|Rep: Chromosome undetermined scaffold_292, whole genome shotgun sequence - Vitis vinifera (Grape), complete	GO:0005575; cellular_component; ; C; TAIR|gene:2008844~89.42~90 // GO:0009072; aromatic amino acid family metabolic process; ; B; TAIR|gene:2008844~89.42~90 // GO:0030104; water homeostasis; ; B; WB|WBGene00019620~79.39~55 // GO:0009792; embryonic develop	VIT_00s0187g00340	GSVIVT01003351001	fumarylacetoacetase	AT1G12050		vv10350Tyrosine_metabolism	E3_7_1_2
TC119344.1	2.096996869	2.94E-06	611	0.00179	TC119344 UniRef100_A7PGE1 Cluster: Chromosome chr6 scaffold_15, whole genome shotgun sequence; n=1; Vitis vinifera|Rep: Chromosome chr6 scaffold_15, whole genome shotgun sequence - Vitis vinifera (Grape), partial (93%)		VIT_06s0009g00450	GSVIVT01037570001	Aluminium-tolerance ALMT1	AT1G08440		vv50125Porters_cat_66_to_94	ALMT1
TC110535.1	2.094332202	8.97E-07	246	0.00022	TC110535 UniRef100_A7P643 Cluster: Chromosome chr4 scaffold_6, whole genome shotgun sequence; n=1; Vitis vinifera|Rep: Chromosome chr4 scaffold_6, whole genome shotgun sequence - Vitis vinifera (Grape), complete	GO:0004106; chorismate mutase activity; 5.4.99.5; M; TAIR|gene:2094831~78.42~57 // GO:0016688; L-ascorbate peroxidase activity; 1.11.1.11; M; TAIR|gene:3715153~78.42~57 // GO:0005829; cytosol; ; C; TAIR|gene:3715153~78.42~57 // GO:0009073; aromatic amino	VIT_04s0008g06570	GSVIVT01035962001	Chorismate mutase, cytosolic (CM2)	AT5G10870	ATCM2 (chorismate mutase 2)	vv10400Phenylalanine_tyrosine_and_tryptophan_biosynthesis	E5_4_99_5
TC107686.1	2.088261782	4.32E-07	100	0.00004	TC107686 similar to UniRef100_P54767 Cluster: Glutamate decarboxylase; n=1; Solanum lycopersicum|Rep: Glutamate decarboxylase - Solanum lycopersicum (Tomato) (Lycopersicon esculentum), partial (67%)	GO:0005575; cellular_component; ; C; TAIR|gene:2041119~92.68~66 // GO:0004351; glutamate decarboxylase activity; 4.1.1.15; M; TAIR|gene:3353665~92.86~65 // GO:0006520; amino acid metabolic process; ; B; GR_protein|Q9AR41~92.40~66 // GO:0016831; carboxy-ly	VIT_17s0000g00920	GSVIVT01000391001	Glutamate decarboxylase 1 (GAD 1)	AT5G17330	GAD1 | GAD; calmodulin binding / glutamate decarboxylase	vv10251Glutamate_metabolism vv10252Alanine_and_aspartate_metabolism vv10410Beta-alanine_metabolism vv10650Butanoate_metabolism	E4_1_1_15
TC116527.1	2.081488285	1.17E-06	304	0.00035	TC116527 homologue to UniRef100_A7QSH4 Cluster: Chromosome chr12 scaffold_159, whole genome shotgun sequence; n=1; Vitis vinifera|Rep: Chromosome chr12 scaffold_159, whole genome shotgun sequence - Vitis vinifera (Grape), partial (68%)		VIT_12s0034g00080	0	Anthocyanidin 3-O-glucosyltransferase	AT3G21760		vv10942Anthocyanin_biosynthesis	E2_4_1_115
TC108684.1	2.080699111	2.05E-06	485	0.00099	TC108684 UniRef100_A7PV16 Cluster: Chromosome chr4 scaffold_32, whole genome shotgun sequence; n=1; Vitis vinifera|Rep: Chromosome chr4 scaffold_32, whole genome shotgun sequence - Vitis vinifera (Grape), complete	GO:0003674; molecular_function; ; M; TAIR|gene:3438599~80.56~62 // GO:0016020; membrane; ; C; TAIR|gene:3438599~80.56~62 // GO:0008150; biological_process; ; B; TAIR|gene:3438599~80.56~62
TC125647.1	2.076964346	1.63E-06	418	0.00068	TC125647 UniRef100_A7QKG5 Cluster: Chromosome chr2 scaffold_112, whole genome shotgun sequence; n=1; Vitis vinifera|Rep: Chromosome chr2 scaffold_112, whole genome shotgun sequence - Vitis vinifera (Grape), partial (70%)
TC105118.1	2.072745037	1.67E-05	1717	0.02863	TC105118 homologue to UniRef100_A7PG91 Cluster: Chromosome chr6 scaffold_15, whole genome shotgun sequence; n=1; Vitis vinifera|Rep: Chromosome chr6 scaffold_15, whole genome shotgun sequence - Vitis vinifera (Grape), complete	GO:0008705; methionine synthase activity; 2.1.1.13; M; TAIR|gene:2147146~89.74~94 // GO:0005829; cytosol; ; C; TAIR|gene:1009283336~92.55~100 // GO:0009507; chloroplast; ; C; TAIR|gene:2147146~89.74~94 // GO:0003871; 5-methyltetrahydropteroyltriglutamate-	VIT_06s0009g01080	GSVIVT01037511001	5-methyltetrahydropteroyltriglutamate--homocysteine S-methyltransferase	AT5G17920		vv10271Methionine_metabolism	E2_1_1_14
TC128788.1	2.057220256	2.07E-07	43	0.00001	TC128788 UniRef100_A7NVS2 Cluster: Chromosome chr18 scaffold_1, whole genome shotgun sequence; n=1; Vitis vinifera|Rep: Chromosome chr18 scaffold_1, whole genome shotgun sequence - Vitis vinifera (Grape), partial (26%)		VIT_18s0001g00380	GSVIVT01008701001	Alcohol dehydrogenase	AT5G42250		vv10010Glycolysis vv10071Fatty_acid_metabolism vv10350Tyrosine_metabolism	E1_1_1_1
TC117482.1	2.0439115	2.12E-05	1902	0.04039	TC117482 homologue to UniRef100_A7NX90 Cluster: Chromosome chr5 scaffold_2, whole genome shotgun sequence; n=1; Vitis vinifera|Rep: Chromosome chr5 scaffold_2, whole genome shotgun sequence - Vitis vinifera (Grape), partial (78%)
TC135133.1	2.034313494	3.65E-07	77	0.00003	TC135133 homologue to UniRef100_A7PF05 Cluster: Chromosome chr11 scaffold_13, whole genome shotgun sequence; n=2; Vitis vinifera|Rep: Chromosome chr11 scaffold_13, whole genome shotgun sequence - Vitis vinifera (Grape), partial (21%)		VIT_11s0016g04960	GSVIVT01015502001	Aspartate-glutamate racemase	AT1G15410		vv10252Alanine_and_aspartate_metabolism	E5_1_1_13
EE103381.1	2.033998636	1.77E-06	444	0.00079	EE103381 similar to UniRef100_Q2RBC7 Cluster: Chalcone-flavanone isomerase family protein, expressed; n=1; Oryza sativa Japonica Group|Rep: Chalcone-flavanone isomerase family protein, expressed - Oryza sativa subsp. japonica (Rice), partial (83%)	GO:0005575; cellular_component; ; C; TAIR|gene:1005713647~83.52~86 // GO:0003674; molecular_function; ; M; TAIR|gene:1005713647~83.52~86	VIT_13s0067g02870	GSVIVT01032685001	Chalcone-flavanone isomerase	AT5G05270		vv10941Flavonoid_biosynthesis	E5_5_1_6
TC108166.1	2.030461113	5.45E-06	928	0.00506	TC108166 UniRef100_A7P900 Cluster: Chromosome chr3 scaffold_8, whole genome shotgun sequence; n=1; Vitis vinifera|Rep: Chromosome chr3 scaffold_8, whole genome shotgun sequence - Vitis vinifera (Grape), complete		VIT_03s0038g04760	GSVIVT01023783001	Basic helix-loop-helix (bHLH) family	AT4G34530		vv60011BHLH	BHLHDOM_86
TC112651.1	2.027840506	9.73E-06	1264	0.0123	TC112651 homologue to UniRef100_A7QHD0 Cluster: Chromosome chr2 scaffold_97, whole genome shotgun sequence; n=1; Vitis vinifera|Rep: Chromosome chr2 scaffold_97, whole genome shotgun sequence - Vitis vinifera (Grape), partial (98%)		VIT_07s0129g00490	GSVIVT01000156001	Hydrogenobyrinic acid a,c-diamide synthase	AT5G67360		vv50101Channels_and_pores	E6_3_5_9
TC131248.1	2.01812858	6.41E-07	166	0.00011	TC131248 homologue to UniRef100_A7PUA6 Cluster: Chromosome chr7 scaffold_31, whole genome shotgun sequence; n=1; Vitis vinifera|Rep: Chromosome chr7 scaffold_31, whole genome shotgun sequence - Vitis vinifera (Grape), partial (85%)	GO:0005739; mitochondrion; ; C; TAIR|gene:3702180~84.88~62 // GO:0009536; plastid; ; C; TAIR|gene:3702180~84.88~62	VIT_07s0151g01060	GSVIVT01001154001	Chalcone isomerase	AT3G63170		vv10941Flavonoid_biosynthesis	E5_5_1_6
TC109102.1	2.017931221	1.10E-05	1373	0.01511	TC109102 UniRef100_A7NWY2 Cluster: Chromosome chr5 scaffold_2, whole genome shotgun sequence; n=1; Vitis vinifera|Rep: Chromosome chr5 scaffold_2, whole genome shotgun sequence - Vitis vinifera (Grape), partial (65%)	GO:0005575; cellular_component; ; C; TAIR|gene:2150440~95.49~65 // GO:0009225; nucleotide-sugar metabolic process; ; B; TAIR|gene:2150440~95.49~65 // GO:0019853; L-ascorbic acid biosynthetic process; ; B; TAIR|gene:2150440~95.49~65 // GO:0047918; GDP-mann	VIT_05s0020g04510	GSVIVT01018081001	GDP-mannose 3,5-epimerase 1	AT5G28840	GME (GDP-D-MANNOSE 3',5'-EPIMERASE); GDP-mannose 3,5-epimerase/ NAD or NADH binding / catalytic	vv10053Ascorbate_and_aldarate_metabolism	E5_1_3_18
TC134952.1	2.01588713	1.01E-05	1300	0.01318	TC134952 similar to UniRef100_A0EJL8 Cluster: GDP-D-mannose-3',5'-epimerase; n=1; Malpighia glabra|Rep: GDP-D-mannose-3',5'-epimerase - Malpighia glabra (Barbados cherry), partial (5%)		VIT_05s0020g04510	GSVIVT01018081001	GDP-mannose 3,5-epimerase 1	AT5G28840		vv10053Ascorbate_and_aldarate_metabolism	E5_1_3_18
TC105227.1	2.011080085	1.02E-06	276	0.00028	TC105227 homologue to UniRef100_A7QV82 Cluster: Chromosome undetermined scaffold_186, whole genome shotgun sequence; n=1; Vitis vinifera|Rep: Chromosome undetermined scaffold_186, whole genome shotgun sequence - Vitis vinifera (Grape), partial (98%)
TC106727.1	2.007854813	5.35E-06	914	0.00489	TC106727 similar to UniRef100_Q2RBC7 Cluster: Chalcone-flavanone isomerase family protein, expressed; n=1; Oryza sativa Japonica Group|Rep: Chalcone-flavanone isomerase family protein, expressed - Oryza sativa subsp. japonica (Rice), partial (77%)	GO:0005575; cellular_component; ; C; TAIR|gene:1005713647~83.55~74 // GO:0003674; molecular_function; ; M; TAIR|gene:1005713647~83.55~74
TC138444.1	2.004020554	4.17E-06	767	0.0032	TC138444
TC131323.1	2.002265233	4.67E-06	823	0.00385	TC131323
TC133770.1	1.993644005	6.59E-06	1024	0.00675	TC133770 homologue to UniRef100_A7NYC5 Cluster: Chromosome chr6 scaffold_3, whole genome shotgun sequence; n=1; Vitis vinifera|Rep: Chromosome chr6 scaffold_3, whole genome shotgun sequence - Vitis vinifera (Grape), partial (89%)	GO:0005575; cellular_component; ; C; TAIR|gene:3356348~96.48~65 // GO:0005515; protein binding; ; M; TAIR|gene:3356348~96.48~65 // GO:0000060; protein import into nucleus, translocation; ; B; TAIR|gene:3356348~96.48~65	VIT_06s0004g06880	GSVIVT01024705001	Ran-binding protein 1 RanBP1	AT2G30060		vv50109Incompletely_characterized_transport_systems	RANBP1
TC114846.1	1.98511245	9.31E-07	256	0.00024	TC114846 homologue to UniRef100_A7PVB4 Cluster: Chromosome chr4 scaffold_32, whole genome shotgun sequence; n=1; Vitis vinifera|Rep: Chromosome chr4 scaffold_32, whole genome shotgun sequence - Vitis vinifera (Grape), partial (51%)
TC109791.1	1.965097968	1.44E-06	384	0.00055	TC109791 UniRef100_A7QI35 Cluster: Chromosome chr17 scaffold_101, whole genome shotgun sequence; n=1; Vitis vinifera|Rep: Chromosome chr17 scaffold_101, whole genome shotgun sequence - Vitis vinifera (Grape), partial (34%)		VIT_17s0000g05550	GSVIVT01008073001 GSVIVT01008072001	Proton-dependent oligopeptide transport (POT) family protein	AT5G62680		vv50122Porters_cat_7_to_17	POT
TC128102.1	1.961506153	2.71E-06	584	0.00159	TC128102 UniRef100_A7R2M0 Cluster: Chromosome undetermined scaffold_435, whole genome shotgun sequence; n=1; Vitis vinifera|Rep: Chromosome undetermined scaffold_435, whole genome shotgun sequence - Vitis vinifera (Grape), complete	GO:0003872; 6-phosphofructokinase activity; 2.7.1.11; M; TAIR|gene:2151570~83.83~50 // GO:0006096; glycolysis; ; B; TAIR|gene:2151570~83.83~50 // GO:0005739; mitochondrion; ; C; GR_protein|A3BXZ0~70.15~63 // GO:0009536; plastid; ; C; GR_protein|A3B8G2~84.
TC118894.1	1.95659127	7.74E-07	194	0.00015	TC118894 UniRef100_A7NT92 Cluster: Glucose-1-phosphate adenylyltransferase; n=1; Vitis vinifera|Rep: Glucose-1-phosphate adenylyltransferase - Vitis vinifera (Grape), partial (23%)		VIT_18s0001g12840	GSVIVT01009747001	ADP-glucose pyrophosphorylase large subunit CagpL2	AT1G27680	ADPGLC-Ppase large subunit	vv10500Starch_and_sucrose_metabolism	E2_7_7_27	#BEZUG!
TC134930.1	1.953367958	1.12E-05	1391	0.01561	TC134930 UniRef100_A5C5K3 Cluster: Adenosylhomocysteinase; n=1; Vitis vinifera|Rep: Adenosylhomocysteinase - Vitis vinifera (Grape), partial (6%)		VIT_05s0029g00330	GSVIVT01021041001	Adenosylhomocysteinase (S-adenosyl-L-homocysteine hydrolase)	AT4G13940		vv10271Methionine_metabolism vv10450Selenoamino_acid_metabolism	E3_3_1_1
TC138126.1	1.947967577	2.44E-06	555	0.00136	TC138126 UniRef100_A7Q094 Cluster: Chromosome chr7 scaffold_42, whole genome shotgun sequence; n=1; Vitis vinifera|Rep: Chromosome chr7 scaffold_42, whole genome shotgun sequence - Vitis vinifera (Grape), partial (39%)	GO:0005739; mitochondrion; ; C; GR_protein|Q2R3B5~84.25~61	VIT_07s0005g00090	GSVIVT01027971001	Auxin-responsive GH3	AT2G47750		vv30003Auxin_signaling	GH3
TC105055.1	1.947044695	3.65E-07	75	0.00003	TC105055 UniRef100_Q4W2K5 Cluster: Leucoanthocyanidin reductase 1; n=1; Vitis vinifera|Rep: Leucoanthocyanidin reductase 1 - Vitis vinifera (Grape), complete		VIT_01s0011g02960	GSVIVT01011958001	Leucoanthocyanidin reductase 1	AT1G75290		vv10941Flavonoid_biosynthesis	E1_17_1_3
TC112478.1	1.938213422	1.28E-06	340	0.00043	TC112478 UniRef100_A7P9G4 Cluster: Chromosome chr3 scaffold_8, whole genome shotgun sequence; n=1; Vitis vinifera|Rep: Chromosome chr3 scaffold_8, whole genome shotgun sequence - Vitis vinifera (Grape), partial (68%)		VIT_03s0063g00830	0	Carboxyesterase 5 CXE5	AT1G49660			E3_1_1_1
TC127143.1	1.936093222	2.62E-05	2065	0.05413	TC127143 homologue to UniRef100_A7Q6R2 Cluster: Chromosome chr12 scaffold_57, whole genome shotgun sequence; n=1; Vitis vinifera|Rep: Chromosome chr12 scaffold_57, whole genome shotgun sequence - Vitis vinifera (Grape), complete		VIT_12s0055g00310	GSVIVT01029680001	UDP-glucose glucosyltransferase	AT3G21760		vv10500Starch_and_sucrose_metabolism	E2_4_1_35
TC106052.1	1.931141658	1.44E-06	386	0.00056	TC106052 similar to UniRef100_A7P3W6 Cluster: Chromosome chr1 scaffold_5, whole genome shotgun sequence; n=1; Vitis vinifera|Rep: Chromosome chr1 scaffold_5, whole genome shotgun sequence - Vitis vinifera (Grape), partial (74%)		VIT_01s0011g05930	GSVIVT01011637001	S-adenosyl-L-methionine:carboxyl methyltransferase	AT1G68040
EV227879.1	1.924928464	2.70E-06	583	0.00157	EV227879 UniRef100_A7PJS8 Cluster: Chromosome chr12 scaffold_18, whole genome shotgun sequence; n=1; Vitis vinifera|Rep: Chromosome chr12 scaffold_18, whole genome shotgun sequence - Vitis vinifera (Grape), partial (98%)	GO:0006979; response to oxidative stress; ; B; TAIR|gene:1944639~78.69~57 // GO:0004364; glutathione transferase activity; 2.5.1.18; M; TAIR|gene:2097729~78.69~57 // GO:0009414; response to water deprivation; ; B; TAIR|gene:3354192~84.11~70 // GO:0009407;	VIT_12s0028g00930	GSVIVT01020831001	Glutathione S-transferase 9 GSTF9	AT2G30860		vv10480Glutathione_metabolism	E2_5_1_18_GSTF9
TC127718.1	1.919477118	6.41E-07	165	0.00011	TC127718
TC128610.1	1.915891197	8.63E-07	219	0.00019	TC128610
TC134905.1	1.912219269	0.000308685	4529	1.39803	TC134905 UniRef100_A7P9R0 Cluster: Chromosome chr3 scaffold_8, whole genome shotgun sequence; n=1; Vitis vinifera|Rep: Chromosome chr3 scaffold_8, whole genome shotgun sequence - Vitis vinifera (Grape), partial (21%)		VIT_03s0180g00320	GSVIVT01003143001	Indole-3-acetate beta-glucosyltransferase	AT4G15480		vv11002Auxin_biosynthesis	E2_4_1_121
TC121684.1	1.909310515	1.28E-06	345	0.00044	TC121684 UniRef100_A7P4S1 Cluster: Chromosome chr4 scaffold_6, whole genome shotgun sequence; n=1; Vitis vinifera|Rep: Chromosome chr4 scaffold_6, whole genome shotgun sequence - Vitis vinifera (Grape), partial (79%)	GO:0003674; molecular_function; ; M; TAIR|gene:2054581~83.78~64 // GO:0016768; spermine synthase activity; 2.5.1.22; M; TAIR|gene:1944464~92.34~69 // GO:0009826; unidimensional cell growth; ; B; TAIR|gene:1944464~92.34~69 // GO:0009926; auxin polar transp	VIT_04s0008g01740	GSVIVT01035450001	Spermine synthase ACAULIS5	AT5G19530		vv10220Urea_cycle_and_metabolism_of_amino_groups	E2_5_1_22
TC129755.1	1.90834674	1.23E-05	1470	0.01813	TC129755 similar to UniRef100_Q8LPE5 Cluster: Fructokinase-like protein; n=1; Cicer arietinum|Rep: Fructokinase-like protein - Cicer arietinum (Chickpea) (Garbanzo), partial (82%)	GO:0003674; molecular_function; ; M; TAIR|gene:2011896~90.70~88 // GO:0005575; cellular_component; ; C; TAIR|gene:2011896~90.70~88 // GO:0016301; kinase activity; ; M; TAIR|gene:3706901~79.67~56 // GO:0016023; cytoplasmic membrane-bound vesicle; ; C; GR_p	VIT_05s0102g00710	GSVIVT01010790001	fructokinase-1	AT3G59480	pfkB-like carbohydrate kinase family	vv10051Fructose_and_mannose_metabolism vv10500Starch_and_sucrose_metabolism	E2_7_1_4
TC123514.1	1.905576334	4.84E-06	843	0.00408	TC123514 UniRef100_A7NUS3 Cluster: Chromosome chr18 scaffold_1, whole genome shotgun sequence; n=1; Vitis vinifera|Rep: Chromosome chr18 scaffold_1, whole genome shotgun sequence - Vitis vinifera (Grape), complete	GO:0004601; peroxidase activity; 1.11.1.7; M; GR_protein|Q43006~80.27~70 // GO:0009536; plastid; ; C; GR_protein|Q5U1I4~84.73~63 // GO:0016023; cytoplasmic membrane-bound vesicle; ; C; GR_protein|Q5U1U1~80.20~62
TC114260.1	1.900687383	1.02E-06	277	0.00028	TC114260 UniRef100_A7QJL7 Cluster: Chromosome chr8 scaffold_106, whole genome shotgun sequence; n=1; Vitis vinifera|Rep: Chromosome chr8 scaffold_106, whole genome shotgun sequence - Vitis vinifera (Grape), complete	GO:0005739; mitochondrion; ; C; TAIR|gene:2040276~82.84~50	VIT_08s0007g05570	GSVIVT01033591001	Embryo-abundant protein	AT2G41380
EV228074.1	1.900514519	7.97E-06	1132	0.00903	EV228074	GO:0005575; cellular_component; ; C; TAIR|gene:1005713647~83.51~92 // GO:0003674; molecular_function; ; M; TAIR|gene:1005713647~83.51~92	VIT_13s0067g02870	GSVIVT01032685001	Chalcone-flavanone isomerase	AT5G05270		vv10941Flavonoid_biosynthesis	E5_5_1_6
TC127488.1	1.899978195	7.12E-06	1071	0.00762	TC127488 UniRef100_A7NYC5 Cluster: Chromosome chr6 scaffold_3, whole genome shotgun sequence; n=1; Vitis vinifera|Rep: Chromosome chr6 scaffold_3, whole genome shotgun sequence - Vitis vinifera (Grape), partial (97%)	GO:0005575; cellular_component; ; C; TAIR|gene:3356348~96.48~65 // GO:0005634; nucleus; ; C; UniProtKB|P83215~75.00~67 // GO:0003677; DNA binding; ; M; UniProtKB|P83215~75.00~67 // GO:0006334; nucleosome assembly; ; B; UniProtKB|P83215~75.00~67 // GO:0000	VIT_06s0004g06880	GSVIVT01024705001	Ran-binding protein 1 RanBP1	AT2G30060		vv50109Incompletely_characterized_transport_systems	RANBP1
TC119222.1	1.89946449	1.54E-05	1648	0.02539	TC119222 UniRef100_A7NZY9 Cluster: Chromosome chr6 scaffold_3, whole genome shotgun sequence; n=1; Vitis vinifera|Rep: Chromosome chr6 scaffold_3, whole genome shotgun sequence - Vitis vinifera (Grape), partial (48%)		VIT_06s0004g01380	GSVIVT01025349001 GSVIVT01025348001	S-receptor kinase	AT5G60900
TC110405.1	1.881074566	9.54E-07	261	0.00025	TC110405 UniRef100_A7PHU3 Cluster: Chromosome chr13 scaffold_17, whole genome shotgun sequence; n=1; Vitis vinifera|Rep: Chromosome chr13 scaffold_17, whole genome shotgun sequence - Vitis vinifera (Grape), complete	GO:0005982; starch metabolic process; ; B; TAIR|gene:3702419~83.10~77 // GO:0008138; protein tyrosine/serine/threonine phosphatase activity; 3.1.3.-; M; TAIR|gene:1009021756~86.15~79 // GO:0030247; polysaccharide binding; ; M; TAIR|gene:3702419~83.10~77 /	VIT_00s0250g00020	GSVIVT01005023001	Protein tyrosine phosphatase	AT3G52180	ATPTPKIS1; protein tyrosine/serine/threonine phosphatase		K01104
TC106553.1	1.880644476	6.23E-07	159	0.0001	TC106553 homologue to UniRef100_P51819 Cluster: Heat shock protein 83; n=1; Ipomoea nil|Rep: Heat shock protein 83 - Ipomoea nil (Japanese morning glory) (Pharbitis nil), complete	GO:0000003; reproduction; ; B; WB|WBGene00000915~86.51~92 // GO:0030235; nitric-oxide synthase regulator activity; ; M; UniProtKB|P11501~89.12~85 // GO:0043248; proteasome assembly; ; B; SGD|S000004798~85.76~87 // GO:0005737; cytoplasm; ; C; SGD|S00000479	VIT_16s0050g01150	GSVIVT01028856001	Heat shock protein 90-1	AT5G52640		vv24141Protein_processing_in_endoplasmic_reticulum vv34626Plant-pathogen_interaction	K04079
TC126294.1	1.876153008	1.22E-06	323	0.0004	TC126294		VIT_17s0000g01360	GSVIVT01008545001	Unknown protein	AT3G48550
TC136592.1	1.870518207	6.82E-05	2924	0.19954	TC136592		VIT_16s0100g00300	GSVIVT01010642001	Sorbitol dehydrogenase	AT5G51970		vv10051Fructose_and_mannose_metabolism	E1_1_1_14
TC131698.1	1.867849596	1.98E-05	1858	0.03688	TC131698 UniRef100_A7QJ37 Cluster: Chromosome chr2 scaffold_105, whole genome shotgun sequence; n=1; Vitis vinifera|Rep: Chromosome chr2 scaffold_105, whole genome shotgun sequence - Vitis vinifera (Grape), partial (23%)		VIT_02s0025g02790	GSVIVT01019680001	Starch synthase	AT1G32900		vv10500Starch_and_sucrose_metabolism	E2_4_1_21
TC137182.1	1.862721843	6.20E-07	157	0.0001	TC137182 similar to UniRef100_A7QAX0 Cluster: Chromosome chr5 scaffold_72, whole genome shotgun sequence; n=1; Vitis vinifera|Rep: Chromosome chr5 scaffold_72, whole genome shotgun sequence - Vitis vinifera (Grape), partial (92%)	GO:0005575; cellular_component; ; C; TAIR|gene:2031982~81.28~52 // GO:0008194; UDP-glycosyltransferase activity; ; M; TAIR|gene:2031982~81.28~52 // GO:0016757; transferase activity, transferring glycosyl groups; 2.4; M; TAIR|gene:2031982~81.28~52 // GO:00	VIT_05s0094g01030	GSVIVT01038206001	UDP-glucose:salicylic acid glucosyltransferase	AT1G05680		vv10500Starch_and_sucrose_metabolism	E2_4_1_35
TC108817.1	1.856773373	8.11E-07	204	0.00017	TC108817 UniRef100_A7NYL5 Cluster: Phosphorylase; n=1; Vitis vinifera|Rep: Phosphorylase - Vitis vinifera (Grape), partial (23%)		VIT_06s0004g06020	GSVIVT01024804001	Alpha-glucan phosphorylase, H isozyme	AT3G46970	ATPHS2, PHS2 | alpha-glucan phosphorylase 2 |	vv10500Starch_and_sucrose_metabolism	E2_4_1_1
TC128211.1	1.856239257	1.00E-06	275	0.00028	TC128211 UniRef100_A7R3C3 Cluster: Chromosome undetermined scaffold_502, whole genome shotgun sequence; n=1; Vitis vinifera|Rep: Chromosome undetermined scaffold_502, whole genome shotgun sequence - Vitis vinifera (Grape), partial (20%)		VIT_00s0324g00060	GSVIVT01006043001	UDP-glycosyltransferase 85A8	AT1G22360
TC112669.1	1.852778073	6.36E-07	164	0.0001	TC112669 UniRef100_A7QHL2 Cluster: Chromosome chr5 scaffold_98, whole genome shotgun sequence; n=1; Vitis vinifera|Rep: Chromosome chr5 scaffold_98, whole genome shotgun sequence - Vitis vinifera (Grape), partial (36%)		VIT_05s0029g01200	GSVIVT01020924001	Methionyl-tRNA synthetase	AT4G13780		vv10271Methionine_metabolism vv10450Selenoamino_acid_metabolism vv20970Aminoacyl-tRNA_biosynthesis	E6_1_1_10
EE090555.1	1.851508149	1.46E-06	391	0.00057	EE090555 similar to UniRef100_Q948Z4 Cluster: Snakin-1; n=2; Solanum tuberosum|Rep: Snakin-1 - Solanum tuberosum (Potato), complete	GO:0003674; molecular_function; ; M; TAIR|gene:2060484~89.29~52 // GO:0009739; response to gibberellin stimulus; ; B; TAIR|gene:2039731~77.05~70
TC121959.1	1.84846954	1.61E-05	1682	0.02705	TC121959 UniRef100_A7QFS8 Cluster: Chromosome undetermined scaffold_89, whole genome shotgun sequence; n=1; Vitis vinifera|Rep: Chromosome undetermined scaffold_89, whole genome shotgun sequence - Vitis vinifera (Grape), complete	GO:0016020; membrane; ; C; GR_protein|A2YSC7~87.69~79 // GO:0016023; cytoplasmic membrane-bound vesicle; ; C; GR_protein|A2YSC7~87.69~79 // GO:0010043; response to zinc ion; ; B; TAIR|gene:3354608~85.31~59 // GO:0005381; iron ion transmembrane transporter	VIT_03s0017g02170	GSVIVT01015882001	Zinc transporter ZIP5	AT1G05300		vv50121Porters_cat_1_to_6	ZIP5
TC105591.1	1.846115012	1.64E-06	420	0.00069	TC105591 UniRef100_A7QZX0 Cluster: Chromosome undetermined scaffold_292, whole genome shotgun sequence; n=1; Vitis vinifera|Rep: Chromosome undetermined scaffold_292, whole genome shotgun sequence - Vitis vinifera (Grape), partial (72%)	GO:0000003; reproduction; ; B; WB|WBGene00004484~81.88~91 // GO:0003723; RNA binding; ; M; RGD|62026~89.47~100 // GO:0009072; aromatic amino acid family metabolic process; ; B; TAIR|gene:2008844~93.45~54 // GO:0009792; embryonic development ending in birt
TC119672.1	1.841067147	5.29E-06	908	0.00481	TC119672 UniRef100_A7QJF0 Cluster: Chromosome chr8 scaffold_106, whole genome shotgun sequence; n=1; Vitis vinifera|Rep: Chromosome chr8 scaffold_106, whole genome shotgun sequence - Vitis vinifera (Grape), partial (30%)		VIT_08s0007g04860	GSVIVT01033667001	Nodulin family protein	AT2G39210
TC135583.1	1.840890326	6.18E-07	153	0.00009	TC135583 UniRef100_A7QQT0 Cluster: Chromosome undetermined scaffold_144, whole genome shotgun sequence; n=1; Vitis vinifera|Rep: Chromosome undetermined scaffold_144, whole genome shotgun sequence - Vitis vinifera (Grape), partial (98%)	GO:0003674; molecular_function; ; M; TAIR|gene:2129285~88.00~78 // GO:0008150; biological_process; ; B; TAIR|gene:2129285~88.00~78	VIT_05s0062g00110	GSVIVT01031563001 GSVIVT01031564001	Unknown protein	AT4G14000
TC105978.1	1.839127865	1.46E-06	394	0.00057	TC105978 homologue to UniRef100_O24530 Cluster: Class IV endochitinase; n=1; Vitis vinifera|Rep: Class IV endochitinase - Vitis vinifera (Grape), partial (89%)	GO:0006032; chitin catabolic process; ; B; GR_protein|O04138~80.98~90 // GO:0009626; plant-type hypersensitive response; ; B; TAIR|gene:3701783~83.41~75 // GO:0016998; cell wall catabolic process; ; B; GR_protein|O04138~80.98~90 // GO:0004568; chitinase a
TC109584.1	1.839015602	2.44E-06	557	0.00136	TC109584 homologue to UniRef100_A7P8Z1 Cluster: Chromosome chr3 scaffold_8, whole genome shotgun sequence; n=1; Vitis vinifera|Rep: Chromosome chr3 scaffold_8, whole genome shotgun sequence - Vitis vinifera (Grape), partial (75%)	GO:0005575; cellular_component; ; C; TAIR|gene:2025166~83.72~67 // GO:0016651; oxidoreductase activity, acting on NADH or NADPH; 1.6; M; TAIR|gene:2025166~83.72~67 // GO:0005739; mitochondrion; ; C; GR_protein|A2XVK6~85.17~67 // GO:0032442; phenylcoumaran
TC123026.1	1.823513069	1.53E-06	404	0.00062	TC123026 homologue to UniRef100_Q2QCX5 Cluster: Gibberellin 20-oxidase 1; n=1; Gossypium hirsutum|Rep: Gibberellin 20-oxidase 1 - Gossypium hirsutum (Upland cotton) (Gossypium mexicanum), partial (93%)		VIT_18s0001g14310	GSVIVT01009907001	Flavonone- 3-hydroxylase	AT3G51240		vv10941Flavonoid_biosynthesis	E1_14_11_9
TC131996.1	1.806336889	1.04E-05	1320	0.01376	TC131996 homologue to UniRef100_A2ICC8 Cluster: Flavanone 3-hydroxylase; n=1; Vitis vinifera|Rep: Flavanone 3-hydroxylase - Vitis vinifera (Grape), partial (91%)		VIT_04s0023g03370	GSVIVT01018781001	Flavonone- 3-hydroxylase	AT3G51240		vv10941Flavonoid_biosynthesis	E1_14_11_9
TC134146.1	1.805285997	4.41E-06	802	0.00354	TC134146
TC134944.1	1.803953143	0.00019601	3997	0.78345	TC134944 similar to UniRef100_A7NX90 Cluster: Chromosome chr5 scaffold_2, whole genome shotgun sequence; n=1; Vitis vinifera|Rep: Chromosome chr5 scaffold_2, whole genome shotgun sequence - Vitis vinifera (Grape), partial (85%)
TC122109.1	1.799043684	5.85E-06	961	0.00562	TC122109 UniRef100_A7QSS4 Cluster: Thioredoxin reductase; n=1; Vitis vinifera|Rep: Thioredoxin reductase - Vitis vinifera (Grape), complete	GO:0019430; removal of superoxide radicals; ; B; GeneDB_Spombe|SPBC3F6.03~82.56~80 // GO:0005634; nucleus; ; C; GeneDB_Spombe|SPBC3F6.03~82.56~80 // GO:0006950; response to stress; ; B; GeneDB_Spombe|SPBC3F6.03~82.56~80 // GO:0030503; regulation of cell r
TC135211.1	1.787982258	0.000381722	4811	1.83647	TC135211 homologue to UniRef100_Q6QGY1 Cluster: Merlot proline-rich protein 2; n=1; Vitis vinifera|Rep: Merlot proline-rich protein 2 - Vitis vinifera (Grape), partial (89%)
TC126949.1	1.78793291	1.06E-05	1334	0.01416	TC126949 UniRef100_A7R3C3 Cluster: Chromosome undetermined scaffold_502, whole genome shotgun sequence; n=1; Vitis vinifera|Rep: Chromosome undetermined scaffold_502, whole genome shotgun sequence - Vitis vinifera (Grape), partial (66%)		VIT_00s0324g00070	GSVIVT01006043001	Cis-zeatin O-beta-D-glucosyltransferase	AT1G22360		vv10908Zeatin_biosynthesis	E2_4_1_215
TC105349.1	1.780908167	8.41E-07	215	0.00018	TC105349 homologue to UniRef100_Q9SW70 Cluster: Stress-related protein; n=1; Vitis riparia|Rep: Stress-related protein - Vitis riparia (Frost grape) (Vitis vulpina), complete	GO:0005575; cellular_component; ; C; TAIR|gene:2079781~82.35~76 // GO:0003674; molecular_function; ; M; TAIR|gene:2079781~82.35~76 // GO:0008150; biological_process; ; B; TAIR|gene:2079781~82.35~76	VIT_07s0005g00170	GSVIVT01027980001	Rubber elongation factor (REF)	AT2G47780
TC121805.1	1.779849428	9.46E-07	258	0.00024	TC121805 homologue to UniRef100_A7PDZ1 Cluster: Chromosome chr11 scaffold_13, whole genome shotgun sequence; n=1; Vitis vinifera|Rep: Chromosome chr11 scaffold_13, whole genome shotgun sequence - Vitis vinifera (Grape), partial (68%)		VIT_11s0016g01300	GSVIVT01015100001	TT2 (transparent testa 2)	AT5G35550		vv44110Cell_cycle vv60044MYB	TT2_4
TC119018.1	1.779379526	4.38E-07	105	0.00005	TC119018 UniRef100_A7PGF9 Cluster: Chromosome chr17 scaffold_16, whole genome shotgun sequence; n=1; Vitis vinifera|Rep: Chromosome chr17 scaffold_16, whole genome shotgun sequence - Vitis vinifera (Grape), complete		VIT_17s0000g04890	GSVIVT01008152001	D-aminoacyl-tRNA deacylase GEKO1	AT2G03800
TC124382.1	1.769863112	4.61E-07	111	0.00005	TC124382
TC138404.1	1.765460928	4.99E-07	125	0.00006	TC138404 UniRef100_A7QHL2 Cluster: Chromosome chr5 scaffold_98, whole genome shotgun sequence; n=1; Vitis vinifera|Rep: Chromosome chr5 scaffold_98, whole genome shotgun sequence - Vitis vinifera (Grape), partial (31%)		VIT_05s0029g01200	GSVIVT01020924001	Methionyl-tRNA synthetase	AT4G13780		vv10271Methionine_metabolism vv10450Selenoamino_acid_metabolism vv20970Aminoacyl-tRNA_biosynthesis	E6_1_1_10
TC128524.1	1.762785166	6.31E-07	160	0.0001	TC128524		VIT_19s0177g00100	GSVIVT01001974001	Translation initiation factor eIF-1	AT4G27130		vv23013RNA_transport	K03113
TC122280.1	1.751461864	1.06E-05	1340	0.01427	TC122280 UniRef100_A7P1Y2 Cluster: Chromosome chr19 scaffold_4, whole genome shotgun sequence; n=1; Vitis vinifera|Rep: Chromosome chr19 scaffold_4, whole genome shotgun sequence - Vitis vinifera (Grape), partial (95%)	GO:0003674; molecular_function; ; M; TAIR|gene:2030199~81.90~56 // GO:0005739; mitochondrion; ; C; GR_protein|A2XIW1~86.27~58 // GO:0008150; biological_process; ; B; TAIR|gene:2030199~81.90~56	VIT_19s0014g01550	GSVIVT01014223001	DAG protein, chloroplast,	AT3G15000
TC135646.1	1.749056976	9.99E-07	273	0.00027	TC135646 homologue to UniRef100_A7P0W4 Cluster: Chromosome chr19 scaffold_4, whole genome shotgun sequence; n=1; Vitis vinifera|Rep: Chromosome chr19 scaffold_4, whole genome shotgun sequence - Vitis vinifera (Grape), partial (14%)		VIT_19s0177g00140	GSVIVT01001977001	Thiazole biosynthetic enzyme, chloroplast (ARA6)	AT5G54770		vv10730Thiamine_metabolism	E2_5_1_3
TC125447.1	1.74405622	0.000635996	5454	3.46872	TC125447 homologue to UniRef100_Q8LGR5 Cluster: Proline rich protein 2; n=1; Vitis vinifera|Rep: Proline rich protein 2 - Vitis vinifera (Grape), partial (91%)
TC127829.1	1.742846175	7.84E-07	201	0.00016	TC127829 UniRef100_O91904 Cluster: 28 kDa coat protein; n=6; Rupestris stem pitting-associated virus|Rep: 28 kDa coat protein - Rupestris stem pitting associated virus-1, complete		VIT_14s0006g03200	GSVIVT01031067001	Chaperonin	AT3G02530
TC108058.1	1.738316845	1.38E-06	370	0.00051	TC108058 similar to UniRef100_Q8LDF0 Cluster: Cyanate lyase; n=1; Arabidopsis thaliana|Rep: Cyanate lyase - Arabidopsis thaliana (Mouse-ear cress), partial (95%)	GO:0009439; cyanate metabolic process; ; B; TAIR|gene:2088726~89.31~95 // GO:0008824; cyanate hydratase activity; 4.2.1.104; M; TAIR|gene:2088726~89.31~95	VIT_05s0049g01520	GSVIVT01027874001	Cyanate hydratase	AT3G23490		vv10910Nitrogen_metabolism	E4_2_1_104
TC107028.1	1.736161639	8.18E-05	3113	0.2547	TC107028 similar to UniRef100_A7NX90 Cluster: Chromosome chr5 scaffold_2, whole genome shotgun sequence; n=1; Vitis vinifera|Rep: Chromosome chr5 scaffold_2, whole genome shotgun sequence - Vitis vinifera (Grape), partial (87%)
TC128631.1	1.733240721	1.46E-05	1591	0.02317	TC128631 homologue to UniRef100_A7PHS0 Cluster: Chromosome chr17 scaffold_16, whole genome shotgun sequence; n=1; Vitis vinifera|Rep: Chromosome chr17 scaffold_16, whole genome shotgun sequence - Vitis vinifera (Grape), partial (23%)		VIT_17s0000g00160	GSVIVT01008654001	Glycyl-tRNA synthetase 1	AT1G29880		vv10260Glycine_serine_and_threonine_metabolism vv20970Aminoacyl-tRNA_biosynthesis	E6_1_1_14
TC106808.1	1.730986259	8.80E-07	232	0.0002	TC106808 similar to UniRef100_Q8LKJ8 Cluster: Alpha-expansin precursor; n=9; Gossypium|Rep: Alpha-expansin precursor - Gossypium hirsutum (Upland cotton) (Gossypium mexicanum), partial (55%)	GO:0005199; structural constituent of cell wall; ; M; TAIR|gene:3353325~91.91~55 // GO:0009826; unidimensional cell growth; ; B; TAIR|gene:2040685~81.62~52 // GO:0009831; cellulose and pectin-containing cell wall modification during multidimensional cell	VIT_14s0108g01020	GSVIVT01011437001	Alpha-expansin 1 precursor	AT1G26770		vv30003Auxin_signaling	EXPA1
TC113293.1	1.7231517	4.68E-07	115	0.00005	TC113293 similar to UniRef100_Q84L89 Cluster: L-asparaginase; n=1; Glycine max|Rep: L-asparaginase - Glycine max (Soybean), partial (68%)	GO:0005739; mitochondrion; ; C; GR_protein|A2XX77~86.75~86	VIT_18s0001g09910	GSVIVT01009430001	L-asparaginase	AT3G16150		vv10252Alanine_and_aspartate_metabolism vv10910Nitrogen_metabolism	E3_5_1_1
TC105494.1	1.717076873	2.94E-06	615	0.00181	TC105494 homologue to UniRef100_A7PNN4 Cluster: Chromosome chr8 scaffold_23, whole genome shotgun sequence; n=1; Vitis vinifera|Rep: Chromosome chr8 scaffold_23, whole genome shotgun sequence - Vitis vinifera (Grape), complete	GO:0005575; cellular_component; ; C; TAIR|gene:2148367~92.38~92 // GO:0008202; steroid metabolic process; ; B; TAIR|gene:2185162~93.20~88 // GO:0008142; oxysterol binding; ; M; TAIR|gene:2185162~93.20~88 // GO:0009567; double fertilization forming a zygot	VIT_08s0007g00480	GSVIVT01034158001	Oxysterol binding protein	AT5G59420
TC128675.1	1.714731558	4.41E-07	109	0.00005	TC128675 UniRef100_A7NVD7 Cluster: Chromosome chr18 scaffold_1, whole genome shotgun sequence; n=1; Vitis vinifera|Rep: Chromosome chr18 scaffold_1, whole genome shotgun sequence - Vitis vinifera (Grape), complete	GO:0016020; membrane; ; C; GR_protein|Q40716~95.85~76 // GO:0009536; plastid; ; C; GR_protein|Q40716~95.85~76	VIT_18s0001g02740	GSVIVT01008866001	Photosystem II 22 kDa protein PSBS	AT1G44575		vv10195Photosynthesis	K03542
TC115155.1	1.714099154	2.06E-06	490	0.00101	TC115155 UniRef100_A7QVC3 Cluster: Chromosome chr2 scaffold_187, whole genome shotgun sequence; n=2; Vitis vinifera|Rep: Chromosome chr2 scaffold_187, whole genome shotgun sequence - Vitis vinifera (Grape), complete	GO:0003674; molecular_function; ; M; TAIR|gene:2026246~86.41~87 // GO:0009536; plastid; ; C; GR_protein|A3AQ50~84.51~84 // GO:0008150; biological_process; ; B; TAIR|gene:2026246~86.41~87	VIT_00s0323g00040	GSVIVT01006029001	Unknown protein	AT1G62780
EE090697.1	1.713265832	3.81E-07	86	0.00003	EE090697 similar to UniRef100_Q948Z4 Cluster: Snakin-1; n=2; Solanum tuberosum|Rep: Snakin-1 - Solanum tuberosum (Potato), complete	GO:0003674; molecular_function; ; M; TAIR|gene:2060484~89.29~52 // GO:0008283; cell proliferation; ; B; GR_protein|Q94HA1~74.47~77 // GO:0016023; cytoplasmic membrane-bound vesicle; ; C; GR_protein|Q94HA1~74.47~77 // GO:0009739; response to gibberellin st
TC115969.1	1.711717129	1.35E-06	364	0.00049	TC115969 weakly similar to UniRef100_Q99879 Cluster: Histone H2B type 1-M; n=1; Homo sapiens|Rep: Histone H2B type 1-M - Homo sapiens (Human), partial (15%)		VIT_16s0098g01810	GSVIVT01038555001	Histone H2B , member E	AT5G24280
TC128075.1	1.707548309	5.36E-06	915	0.0049	TC128075 UniRef100_A7P5N5 Cluster: Chromosome chr4 scaffold_6, whole genome shotgun sequence; n=1; Vitis vinifera|Rep: Chromosome chr4 scaffold_6, whole genome shotgun sequence - Vitis vinifera (Grape), partial (62%)	GO:0000003; reproduction; ; B; WB|WBGene00004302~91.87~57 // GO:0006997; nuclear organization and biogenesis; ; B; SGD|S000005711~93.22~54 // GO:0007346; regulation of mitotic cell cycle; ; B; GeneDB_Spombe|SPBC1289.03c~90.68~55 // GO:0006259; DNA metabol	VIT_11s0016g04780	GSVIVT01015482001	Ras GTP-binding protein (RAN2)	AT5G20020		vv23008Ribosome_biogenesis_in_Eukaryotes vv23013RNA_transport vv50112Nuclear_pore_complex	K07936
TC105455.1	1.70136729	3.65E-06	704	0.00257	TC105455 UniRef100_A7P8C8 Cluster: Chromosome chr3 scaffold_8, whole genome shotgun sequence; n=1; Vitis vinifera|Rep: Chromosome chr3 scaffold_8, whole genome shotgun sequence - Vitis vinifera (Grape), partial (94%)	GO:0008266; poly(U) binding; ; M; TAIR|gene:2200230~96.63~100 // GO:0009536; plastid; ; C; GR_protein|A2WZR4~93.79~89 // GO:0008465; glycerate dehydrogenase activity; 1.1.1.29; M; TAIR|gene:2200230~96.63~100 // GO:0005777; peroxisome; ; C; TAIR|gene:22002	VIT_03s0038g02510	GSVIVT01024012001	Glyoxylate reductase	AT1G68010		vv10630Glyoxylate_and_dicarboxylate_metabolism	E1_1_1_26
TC131117.1	1.700061722	4.84E-06	838	0.00405	TC131117 UniRef100_A7PIQ8 Cluster: Chromosome chr13 scaffold_17, whole genome shotgun sequence; n=1; Vitis vinifera|Rep: Chromosome chr13 scaffold_17, whole genome shotgun sequence - Vitis vinifera (Grape), partial (12%)		VIT_13s0019g02050	GSVIVT01016501001	Ribulose bisphosphate carboxylase/oxygenase activase, chloroplast	AT2G39730
TC124443.1	1.694921798	8.56E-07	218	0.00019	TC124443 UniRef100_A7P1Y2 Cluster: Chromosome chr19 scaffold_4, whole genome shotgun sequence; n=1; Vitis vinifera|Rep: Chromosome chr19 scaffold_4, whole genome shotgun sequence - Vitis vinifera (Grape), partial (65%)		VIT_19s0014g01550	GSVIVT01014223001	DAG protein, chloroplast,	AT3G15000
TC135536.1	1.691498742	1.24E-05	1474	0.01826	TC135536 UniRef100_A7PCA8 Cluster: Chromosome chr2 scaffold_11, whole genome shotgun sequence; n=1; Vitis vinifera|Rep: Chromosome chr2 scaffold_11, whole genome shotgun sequence - Vitis vinifera (Grape), partial (42%)		VIT_02s0012g01040	GSVIVT01013182001	NAC domain-containing protein 71	AT4G17980		vv60046NAC	NAC071
TC130928.1	1.686225513	4.86E-07	123	0.00006	TC130928 homologue to UniRef100_A7Q6R2 Cluster: Chromosome chr12 scaffold_57, whole genome shotgun sequence; n=1; Vitis vinifera|Rep: Chromosome chr12 scaffold_57, whole genome shotgun sequence - Vitis vinifera (Grape), partial (40%)
TC106331.1	1.675396102	1.47E-06	398	0.00058	TC106331 UniRef100_A7QZX0 Cluster: Chromosome undetermined scaffold_292, whole genome shotgun sequence; n=1; Vitis vinifera|Rep: Chromosome undetermined scaffold_292, whole genome shotgun sequence - Vitis vinifera (Grape), partial (61%)	GO:0005575; cellular_component; ; C; TAIR|gene:2008844~92.86~50 // GO:0009072; aromatic amino acid family metabolic process; ; B; TAIR|gene:2008844~92.86~50 // GO:0004334; fumarylacetoacetase activity; 3.7.1.2; M; TAIR|gene:2008844~92.86~50
EV233696.1	1.675050073	1.33E-05	1521	0.02019	EV233696 weakly similar to UniRef100_Q2RBC7 Cluster: Chalcone-flavanone isomerase family protein, expressed; n=1; Oryza sativa Japonica Group|Rep: Chalcone-flavanone isomerase family protein, expressed - Oryza sativa subsp. japonica (Rice), partial (83%)	GO:0005575; cellular_component; ; C; TAIR|gene:1005713647~82.21~80 // GO:0003674; molecular_function; ; M; TAIR|gene:1005713647~82.21~80	VIT_13s0067g02870	GSVIVT01032685001	Chalcone-flavanone isomerase	AT5G05270		vv10941Flavonoid_biosynthesis	E5_5_1_6
TC112094.1	1.674001626	1.28E-06	346	0.00044	TC112094 homologue to UniRef100_A7QYR3 Cluster: Chromosome chr5 scaffold_253, whole genome shotgun sequence; n=1; Vitis vinifera|Rep: Chromosome chr5 scaffold_253, whole genome shotgun sequence - Vitis vinifera (Grape), partial (96%)	GO:0005575; cellular_component; ; C; TAIR|gene:2198825~81.62~54 // GO:0003674; molecular_function; ; M; TAIR|gene:2198825~81.62~54 // GO:0008150; biological_process; ; B; TAIR|gene:2198825~81.62~54
TC114592.1	1.671682798	4.69E-05	2544	0.11938	TC114592 homologue to UniRef100_A7Q4X2 Cluster: Chromosome undetermined scaffold_51, whole genome shotgun sequence; n=1; Vitis vinifera|Rep: Chromosome undetermined scaffold_51, whole genome shotgun sequence - Vitis vinifera (Grape), complete	GO:0005575; cellular_component; ; C; TAIR|gene:2167892~84.97~75 // GO:0046910; pectinesterase inhibitor activity; ; M; TAIR|gene:2168002~83.87~61 // GO:0008150; biological_process; ; B; TAIR|gene:2167892~84.97~75	VIT_16s0022g00870	GSVIVT01018604001	Invertase/pectin methylesterase inhibitor	AT5G62360		vv40006Cell_wall	PMEI
TC125987.1	1.666510822	5.88E-06	963	0.00566	TC125987 UniRef100_A7P0W4 Cluster: Chromosome chr19 scaffold_4, whole genome shotgun sequence; n=1; Vitis vinifera|Rep: Chromosome chr19 scaffold_4, whole genome shotgun sequence - Vitis vinifera (Grape), partial (45%)		VIT_19s0177g00140	GSVIVT01001977001	Thiazole biosynthetic enzyme, chloroplast (ARA6)	AT5G54770		vv10730Thiamine_metabolism	E2_5_1_3
TC136390.1	1.661577483	6.90E-07	174	0.00012	TC136390 UniRef100_A7QVP7 Cluster: Chromosome chr14 scaffold_190, whole genome shotgun sequence; n=1; Vitis vinifera|Rep: Chromosome chr14 scaffold_190, whole genome shotgun sequence - Vitis vinifera (Grape), partial (72%)	GO:0005575; cellular_component; ; C; UniProtKB|P83343~84.47~96 // GO:0008061; chitin binding; ; M; TAIR|gene:1005832541~87.39~56 // GO:0006952; defense response; ; B; UniProtKB|P83343~84.47~96 // GO:0009627; systemic acquired resistance; ; B; TAIR|gene:10	VIT_14s0081g00050	GSVIVT01036278001	PATHOgenesIS-related 4	AT3G04720
TC110046.1	1.658076088	8.41E-07	213	0.00018	TC110046 UniRef100_A7PV66 Cluster: Chromosome chr4 scaffold_32, whole genome shotgun sequence; n=1; Vitis vinifera|Rep: Chromosome chr4 scaffold_32, whole genome shotgun sequence - Vitis vinifera (Grape), complete	GO:0005575; cellular_component; ; C; ZFIN|ZDB-GENE-050913-44~82.17~63 // GO:0008299; isoprenoid biosynthetic process; ; B; GR_protein|Q9M6K4~93.86~90 // GO:0004452; isopentenyl-diphosphate delta-isomerase activity; 5.3.3.2; M; GR_protein|Q9M6K4~93.86~90 /	VIT_04s0023g00600	GSVIVT01019089001	Isopentenyl diphosphate isomerase 2	AT5G16440		vv10100Biosynthesis_of_steroids vv10900Terpenoid_biosynthesis	E5_3_3_2
TC106514.1	1.653000659	7.56E-07	186	0.00014	TC106514 UniRef100_A5CAF6 Cluster: Phosphoglycerate kinase; n=1; Vitis vinifera|Rep: Phosphoglycerate kinase - Vitis vinifera (Grape), partial (53%)	GO:0015977; carbon utilization by fixation of carbon dioxide; ; B; UniProtKB|Q7V390~86.00~50 // GO:0005829; cytosol; ; C; TAIR|gene:3353874~94.34~53 // GO:0006096; glycolysis; ; B; TAIR|gene:2206409~94.34~53 // GO:0009536; plastid; ; C; GR_protein|A3B5G4~	VIT_19s0085g00370	GSVIVT01036775001	Phosphoglycerate kinase, cytosolic	AT1G79550	PGK (PHOSPHOGLYCERATE KINASE)	vv10010Glycolysis vv10710Carbon_fixation	E2_7_2_3
TC106739.1	1.651392858	5.67E-05	2735	0.15518	TC106739 UniRef100_A7P0W4 Cluster: Chromosome chr19 scaffold_4, whole genome shotgun sequence; n=1; Vitis vinifera|Rep: Chromosome chr19 scaffold_4, whole genome shotgun sequence - Vitis vinifera (Grape), complete	GO:0009228; thiamin biosynthetic process; ; B; TAIR|gene:3440813~94.16~83 // GO:0009409; response to cold; ; B; TAIR|gene:3440813~94.16~83 // GO:0009536; plastid; ; C; GR_protein|Q7XHY5~96.36~81 // GO:0005739; mitochondrion; ; C; TAIR|gene:3356277~94.16~8
TC106362.1	1.644703513	1.31E-06	354	0.00046	TC106362 UniRef100_A7Q3Z3 Cluster: Chromosome chr13 scaffold_48, whole genome shotgun sequence; n=1; Vitis vinifera|Rep: Chromosome chr13 scaffold_48, whole genome shotgun sequence - Vitis vinifera (Grape), complete	GO:0005575; cellular_component; ; C; TAIR|gene:2103201~81.44~70 // GO:0016787; hydrolase activity; 3; M; TAIR|gene:2103201~81.44~70	VIT_13s0067g03260	GSVIVT01032652001	Pheophorbidase	AT3G10870		vv10860Porphyrin_and_chlorophyll_metabolism	E3_1_1_82
TC126175.1	1.643620589	3.81E-06	721	0.00275	TC126175		VIT_00s0291g00050	GSVIVT01005751001	Octicosapeptide/Phox/Bem1p (PB1) domain-containing protein	AT3G26510
TC107010.1	1.641219853	1.18E-06	314	0.00037	TC107010 UniRef100_A7Q2R0 Cluster: Chromosome chr1 scaffold_46, whole genome shotgun sequence; n=1; Vitis vinifera|Rep: Chromosome chr1 scaffold_46, whole genome shotgun sequence - Vitis vinifera (Grape), partial (68%)		VIT_01s0026g01550	GSVIVT01020078001	Homeodomain leucine zipper protein HB-1	AT3G01470		vv60034HB	VVHB1_4
TC105164.1	1.635860592	7.36E-06	1099	0.00809	TC105164 homologue to UniRef100_A2ICC8 Cluster: Flavanone 3-hydroxylase; n=1; Vitis vinifera|Rep: Flavanone 3-hydroxylase - Vitis vinifera (Grape), partial (87%)
TC125882.1	1.635447732	9.56E-06	1251	0.01197	TC125882 homologue to UniRef100_A9PL04 Cluster: Serine hydroxymethyltransferase; n=1; Populus tremuloides|Rep: Serine hydroxymethyltransferase - Populus tremuloides (Quaking aspen), partial (54%)	GO:0004372; glycine hydroxymethyltransferase activity; 2.1.2.1; M; TAIR|gene:2129250~96.84~54 // GO:0005829; cytosol; ; C; TAIR|gene:1945362~96.84~54 // GO:0006544; glycine metabolic process; ; B; TAIR|gene:2129250~96.84~54 // GO:0005739; mitochondrion; ;	VIT_05s0029g00310	GSVIVT01021046001	Serine hydroxymethyltransferase 1	AT4G13930		vv10260Glycine_serine_and_threonine_metabolism vv10670One_carbon_pool_by_folate vv10680Methane_metabolism	E2_1_2_1
TC111656.1	1.634975343	0.000100063	3316	0.33181	TC111656 homologue to UniRef100_A7QSV8 Cluster: Chromosome undetermined scaffold_163, whole genome shotgun sequence; n=1; Vitis vinifera|Rep: Chromosome undetermined scaffold_163, whole genome shotgun sequence - Vitis vinifera (Grape), partial (63%)		VIT_17s0000g00920	GSVIVT01000391001	Glutamate decarboxylase 1 (GAD 1)	AT5G17330		vv10251Glutamate_metabolism vv10252Alanine_and_aspartate_metabolism vv10410Beta-alanine_metabolism vv10650Butanoate_metabolism	E4_1_1_15
TC105135.1	1.633967463	5.13E-06	887	0.00455	TC105135 UniRef100_A5AEV0 Cluster: Phosphoenolpyruvate carboxylase; n=1; Vitis vinifera|Rep: Phosphoenolpyruvate carboxylase - Vitis vinifera (Grape), complete		VIT_01s0011g02740	GSVIVT01011979001	Phosphoenolpyruvate carboxylase	AT1G68750	ATPPC4; phosphoenolpyruvate carboxylase	vv10620Pyruvate_metabolism vv10710Carbon_fixation vv10720Reductive_carboxylate_cycle vv34020Calcium_signaling_pathway	E4_1_1_31
TC128532.1	1.633335292	2.74E-06	595	0.00163	TC128532 homologue to UniRef100_A7NXU6 Cluster: Chromosome chr5 scaffold_2, whole genome shotgun sequence; n=1; Vitis vinifera|Rep: Chromosome chr5 scaffold_2, whole genome shotgun sequence - Vitis vinifera (Grape), partial (59%)		VIT_05s0051g00870	GSVIVT01029079001	Glutathione reductase	AT3G24170		vv10251Glutamate_metabolism vv10480Glutathione_metabolism	E1_8_1_7
TC115812.1	1.6280629	3.52E-06	694	0.00244	TC115812 homologue to UniRef100_A7PG74 Cluster: Chromosome chr6 scaffold_15, whole genome shotgun sequence; n=1; Vitis vinifera|Rep: Chromosome chr6 scaffold_15, whole genome shotgun sequence - Vitis vinifera (Grape), partial (97%)	GO:0005507; copper ion binding; ; M; GR_protein|O04978~83.63~59 // GO:0009536; plastid; ; C; GR_protein|O04978~83.63~59 // GO:0016023; cytoplasmic membrane-bound vesicle; ; C; GR_protein|Q0J296~77.63~51 // GO:0008447; L-ascorbate oxidase activity; 1.10.3.	VIT_06s0009g01320	GSVIVT01037479001	L-ascorbate oxidase	AT5G21105	L-ascorbate oxidase/ copper ion binding / oxidoreductase	vv10053Ascorbate_and_aldarate_metabolism vv50109Incompletely_characterized_transport_systems	E1_10_3_3
TC106875.1	1.622710577	2.19E-05	1915	0.04188	TC106875 homologue to UniRef100_A9PL04 Cluster: Serine hydroxymethyltransferase; n=1; Populus tremuloides|Rep: Serine hydroxymethyltransferase - Populus tremuloides (Quaking aspen), partial (56%)	GO:0005575; cellular_component; ; C; TAIR|gene:2119544~92.75~56 // GO:0006730; one-carbon compound metabolic process; ; B; dictyBase|DDB0230072~85.19~53 // GO:0005737; cytoplasm; ; C; ZFIN|ZDB-GENE-040426-1558~82.29~76 // GO:0006563; L-serine metabolic pr
TC106709.1	1.621504351	2.34E-06	543	0.00127	TC106709 homologue to UniRef100_A7PCM0 Cluster: Chromosome chr17 scaffold_12, whole genome shotgun sequence; n=1; Vitis vinifera|Rep: Chromosome chr17 scaffold_12, whole genome shotgun sequence - Vitis vinifera (Grape), partial (96%)	GO:0016020; membrane; ; C; GR_protein|Q7XUP7~77.71~84 // GO:0005575; cellular_component; ; C; TAIR|gene:2183418~81.99~80 // GO:0006979; response to oxidative stress; ; B; TAIR|gene:1005867712~81.99~80 // GO:0006464; protein modification process; ; B; TAIR	VIT_17s0000g09780	0	Methionine sulfoxide reductase A	AT5G61640		vv10271Methionine_metabolism	E1_8_4_11
TC107144.1	1.620320386	2.34E-06	541	0.00126	TC107144 UniRef100_A7Q3Z7 Cluster: Chromosome chr13 scaffold_48, whole genome shotgun sequence; n=1; Vitis vinifera|Rep: Chromosome chr13 scaffold_48, whole genome shotgun sequence - Vitis vinifera (Grape), complete	GO:0005575; cellular_component; ; C; TAIR|gene:2185055~88.95~88 // GO:0004179; membrane alanyl aminopeptidase activity; 3.4.11.2; M; TAIR|gene:2185055~88.95~88 // GO:0006508; proteolysis; ; B; TAIR|gene:2185055~88.95~88	VIT_13s0067g03300	GSVIVT01032649001	Leukotriene A-4 hydrolase	AT5G13520			E3_3_2_6
TC110160.1	1.616649314	6.93E-07	175	0.00012	TC110160 UniRef100_A7P520 Cluster: Proteasome subunit beta type; n=1; Vitis vinifera|Rep: Proteasome subunit beta type - Vitis vinifera (Grape), complete	GO:0004175; endopeptidase activity; ; M; GeneDB_Spombe|SPBC4C3.10c~79.03~55 // GO:0005634; nucleus; ; C; GeneDB_Spombe|SPBC4C3.10c~79.03~55 // GO:0008233; peptidase activity; 3.4; M; TAIR|gene:1009022094~96.92~97 // GO:0005839; proteasome core complex; ;	VIT_04s0008g02850	GSVIVT01035567001	Proteasome 20S beta subunit A (PBA1) (PRCD)	AT4G31300		vv23050Proteasome	K02738a
TC110180.1	1.616505477	8.80E-07	239	0.00021	TC110180 homologue to UniRef100_A7P8B8 Cluster: Chromosome chr3 scaffold_8, whole genome shotgun sequence; n=1; Vitis vinifera|Rep: Chromosome chr3 scaffold_8, whole genome shotgun sequence - Vitis vinifera (Grape), partial (51%)	GO:0005739; mitochondrion; ; C; GR_protein|A2Z3K4~79.03~51	VIT_03s0038g02430	GSVIVT01024023001	WD-40 repeat protein (MSI3)	AT4G35050		vv50133Primary_active_transporter_cat_A9_to_A18	MSI3
TC110833.1	1.61553994	1.63E-06	416	0.00068	TC110833 homologue to UniRef100_A7QYP9 Cluster: Chromosome undetermined scaffold_252, whole genome shotgun sequence; n=1; Vitis vinifera|Rep: Chromosome undetermined scaffold_252, whole genome shotgun sequence - Vitis vinifera (Grape), complete	GO:0016020; membrane; ; C; GR_protein|A3BWV5~78.22~61 // GO:0003674; molecular_function; ; M; TAIR|gene:2011555~80.37~61 // GO:0016023; cytoplasmic membrane-bound vesicle; ; C; GR_protein|A2XYZ8~77.44~73 // GO:0008150; biological_process; ; B; TAIR|gene:2	VIT_00s0652g00020	GSVIVT01002243001	Unknown protein	AT1G61065
TC126756.1	1.615392182	6.68E-06	1034	0.00691	TC126756
TC113353.1	1.613799478	6.07E-07	146	0.00009	TC113353 UniRef100_A7QQK7 Cluster: Chromosome undetermined scaffold_143, whole genome shotgun sequence; n=2; Vitis vinifera|Rep: Chromosome undetermined scaffold_143, whole genome shotgun sequence - Vitis vinifera (Grape), complete	GO:0006355; regulation of transcription, DNA-dependent; ; B; TAIR|gene:2179861~79.17~50 // GO:0003700; transcription factor activity; ; M; TAIR|gene:504952489~79.17~50	VIT_10s0003g02810	GSVIVT01021397001	WRKY DNA-binding protein 71	AT1G29860		vv60066WRKY	WRKY71_1
TC111083.1	1.613788315	1.78E-05	1782	0.03166	TC111083 UniRef100_A7QV95 Cluster: Chromosome undetermined scaffold_186, whole genome shotgun sequence; n=1; Vitis vinifera|Rep: Chromosome undetermined scaffold_186, whole genome shotgun sequence - Vitis vinifera (Grape), partial (53%)
TC132559.1	1.61324178	1.18E-06	318	0.00038	TC132559 homologue to UniRef100_Q8W3P6 Cluster: Chalcone synthase; n=1; Vitis vinifera|Rep: Chalcone synthase - Vitis vinifera (Grape), partial (40%)	GO:0005575; cellular_component; ; C; TAIR|gene:2052510~88.89~81 // GO:0003674; molecular_function; ; M; TAIR|gene:2052510~88.89~81 // GO:0005739; mitochondrion; ; C; GR_protein|Q8RZH0~82.00~60 // GO:0009536; plastid; ; C; GR_protein|Q8RZH0~82.00~60 // GO:	VIT_05s0136g00260	GSVIVT01000521001	Chalcone synthase	AT5G13930		vv10941Flavonoid_biosynthesis	E2_3_1_74
EV243121.1	1.6098466	2.05E-06	486	0.00099	EV243121 similar to UniRef100_Q8LPE5 Cluster: Fructokinase-like protein; n=1; Cicer arietinum|Rep: Fructokinase-like protein - Cicer arietinum (Chickpea) (Garbanzo), partial (68%)	GO:0005575; cellular_component; ; C; TAIR|gene:2011896~92.08~69 // GO:0003674; molecular_function; ; M; TAIR|gene:2011896~92.08~69	VIT_05s0102g00710	GSVIVT01010790001	fructokinase-1	AT3G59480	pfkB-like carbohydrate kinase family	vv10051Fructose_and_mannose_metabolism vv10500Starch_and_sucrose_metabolism	E2_7_1_4
TC108547.1	1.605016634	8.91E-06	1204	0.01073	TC108547 UniRef100_Q84UT0 Cluster: Expansin; n=2; Vitis|Rep: Expansin - Vitis labrusca x Vitis vinifera, complete	GO:0005199; structural constituent of cell wall; ; M; TAIR|gene:3353325~94.27~91 // GO:0009826; unidimensional cell growth; ; B; TAIR|gene:2133426~84.24~72 // GO:0009831; cellulose and pectin-containing cell wall modification during multidimensional cell	VIT_17s0053g00990	GSVIVT01029411001	Alpha-expansin 1 precursor	AT1G26770		vv30003Auxin_signaling	EXPA1
TC132512.1	1.603246291	5.06E-06	871	0.00441	TC132512 similar to UniRef100_Q3ITV6 Cluster: Homolog 7 to S-adenosylmethionine-dependent methyltransferase 3; n=1; Natronomonas pharaonis DSM 2160|Rep: Homolog 7 to S-adenosylmethionine-dependent methyltransferase 3 - Natronomonas pharaonis (strain DSM 2
TC123103.1	1.601212176	0.000156532	3772	0.59044	TC123103 homologue to UniRef100_A7PV66 Cluster: Chromosome chr4 scaffold_32, whole genome shotgun sequence; n=1; Vitis vinifera|Rep: Chromosome chr4 scaffold_32, whole genome shotgun sequence - Vitis vinifera (Grape), partial (88%)	GO:0008299; isoprenoid biosynthetic process; ; B; GR_protein|Q9M6K4~93.85~77 // GO:0004452; isopentenyl-diphosphate delta-isomerase activity; 5.3.3.2; M; GR_protein|Q9M6K4~93.85~77 // GO:0005739; mitochondrion; ; C; GR_protein|Q6AUB0~92.39~67 // GO:000953
TC114065.1	1.598585247	8.43E-06	1170	0.00986	TC114065 UniRef100_A7NXC3 Cluster: Chromosome chr5 scaffold_2, whole genome shotgun sequence; n=1; Vitis vinifera|Rep: Chromosome chr5 scaffold_2, whole genome shotgun sequence - Vitis vinifera (Grape), complete	GO:0004364; glutathione transferase activity; 2.5.1.18; M; TAIR|gene:1006227984~71.82~50 // GO:0009407; toxin catabolic process; ; B; TAIR|gene:1006227984~71.82~50 // GO:0009409; response to cold; ; B; TAIR|gene:1006227984~71.82~50 // GO:0009635; response	VIT_05s0049g01080	GSVIVT01027815001	Glutathione S-transferase 25 GSTU7	AT2G29420		vv10480Glutathione_metabolism	E2_5_1_18_GSTU7
CF604959.1	1.597799487	1.57E-05	1657	0.02603	CF604959 similar to UniRef100_Q71EB5 Cluster: 25kDa coat protein; n=1; Grapevine Red Globe virus|Rep: 25kDa coat protein - Grapevine Red Globe virus, partial (58%)	GO:0005634; nucleus; ; C; UniProtKB|P83216~77.27~79 // GO:0003677; DNA binding; ; M; UniProtKB|P83216~77.27~79 // GO:0006334; nucleosome assembly; ; B; UniProtKB|P83216~77.27~79 // GO:0007283; spermatogenesis; ; B; UniProtKB|P83216~77.27~79 // GO:0000786;
TC126822.1	1.597556068	4.68E-05	2537	0.11882	TC126822 similar to UniRef100_Q078S3 Cluster: Progesterone 5beta-reductase; n=1; Isoplexis sceptrum|Rep: Progesterone 5beta-reductase - Isoplexis sceptrum, complete	GO:0005575; cellular_component; ; C; TAIR|gene:2135931~85.47~92 // GO:0003674; molecular_function; ; M; TAIR|gene:2135931~85.47~92 // GO:0010051; xylem and phloem pattern formation; ; B; TAIR|gene:1005832175~85.47~92 // GO:0009611; response to wounding; ;	VIT_03s0091g00450	GSVIVT01037879001	Progesterone 5-beta-reductase	AT4G24220		vv10140C21-Steroid_hormone_metabolism	E1_3_99_6
TC110302.1	1.594015323	2.98E-06	620	0.00185	TC110302 UniRef100_A7QBR9 Cluster: Chromosome chr1 scaffold_75, whole genome shotgun sequence; n=1; Vitis vinifera|Rep: Chromosome chr1 scaffold_75, whole genome shotgun sequence - Vitis vinifera (Grape), partial (97%)	GO:0016020; membrane; ; C; GR_protein|Q5N6Y4~85.48~74 // GO:0003674; molecular_function; ; M; TAIR|gene:2089949~83.20~72 // GO:0005575; cellular_component; ; C; TAIR|gene:2089949~83.20~72 // GO:0016846; carbon-sulfur lyase activity; 4.4.-.-; M; TAIR|gene:
TC136678.1	1.591653202	2.47E-06	560	0.00138	TC136678 UniRef100_A7Q1T9 Cluster: Malate dehydrogenase; n=1; Vitis vinifera|Rep: Malate dehydrogenase - Vitis vinifera (Grape), partial (86%)	GO:0005575; cellular_component; ; C; ZFIN|ZDB-GENE-041114-58~81.44~55 // GO:0005737; cytoplasm; ; C; dictyBase|DDB0230187~77.17~55 // GO:0006108; malate metabolic process; ; B; dictyBase|DDB0230187~77.17~55 // GO:0003674; molecular_function; ; M; ZFIN|ZDB	VIT_07s0005g03360	GSVIVT01028332001	Malate dehydrogenase, cytosolic	AT5G43330	malate dehydrogenase, cytosolic, putative	vv10020Citrate_cycle vv10620Pyruvate_metabolism vv10630Glyoxylate_and_dicarboxylate_metabolism vv10710Carbon_fixation vv10720Reductive_carboxylate_cycle	E1_1_1_37
TC136046.1	1.585259928	2.62E-06	575	0.0015	TC136046 homologue to UniRef100_A7P0H8 Cluster: Chromosome chr19 scaffold_4, whole genome shotgun sequence; n=1; Vitis vinifera|Rep: Chromosome chr19 scaffold_4, whole genome shotgun sequence - Vitis vinifera (Grape), partial (79%)
TC138705.1	1.583295719	1.23E-06	327	0.0004	TC138705
TC117179.1	1.58195403	7.36E-06	1100	0.0081	TC117179 homologue to UniRef100_Q9M4H4 Cluster: Ripening-related protein grip22 precursor; n=1; Vitis vinifera|Rep: Ripening-related protein grip22 precursor - Vitis vinifera (Grape), partial (67%)	GO:0009536; plastid; ; C; GR_protein|A2Z8S7~79.82~57 // GO:0016023; cytoplasmic membrane-bound vesicle; ; C; GR_protein|Q01LQ5~84.62~57
TC108864.1	1.581672865	3.94E-06	739	0.00291	TC108864 UniRef100_A7P0L2 Cluster: Chromosome chr19 scaffold_4, whole genome shotgun sequence; n=1; Vitis vinifera|Rep: Chromosome chr19 scaffold_4, whole genome shotgun sequence - Vitis vinifera (Grape), partial (38%)	GO:0005634; nucleus; ; C; TAIR|gene:2074764~96.30~53 // GO:0003677; DNA binding; ; M; TAIR|gene:2074764~96.30~53 // GO:0006355; regulation of transcription, DNA-dependent; ; B; TAIR|gene:2074764~96.30~53 // GO:0009536; plastid; ; C; GR_protein|A2XYA6~91.2
TC112380.1	1.571253987	4.61E-06	820	0.00378	TC112380 homologue to UniRef100_A7QE06 Cluster: Chromosome chr4 scaffold_83, whole genome shotgun sequence; n=1; Vitis vinifera|Rep: Chromosome chr4 scaffold_83, whole genome shotgun sequence - Vitis vinifera (Grape), complete		VIT_04s0023g03130	GSVIVT01018807001	Histone H1	AT2G18050
TC114538.1	1.571068744	4.15E-06	761	0.00316	TC114538 UniRef100_A7PE29 Cluster: Chromosome chr11 scaffold_13, whole genome shotgun sequence; n=1; Vitis vinifera|Rep: Chromosome chr11 scaffold_13, whole genome shotgun sequence - Vitis vinifera (Grape), partial (53%)	GO:0009910; negative regulation of flower development; ; B; TAIR|gene:1005867659~92.68~51 // GO:0000166; nucleotide binding; ; M; TAIR|gene:2123928~92.68~51 // GO:0005834; heterotrimeric G-protein complex; 3.6.5.1; C; TAIR|gene:2123928~92.68~51	VIT_11s0016g01730	GSVIVT01015149001	VIP3 (vernalization independence 3)	AT4G29830		vv23018RNA_degradation vv30009Flower_development	VIP3
TC116913.1	1.569898583	4.42E-06	803	0.00355	TC116913 UniRef100_A7Q3Z7 Cluster: Chromosome chr13 scaffold_48, whole genome shotgun sequence; n=1; Vitis vinifera|Rep: Chromosome chr13 scaffold_48, whole genome shotgun sequence - Vitis vinifera (Grape), partial (24%)		VIT_13s0067g03300	GSVIVT01032649001	Leukotriene A-4 hydrolase	AT5G13520			E3_3_2_6
TC125260.1	1.569501855	2.10E-05	1895	0.03978	TC125260 UniRef100_A7PNV7 Cluster: Chromosome chr8 scaffold_23, whole genome shotgun sequence; n=1; Vitis vinifera|Rep: Chromosome chr8 scaffold_23, whole genome shotgun sequence - Vitis vinifera (Grape), complete	GO:0003674; molecular_function; ; M; TAIR|gene:2084509~83.18~73	VIT_08s0007g01340	GSVIVT01034068001	Proteasome inhibitor subunit 1 (PI31)	AT3G53970		vv23050Proteasome	K06700
TC108380.1	1.565641083	2.06E-06	487	0.001	TC108380 UniRef100_A7R314 Cluster: Chromosome undetermined scaffold_473, whole genome shotgun sequence; n=1; Vitis vinifera|Rep: Chromosome undetermined scaffold_473, whole genome shotgun sequence - Vitis vinifera (Grape), complete	GO:0005575; cellular_component; ; C; TAIR|gene:3443194~85.71~85 // GO:0003674; molecular_function; ; M; TAIR|gene:3443194~85.71~85 // GO:0005739; mitochondrion; ; C; GR_protein|Q0DDK5~78.72~68 // GO:0008150; biological_process; ; B; TAIR|gene:3443194~85.7
TC107791.1	1.564212176	1.29E-06	347	0.00045	TC107791 UniRef100_A7PE29 Cluster: Chromosome chr11 scaffold_13, whole genome shotgun sequence; n=1; Vitis vinifera|Rep: Chromosome chr11 scaffold_13, whole genome shotgun sequence - Vitis vinifera (Grape), partial (62%)	GO:0009910; negative regulation of flower development; ; B; TAIR|gene:1005867659~92.00~62 // GO:0000166; nucleotide binding; ; M; TAIR|gene:2123928~92.00~62 // GO:0005834; heterotrimeric G-protein complex; 3.6.5.1; C; TAIR|gene:2123928~92.00~62	VIT_11s0016g01730	GSVIVT01015149001	VIP3 (vernalization independence 3)	AT4G29830		vv23018RNA_degradation vv30009Flower_development	VIP3
TC126640.1	1.557056101	8.19E-07	207	0.00017	TC126640 homologue to UniRef100_A7P9G4 Cluster: Chromosome chr3 scaffold_8, whole genome shotgun sequence; n=1; Vitis vinifera|Rep: Chromosome chr3 scaffold_8, whole genome shotgun sequence - Vitis vinifera (Grape), partial (97%)
TC133405.1	1.553757041	3.02E-05	2178	0.06573	TC133405 homologue to UniRef100_A7PG74 Cluster: Chromosome chr6 scaffold_15, whole genome shotgun sequence; n=1; Vitis vinifera|Rep: Chromosome chr6 scaffold_15, whole genome shotgun sequence - Vitis vinifera (Grape), partial (50%)		VIT_06s0009g01320	GSVIVT01037479001	L-ascorbate oxidase	AT5G21105		vv10053Ascorbate_and_aldarate_metabolism vv50109Incompletely_characterized_transport_systems	E1_10_3_3
TC115766.1	1.552330292	6.47E-06	1003	0.00649	TC115766 homologue to UniRef100_A5C5K3 Cluster: Adenosylhomocysteinase; n=1; Vitis vinifera|Rep: Adenosylhomocysteinase - Vitis vinifera (Grape), complete	GO:0019717; synaptosome; ; C; RGD|69260~82.87~74 // GO:0016259; selenocysteine metabolic process; ; B; SGD|S000000845~81.51~65 // GO:0005737; cytoplasm; ; C; SGD|S000000845~81.51~65 // GO:0009792; embryonic development ending in birth or egg hatching; ; B	VIT_17s0000g09840	GSVIVT01007578001	Adenosylhomocysteinase 1	AT4G13940		vv10271Methionine_metabolism vv10450Selenoamino_acid_metabolism	E3_3_1_1
TC128394.1	1.547602006	6.10E-06	978	0.00596	TC128394 similar to UniRef100_Q8LDF0 Cluster: Cyanate lyase; n=1; Arabidopsis thaliana|Rep: Cyanate lyase - Arabidopsis thaliana (Mouse-ear cress), partial (55%)	GO:0009439; cyanate metabolic process; ; B; TAIR|gene:2088726~92.47~55 // GO:0008824; cyanate hydratase activity; 4.2.1.104; M; TAIR|gene:2088726~92.47~55	VIT_05s0049g01520	GSVIVT01027874001	Cyanate hydratase	AT3G23490		vv10910Nitrogen_metabolism	E4_2_1_104
TC105144.1	1.547003207	6.10E-05	2802	0.17089	TC105144 UniRef100_A7QRI6 Cluster: Chromosome chr8 scaffold_150, whole genome shotgun sequence; n=1; Vitis vinifera|Rep: Chromosome chr8 scaffold_150, whole genome shotgun sequence - Vitis vinifera (Grape), partial (96%)	GO:0008705; methionine synthase activity; 2.1.1.13; M; TAIR|gene:2147146~90.65~90 // GO:0005829; cytosol; ; C; TAIR|gene:1009283336~93.72~96 // GO:0009507; chloroplast; ; C; TAIR|gene:2147146~90.65~90 // GO:0003871; 5-methyltetrahydropteroyltriglutamate-h	VIT_08s0056g01570	GSVIVT01029971001	5-methyltetrahydropteroyltriglutamate--homocysteine S-methyltransferase	AT5G17920		vv10271Methionine_metabolism	E2_1_1_14
TC115358.1	1.545146993	1.45E-06	388	0.00056	TC115358 UniRef100_A7QQ43 Cluster: Chromosome chr2 scaffold_140, whole genome shotgun sequence; n=1; Vitis vinifera|Rep: Chromosome chr2 scaffold_140, whole genome shotgun sequence - Vitis vinifera (Grape), partial (42%)		VIT_02s0033g01150	GSVIVT01022781001	Unknown protein	AT4G31080
TC119723.1	1.542932923	1.61E-06	411	0.00066	TC119723 UniRef100_A7PF43 Cluster: Chromosome chr11 scaffold_13, whole genome shotgun sequence; n=1; Vitis vinifera|Rep: Chromosome chr11 scaffold_13, whole genome shotgun sequence - Vitis vinifera (Grape), partial (96%)	GO:0005575; cellular_component; ; C; TAIR|gene:2055571~83.33~51 // GO:0003674; molecular_function; ; M; TAIR|gene:2055571~83.33~51 // GO:0008150; biological_process; ; B; TAIR|gene:2055571~83.33~51	VIT_11s0016g05330	GSVIVT01015538001	SPX2 (SYG1/Pho81/XPR1) domain-containing protein SPX2	AT5G20150		vv50125Porters_cat_66_to_94	SPX2
TC130906.1	1.542539502	6.56E-06	1014	0.00665	TC130906 homologue to UniRef100_A7QH17 Cluster: Chromosome chr3 scaffold_95, whole genome shotgun sequence; n=1; Vitis vinifera|Rep: Chromosome chr3 scaffold_95, whole genome shotgun sequence - Vitis vinifera (Grape), complete	GO:0016023; cytoplasmic membrane-bound vesicle; ; C; GR_protein|A2Z5N7~81.82~50 // GO:0009753; response to jasmonic acid stimulus; ; B; TAIR|gene:1005956707~83.51~60 // GO:0009627; systemic acquired resistance; ; B; TAIR|gene:1944663~78.99~74 // GO:000972
TC130644.1	1.537029287	8.03E-06	1141	0.00917	TC130644 UniRef100_A7P6Z0 Cluster: Chromosome chr9 scaffold_7, whole genome shotgun sequence; n=1; Vitis vinifera|Rep: Chromosome chr9 scaffold_7, whole genome shotgun sequence - Vitis vinifera (Grape), complete
TC106578.1	1.535791238	1.16E-05	1413	0.01633	TC106578 UniRef100_A7PXR7 Cluster: Chromosome chr15 scaffold_37, whole genome shotgun sequence; n=1; Vitis vinifera|Rep: Chromosome chr15 scaffold_37, whole genome shotgun sequence - Vitis vinifera (Grape), complete		VIT_15s0048g02770	GSVIVT01027418001	GIF3 (GRF1- interacting factor 3)	AT4G00850		vv60031GIF	GIF3
TC121488.1	1.534751454	4.29E-05	2443	0.1049	TC121488 homologue to UniRef100_A7P8Y0 Cluster: Glucose-1-phosphate adenylyltransferase; n=1; Vitis vinifera|Rep: Glucose-1-phosphate adenylyltransferase - Vitis vinifera (Grape), partial (29%)		VIT_03s0038g04570	GSVIVT01023805001	ADP-glucose pyrophosphorylase large subunit 1	AT4G39210	APL3; ADP-glucose pyrophosphorylase	vv10500Starch_and_sucrose_metabolism	E2_7_7_27	#BEZUG!
TC119022.1	1.533679462	1.77E-06	442	0.00078	TC119022 UniRef100_A7QFJ2 Cluster: Chromosome chr8 scaffold_88, whole genome shotgun sequence; n=1; Vitis vinifera|Rep: Chromosome chr8 scaffold_88, whole genome shotgun sequence - Vitis vinifera (Grape), partial (75%)	GO:0005575; cellular_component; ; C; TAIR|gene:2055249~80.19~51 // GO:0003674; molecular_function; ; M; TAIR|gene:2055249~80.19~51 // GO:0008150; biological_process; ; B; TAIR|gene:2055249~80.19~51	VIT_08s0058g00870	GSVIVT01030235001	Unknown protein	AT5G01750
TC133920.1	1.532940573	5.21E-05	2632	0.13717	TC133920 UniRef100_A5BQN6 Cluster: Peptidyl-prolyl cis-trans isomerase; n=1; Vitis vinifera|Rep: Peptidyl-prolyl cis-trans isomerase - Vitis vinifera (Grape), partial (59%)	GO:0030587; sorocarp development; ; B; dictyBase|DDB0216173~77.23~56 // GO:0005615; extracellular space; ; C; MGI|MGI:1919080~84.16~62 // GO:0003755; peptidyl-prolyl cis-trans isomerase activity; 5.2.1.8; M; dictyBase|DDB0216173~77.23~56 // GO:0001101; re	VIT_03s0038g01930	0	Peptidyl-prolyl cis-trans isomerase ROC5 (rotamase CYP 5)	AT4G34870			ROC5
TC124777.1	1.532012257	8.99E-07	247	0.00022	TC124777 homologue to UniRef100_A7QB73 Cluster: Chromosome chr4 scaffold_73, whole genome shotgun sequence; n=1; Vitis vinifera|Rep: Chromosome chr4 scaffold_73, whole genome shotgun sequence - Vitis vinifera (Grape), complete	GO:0008270; zinc ion binding; ; M; GR_protein|Q9M6V7~91.33~99 // GO:0004024; alcohol dehydrogenase activity, zinc-dependent; 1.1.1.1; M; GR_protein|Q9M6V7~91.33~99	VIT_04s0044g01120	GSVIVT01026508001 GSVIVT01026507001	Alcohol dehydrogenase 2 [Vitis vinifera]	AT1G77120		vv10010Glycolysis vv10071Fatty_acid_metabolism vv10350Tyrosine_metabolism	E1_1_1_1
TC106565.1	1.530448252	6.68E-06	1036	0.00692	TC106565 UniRef100_A7QEK6 Cluster: Chromosome chr17 scaffold_85, whole genome shotgun sequence; n=1; Vitis vinifera|Rep: Chromosome chr17 scaffold_85, whole genome shotgun sequence - Vitis vinifera (Grape), complete		VIT_17s0053g00320	GSVIVT01029345001	Zinc finger (C3HC4-type ring finger)	AT3G19950		vv60078Other_zf-C3HC4	ZFC3HC4_183
TC115917.1	1.530428178	7.50E-05	3010	0.2257	TC115917 UniRef100_A7NVY8 Cluster: Chromosome chr5 scaffold_2, whole genome shotgun sequence; n=1; Vitis vinifera|Rep: Chromosome chr5 scaffold_2, whole genome shotgun sequence - Vitis vinifera (Grape), partial (95%)	GO:0007165; signal transduction; ; B; GR_protein|Q9ATR2~93.53~90 // GO:0005524; ATP binding; ; M; GR_protein|Q9ATR2~93.53~90 // GO:0016301; kinase activity; ; M; GR_protein|Q9FRD1~93.77~88 // GO:0004673; protein histidine kinase activity; 2.7.13.3; M; GR_	VIT_05s0020g00760	GSVIVT01017684001	Pyruvate dehydrogenase kinase, Mitochondrial	AT3G06483		vv10010Glycolysis vv10252Alanine_and_aspartate_metabolism vv10290Valine_leucine_and_isoleucine_biosynthesis vv10620Pyruvate_metabolism	E2_7_11_2
EE073006.1	1.529849307	1.12E-06	293	0.00033	EE073006 homologue to UniRef100_Q71F50 Cluster: Eukaryotic translation initiation factor 5A isoform II; n=1; Hevea brasiliensis|Rep: Eukaryotic translation initiation factor 5A isoform II - Hevea brasiliensis (Para rubber tree), complete	GO:0000003; reproduction; ; B; WB|WBGene00002065~80.25~50 // GO:0005840; ribosome; ; C; GeneDB_Spombe|SPAC26H5.10c~84.85~63 // GO:0045727; positive regulation of translation; ; B; UniProtKB|P10160~83.65~68 // GO:0007283; spermatogenesis; ; B; UniProtKB|Q9	VIT_11s0016g00020	GSVIVT01003867001	Translation initiation factor eIF-5A	AT1G13950			K03263
TC131502.1	1.5222242	1.03E-05	1306	0.01343	TC131502 UniRef100_A7PNV4 Cluster: Chromosome chr8 scaffold_23, whole genome shotgun sequence; n=2; Vitis|Rep: Chromosome chr8 scaffold_23, whole genome shotgun sequence - Vitis vinifera (Grape), partial (29%)		VIT_08s0007g01300	GSVIVT01034072001	Glyoxal oxidase	AT3G53950
EC988650.1	1.522110266	8.09E-07	203	0.00016	EC988650 UniRef100_A7Q1T9 Cluster: Malate dehydrogenase; n=1; Vitis vinifera|Rep: Malate dehydrogenase - Vitis vinifera (Grape), partial (56%)	GO:0005575; cellular_component; ; C; TAIR|gene:2018243~95.19~56 // GO:0016615; malate dehydrogenase activity; ; M; TAIR|gene:2165065~89.19~55	VIT_07s0005g03350	GSVIVT01028330001	Malate dehydrogenase, cytosolic	AT5G43330		vv10020Citrate_cycle vv10620Pyruvate_metabolism vv10630Glyoxylate_and_dicarboxylate_metabolism vv10710Carbon_fixation vv10720Reductive_carboxylate_cycle	E1_1_1_37
TC122419.1	1.520986368	4.16E-06	765	0.00318	TC122419 UniRef100_A9UFY0 Cluster: Dehydroascorbate reductase; n=1; Vitis vinifera|Rep: Dehydroascorbate reductase - Vitis vinifera (Grape), partial (65%)	GO:0009753; response to jasmonic acid stimulus; ; B; TAIR|gene:3688014~83.58~63 // GO:0005739; mitochondrion; ; C; TAIR|gene:3688014~83.58~63 // GO:0010193; response to ozone; ; B; TAIR|gene:3688014~83.58~63 // GO:0045174; glutathione dehydrogenase (ascor	VIT_00s0317g00050	GSVIVT01005966001	Dehydroascorbate reductase	AT1G75270		vv10053Ascorbate_and_aldarate_metabolism vv10251Glutamate_metabolism vv50101Channels_and_pores	E1_8_5_1
EE074211.1	1.518049556	2.22E-06	526	0.00117	EE074211 UniRef100_A7Q4X2 Cluster: Chromosome undetermined scaffold_51, whole genome shotgun sequence; n=1; Vitis vinifera|Rep: Chromosome undetermined scaffold_51, whole genome shotgun sequence - Vitis vinifera (Grape), partial (58%)	GO:0005575; cellular_component; ; C; TAIR|gene:2167892~83.17~50 // GO:0046910; pectinesterase inhibitor activity; ; M; TAIR|gene:2167892~83.17~50 // GO:0008150; biological_process; ; B; TAIR|gene:2167892~83.17~50	VIT_16s0022g00870	GSVIVT01018604001	Invertase/pectin methylesterase inhibitor	AT5G62360		vv40006Cell_wall	PMEI
TC105035.1	1.512445182	5.54E-06	935	0.00518	TC105035 UniRef100_A7QMJ1 Cluster: Chromosome chr19 scaffold_126, whole genome shotgun sequence; n=1; Vitis vinifera|Rep: Chromosome chr19 scaffold_126, whole genome shotgun sequence - Vitis vinifera (Grape), complete	GO:0016020; membrane; ; C; GR_protein|A3BQN2~86.32~58 // GO:0006812; cation transport; ; B; TAIR|gene:1006230000~81.20~50 // GO:0010043; response to zinc ion; ; B; GR_protein|Q6ZJ91~84.26~55 // GO:0016023; cytoplasmic membrane-bound vesicle; ; C; GR_prote	VIT_19s0085g00740	GSVIVT01036734001	ZIP family transporter	AT3G12750		vv50121Porters_cat_1_to_6	ZIP1
TC112211.1	1.511524881	1.68E-06	427	0.00072	TC112211 UniRef100_A7NTQ4 Cluster: Chromosome chr18 scaffold_1, whole genome shotgun sequence; n=1; Vitis vinifera|Rep: Chromosome chr18 scaffold_1, whole genome shotgun sequence - Vitis vinifera (Grape), partial (28%)		VIT_18s0001g11150	GSVIVT01009565001	Acyl-peptide hydrolase	AT5G36210			E3_4_19_1
TC119132.1	1.503678371	6.07E-06	977	0.00593	TC119132 homologue to UniRef100_A7P7Q3 Cluster: Chromosome chr9 scaffold_7, whole genome shotgun sequence; n=1; Vitis vinifera|Rep: Chromosome chr9 scaffold_7, whole genome shotgun sequence - Vitis vinifera (Grape), partial (34%)		VIT_09s0002g05940	GSVIVT01017234001	Ras GTP-binding protein (RAN3)	AT5G55190		vv23008Ribosome_biogenesis_in_Eukaryotes vv23013RNA_transport vv50112Nuclear_pore_complex	K07936
TC111721.1	1.498591016	1.86E-06	454	0.00084	TC111721 UniRef100_A7NXM5 Cluster: Chromosome chr5 scaffold_2, whole genome shotgun sequence; n=1; Vitis vinifera|Rep: Chromosome chr5 scaffold_2, whole genome shotgun sequence - Vitis vinifera (Grape), complete	GO:0009409; response to cold; ; B; TAIR|gene:2130503~82.03~70 // GO:0009536; plastid; ; C; GR_protein|Q7XC23~80.33~66 // GO:0016161; beta-amylase activity; 3.2.1.2; M; TAIR|gene:3713831~82.03~70 // GO:0005983; starch catabolic process; ; B; TAIR|gene:3713	VIT_05s0077g00280	GSVIVT01001863001	Beta-amylase	AT3G23920	BAM1; beta amylase	vv10500Starch_and_sucrose_metabolism	E3_2_1_2
TC110369.1	1.49500005	8.69E-06	1187	0.01032	TC110369 UniRef100_A7QYF8 Cluster: Chromosome chr17 scaffold_246, whole genome shotgun sequence; n=1; Vitis vinifera|Rep: Chromosome chr17 scaffold_246, whole genome shotgun sequence - Vitis vinifera (Grape), partial (91%)	GO:0050850; positive regulation of calcium-mediated signaling; ; B; RGD|3796~85.26~75 // GO:0003774; motor activity; ; M; RGD|1359248~82.87~75 // GO:0006096; glycolysis; ; B; SGD|S000003769~89.86~62 // GO:0007166; cell surface receptor linked signal trans
TC112863.1	1.494080778	1.81E-06	448	0.00081	TC112863 UniRef100_A7NYL5 Cluster: Phosphorylase; n=1; Vitis vinifera|Rep: Phosphorylase - Vitis vinifera (Grape), partial (54%)	GO:0016757; transferase activity, transferring glycosyl groups; 2.4; M; TAIR|gene:2075575~93.36~54 // GO:0009414; response to water deprivation; ; B; TAIR|gene:2075575~93.36~54 // GO:0005829; cytosol; ; C; TAIR|gene:2075575~93.36~54 // GO:0004645; phospho	VIT_06s0004g06020	GSVIVT01024804001	Alpha-glucan phosphorylase, H isozyme	AT3G46970	PHS2 starch phosphorylase	vv10500Starch_and_sucrose_metabolism	E2_4_1_1
TC113489.1	1.49343202	1.11E-06	287	0.00032	TC113489 similar to UniRef100_Q9SWE4 Cluster: Low molecular weight heat-shock protein; n=3; Nicotiana tabacum|Rep: Low molecular weight heat-shock protein - Nicotiana tabacum (Common tobacco), partial (94%)	GO:0005575; cellular_component; ; C; TAIR|gene:3435490~91.96~71 // GO:0009644; response to high light intensity; ; B; TAIR|gene:2174268~91.73~83 // GO:0010286; heat acclimation; ; B; TAIR|gene:2174268~91.73~83 // GO:0042542; response to hydrogen peroxide;
TC113507.1	1.492622488	4.57E-05	2504	0.11437	TC113507 UniRef100_A7P7D9 Cluster: Chromosome chr9 scaffold_7, whole genome shotgun sequence; n=1; Vitis vinifera|Rep: Chromosome chr9 scaffold_7, whole genome shotgun sequence - Vitis vinifera (Grape), partial (28%)
TC138395.1	1.489735649	1.61E-06	410	0.00066	TC138395 UniRef100_A7PTT1 Cluster: Chromosome undetermined scaffold_30, whole genome shotgun sequence; n=1; Vitis vinifera|Rep: Chromosome undetermined scaffold_30, whole genome shotgun sequence - Vitis vinifera (Grape), partial (18%)		VIT_04s0079g00790	GSVIVT01035272001	Acyl-CoA synthetases (Acyl-activating enzyme 11)	AT1G65890		vv10071Fatty_acid_metabolism vv50104Group_translocators	E6_2_1_3
TC119806.1	1.489414575	1.68E-05	1733	0.02914	TC119806 homologue to UniRef100_A7PII9 Cluster: Chromosome chr13 scaffold_17, whole genome shotgun sequence; n=1; Vitis vinifera|Rep: Chromosome chr13 scaffold_17, whole genome shotgun sequence - Vitis vinifera (Grape), complete	GO:0005575; cellular_component; ; C; TAIR|gene:3435490~90.98~78 // GO:0009644; response to high light intensity; ; B; TAIR|gene:2042976~92.52~70 // GO:0010286; heat acclimation; ; B; TAIR|gene:2174268~89.92~80 // GO:0042542; response to hydrogen peroxide;	VIT_13s0019g02780	GSVIVT01016428001	Heat shock protein 17.6 kDa class I	AT5G59720		vv24141Protein_processing_in_endoplasmic_reticulum	K13993
TC127687.1	1.485762723	1.46E-06	395	0.00057	TC127687 homologue to UniRef100_Q0ZIW3 Cluster: NAD(P)H-quinone oxidoreductase subunit 1, chloroplast (NAD(P)H dehydrogenase subunit 1); n=1; Vitis vinifera|Rep: NAD(P)H-quinone oxidoreductase subunit 1, chloroplast (NAD(P)H dehydrogenase subunit 1) - V	GO:0016020; membrane; ; C; GR_protein|Q69Q76~89.53~100 // GO:0003677; DNA binding; ; M; UniProtKB|Q29031~92.56~98 // GO:0042127; regulation of cell proliferation; ; B; UniProtKB|Q29031~92.56~98 // GO:0016023; cytoplasmic membrane-bound vesicle; ; C; GR_pr
EE073847.1	1.484321933	1.13E-06	295	0.00033	EE073847 homologue to UniRef100_A7Q1T9 Cluster: Malate dehydrogenase; n=1; Vitis vinifera|Rep: Malate dehydrogenase - Vitis vinifera (Grape), partial (55%)	GO:0005575; cellular_component; ; C; TAIR|gene:2018243~95.03~55 // GO:0016615; malate dehydrogenase activity; ; M; TAIR|gene:2165065~85.64~53	VIT_07s0005g03350	GSVIVT01028330001	Malate dehydrogenase, cytosolic	AT5G43330		vv10020Citrate_cycle vv10620Pyruvate_metabolism vv10630Glyoxylate_and_dicarboxylate_metabolism vv10710Carbon_fixation vv10720Reductive_carboxylate_cycle	E1_1_1_37
TC125656.1	1.483622454	8.80E-07	240	0.00021	TC125656 UniRef100_A7PTT3 Cluster: Chromosome undetermined scaffold_30, whole genome shotgun sequence; n=1; Vitis vinifera|Rep: Chromosome undetermined scaffold_30, whole genome shotgun sequence - Vitis vinifera (Grape), partial (34%)		VIT_04s0079g00800	GSVIVT01035277001	DJ-1 protein / protease	AT3G02720
TC116375.1	1.481740735	9.52E-07	259	0.00025	TC116375 UniRef100_A7PC44 Cluster: Chromosome chr2 scaffold_11, whole genome shotgun sequence; n=1; Vitis vinifera|Rep: Chromosome chr2 scaffold_11, whole genome shotgun sequence - Vitis vinifera (Grape), partial (91%)	GO:0009536; plastid; ; C; GR_protein|Q7XPQ3~82.14~60 // GO:0008150; biological_process; ; B; TAIR|gene:2148969~84.38~62 // GO:0003676; nucleic acid binding; ; M; TAIR|gene:2145805~79.46~69	VIT_02s0012g01860	GSVIVT01013098001	RNA recognition motif (RRM)-containing protein	AT4G17720
TC118047.1	1.478242793	3.64E-06	702	0.00255	TC118047 UniRef100_A7LH72 Cluster: GEM-like 1; n=1; Vitis vinifera|Rep: GEM-like 1 - Vitis vinifera (Grape), complete	GO:0005575; cellular_component; ; C; TAIR|gene:2140108~91.67~50 // GO:0003674; molecular_function; ; M; TAIR|gene:2140108~91.67~50 // GO:0005739; mitochondrion; ; C; GR_protein|Q0DDK5~84.91~77 // GO:0009536; plastid; ; C; GR_protein|A2Z258~88.99~57 // GO:	VIT_18s0001g07130	GSVIVT01009127001	GEM-like 1	AT1G28200
TC130857.1	1.47745241	1.46E-05	1590	0.02315	TC130857 homologue to UniRef100_A7NSM6 Cluster: Chromosome chr18 scaffold_1, whole genome shotgun sequence; n=1; Vitis vinifera|Rep: Chromosome chr18 scaffold_1, whole genome shotgun sequence - Vitis vinifera (Grape), partial (26%)		VIT_18s0001g15220	GSVIVT01010000001	Unknown protein	AT1G31130
TC114460.1	1.476542759	1.95E-06	467	0.00091	TC114460 UniRef100_A7PEC9 Cluster: Chromosome chr11 scaffold_13, whole genome shotgun sequence; n=1; Vitis vinifera|Rep: Chromosome chr11 scaffold_13, whole genome shotgun sequence - Vitis vinifera (Grape), partial (87%)		VIT_11s0016g02680	GSVIVT01015254001	Asparaginyl-tRNA synthetase, cytoplasmic 3	AT5G56680		vv10252Alanine_and_aspartate_metabolism vv20970Aminoacyl-tRNA_biosynthesis	E6_1_1_22
TC132462.1	1.471190763	2.28E-06	533	0.00121	TC132462 homologue to UniRef100_A7QZN3 Cluster: Chromosome chr10 scaffold_282, whole genome shotgun sequence; n=1; Vitis vinifera|Rep: Chromosome chr10 scaffold_282, whole genome shotgun sequence - Vitis vinifera (Grape), partial (33%)		VIT_10s0116g01880	GSVIVT01012741001	MATE efflux family protein	AT3G21690		vv50125Porters_cat_66_to_94	MATE
EE103806.1	1.469175002	1.18E-06	311	0.00037	EE103806 similar to UniRef100_Q948Z4 Cluster: Snakin-1; n=2; Solanum tuberosum|Rep: Snakin-1 - Solanum tuberosum (Potato), complete	GO:0003674; molecular_function; ; M; TAIR|gene:2060484~89.29~52 // GO:0009739; response to gibberellin stimulus; ; B; TAIR|gene:2039731~77.05~70
FC065951.1	1.467207882	1.96E-06	469	0.00092	FC065951 UniRef100_A7P3K0 Cluster: Chromosome chr1 scaffold_5, whole genome shotgun sequence; n=1; Vitis vinifera|Rep: Chromosome chr1 scaffold_5, whole genome shotgun sequence - Vitis vinifera (Grape), partial (90%)	GO:0005575; cellular_component; ; C; TAIR|gene:504954111~82.35~52 // GO:0003674; molecular_function; ; M; TAIR|gene:504954111~82.35~52 // GO:0008150; biological_process; ; B; TAIR|gene:504954111~82.35~52	VIT_01s0011g04780	GSVIVT01011766001	Unknown protein	AT2G01340
TC114219.1	1.461925399	2.22E-06	523	0.00116	TC114219 UniRef100_A7Q2J3 Cluster: Chromosome chr1 scaffold_46, whole genome shotgun sequence; n=1; Vitis vinifera|Rep: Chromosome chr1 scaffold_46, whole genome shotgun sequence - Vitis vinifera (Grape), partial (33%)		VIT_01s0026g00820	GSVIVT01020159001	IAA-amino acid hydrolase 1 (ILR1)	AT1G51760		vv11002Auxin_biosynthesis	K01463
TC125645.1	1.456610364	3.52E-06	692	0.00243	TC125645 homologue to UniRef100_A7QY07 Cluster: Chromosome undetermined scaffold_235, whole genome shotgun sequence; n=1; Vitis vinifera|Rep: Chromosome undetermined scaffold_235, whole genome shotgun sequence - Vitis vinifera (Grape), partial (55%)		VIT_00s0225g00230	GSVIVT01004095001	Alliin lyase precursor	AT1G70560		vv10272Cysteine_metabolism	E4_4_1_4
TC111969.1	1.456011731	1.09E-05	1370	0.01499	TC111969 UniRef100_A7P7Z2 Cluster: Chromosome chr3 scaffold_8, whole genome shotgun sequence; n=1; Vitis vinifera|Rep: Chromosome chr3 scaffold_8, whole genome shotgun sequence - Vitis vinifera (Grape), complete	GO:0009536; plastid; ; C; GR_protein|Q0E4D9~91.48~81	VIT_03s0038g00800	GSVIVT01024164001	NADP-dependent D-sorbitol-6-phosphate dehydrogenase	AT2G21250	mannose 6-phosphate reductase (NADPH-dependent), putative	vv10051Fructose_and_mannose_metabolism	E1_1_1_140
TC108532.1	1.454525045	7.92E-05	3072	0.2433	TC108532 homologue to UniRef100_A7NYA0 Cluster: Chromosome chr6 scaffold_3, whole genome shotgun sequence; n=1; Vitis vinifera|Rep: Chromosome chr6 scaffold_3, whole genome shotgun sequence - Vitis vinifera (Grape), partial (98%)	GO:0005575; cellular_component; ; C; TAIR|gene:2171257~88.73~88 // GO:0009809; lignin biosynthetic process; ; B; TAIR|gene:2171257~88.73~88 // GO:0009536; plastid; ; C; GR_protein|A2XNE3~87.65~75 // GO:0016621; cinnamoyl-CoA reductase activity; 1.2.1.44;	VIT_06s0004g07130	GSVIVT01024672001	Cinnamoyl-CoA reductase	AT5G58490		vv10940Phenylpropanoid_biosynthesis	E1_2_1_44
TC114413.1	1.45265195	1.92E-06	464	0.00089	TC114413 homologue to UniRef100_A7PE29 Cluster: Chromosome chr11 scaffold_13, whole genome shotgun sequence; n=1; Vitis vinifera|Rep: Chromosome chr11 scaffold_13, whole genome shotgun sequence - Vitis vinifera (Grape), partial (97%)	GO:0009910; negative regulation of flower development; ; B; TAIR|gene:1005867659~91.03~97 // GO:0000166; nucleotide binding; ; M; TAIR|gene:2123928~91.03~97 // GO:0005834; heterotrimeric G-protein complex; 3.6.5.1; C; TAIR|gene:2123928~91.03~97	VIT_11s0016g01730	GSVIVT01015149001	VIP3 (vernalization independence 3)	AT4G29830		vv23018RNA_degradation vv30009Flower_development	VIP3
TC119985.1	1.451602471	1.15E-05	1410	0.01628	TC119985 homologue to UniRef100_A7PPI0 Cluster: Chromosome chr8 scaffold_23, whole genome shotgun sequence; n=1; Vitis vinifera|Rep: Chromosome chr8 scaffold_23, whole genome shotgun sequence - Vitis vinifera (Grape), partial (12%)		VIT_08s0007g03750	GSVIVT01033801001	1,4-alpha-glucan branching enzyme IIB, chloroplast precursor	AT5G03650	starch branching enzyme	vv10500Starch_and_sucrose_metabolism	E2_4_1_18	#BEZUG!
TC117857.1	1.534751454	4.29E-05	2443	0.1049	TC121488 homologue to UniRef100_A7P8Y0 Cluster: Glucose-1-phosphate adenylyltransferase; n=1; Vitis vinifera|Rep: Glucose-1-phosphate adenylyltransferase - Vitis vinifera (Grape), partial (29%)		VIT_03s0038g04570	GSVIVT01023805001	ADP-glucose pyrophosphorylase large subunit 1	AT4G39210	APL3; ADP-glucose pyrophosphorylase	vv10500Starch_and_sucrose_metabolism	E2_7_7_27	#BEZUG!
EE084627.1	1.448376671	0.000197094	4005	0.78936	EE084627 homologue to UniRef100_A5AKD8 Cluster: Peptidyl-prolyl cis-trans isomerase; n=1; Vitis vinifera|Rep: Peptidyl-prolyl cis-trans isomerase - Vitis vinifera (Grape), partial (96%)	GO:0005759; mitochondrial matrix; ; C; RGD|628670~78.95~74 // GO:0005575; cellular_component; ; C; ZFIN|ZDB-GENE-030131-7459~84.67~91 // GO:0030587; sorocarp development; ; B; dictyBase|DDB0216173~82.72~91 // GO:0006457; protein folding; ; B; dictyBase|DD	VIT_18s0001g14400	GSVIVT01009919001	Peptidyl-prolyl cis-trans isomerase ROC5 (rotamase CYP 5)	AT4G34870			ROC5
TC129236.1	1.446557085	1.61E-06	409	0.00066	TC129236 UniRef100_A7PGK3 Cluster: Chromosome chr17 scaffold_16, whole genome shotgun sequence; n=1; Vitis vinifera|Rep: Chromosome chr17 scaffold_16, whole genome shotgun sequence - Vitis vinifera (Grape), partial (12%)		VIT_17s0000g04510	GSVIVT01008200001	Acetyl-CoA synthetase	AT5G23050		vv10010Glycolysis vv10620Pyruvate_metabolism vv10640Propanoate_metabolism vv10720Reductive_carboxylate_cycle vv50104Group_translocators	E6_2_1_1
TC138893.1	1.441331811	3.65E-05	2325	0.08484	TC138893 homologue to UniRef100_Q0PI14 Cluster: Resveratrol/hydroxycinnamic acid O-glucosyltransferase; n=1; Vitis labrusca|Rep: Resveratrol/hydroxycinnamic acid O-glucosyltransferase - Vitis labrusca, partial (23%)		VIT_03s0180g00320	GSVIVT01003143001	Indole-3-acetate beta-glucosyltransferase	AT4G15480		vv11002Auxin_biosynthesis	E2_4_1_121
TC113551.1	1.435922018	2.00E-06	472	0.00094	TC113551 UniRef100_A5AKD8 Cluster: Peptidyl-prolyl cis-trans isomerase; n=1; Vitis vinifera|Rep: Peptidyl-prolyl cis-trans isomerase - Vitis vinifera (Grape), complete	GO:0030587; sorocarp development; ; B; dictyBase|DDB0216173~82.39~79 // GO:0005759; mitochondrial matrix; ; C; RGD|628670~85.11~68 // GO:0005615; extracellular space; ; C; MGI|MGI:2145814~84.40~68 // GO:0003755; peptidyl-prolyl cis-trans isomerase activit
TC121764.1	1.434399908	8.38E-06	1156	0.00969	TC121764 UniRef100_A7PNR4 Cluster: Chromosome chr8 scaffold_23, whole genome shotgun sequence; n=1; Vitis vinifera|Rep: Chromosome chr8 scaffold_23, whole genome shotgun sequence - Vitis vinifera (Grape), partial (30%)		VIT_08s0007g00840	GSVIVT01034123001	Ribulose bisphosphate carboxylase/oxygenase activase, chloroplast	AT2G39730
TC120519.1	1.434385842	1.69E-06	430	0.00073	TC120519 UniRef100_A7PIU7 Cluster: Chromosome chr13 scaffold_17, whole genome shotgun sequence; n=1; Vitis vinifera|Rep: Chromosome chr13 scaffold_17, whole genome shotgun sequence - Vitis vinifera (Grape), partial (70%)	GO:0043154; negative regulation of caspase activity; ; B; UniProtKB|Q6S4N2~90.74~59 // GO:0005615; extracellular space; ; C; RGD|1310820~90.68~56 // GO:0000060; protein import into nucleus, translocation; ; B; SGD|S000000004~91.67~52 // GO:0005737; cytopl	VIT_13s0019g01430	GSVIVT01016537001	Heat shock protein 70	AT5G02500		vv23040Spliceosome vv24141Protein_processing_in_endoplasmic_reticulum vv50101Channels_and_pores	K03283
TC132993.1	1.433970834	1.06E-05	1335	0.01418	TC132993 UniRef100_A7PZJ8 Cluster: Chromosome chr15 scaffold_40, whole genome shotgun sequence; n=1; Vitis vinifera|Rep: Chromosome chr15 scaffold_40, whole genome shotgun sequence - Vitis vinifera (Grape), partial (52%)	GO:0008233; peptidase activity; 3.4; M; TAIR|gene:2082751~88.80~50 // GO:0009536; plastid; ; C; GR_protein|A3B8P1~85.38~52	VIT_15s0046g02160	GSVIVT01026968001	Proline iminopeptidase	AT3G61540		vv10330Arginine_and_proline_metabolism	E3_4_11_5
TC137335.1	1.432928056	6.48E-06	1007	0.00653	TC137335 UniRef100_A2ICC8 Cluster: Flavanone 3-hydroxylase; n=1; Vitis vinifera|Rep: Flavanone 3-hydroxylase - Vitis vinifera (Grape), complete		VIT_04s0023g03370	GSVIVT01018781001	Flavonone- 3-hydroxylase	AT3G51240		vv10941Flavonoid_biosynthesis	E1_14_11_9
TC115723.1	1.432841002	8.43E-05	3155	0.26611	TC115723 homologue to UniRef100_A7QYF8 Cluster: Chromosome chr17 scaffold_246, whole genome shotgun sequence; n=1; Vitis vinifera|Rep: Chromosome chr17 scaffold_246, whole genome shotgun sequence - Vitis vinifera (Grape), partial (64%)	GO:0050850; positive regulation of calcium-mediated signaling; ; B; RGD|3796~81.71~53 // GO:0003774; motor activity; ; M; RGD|1359248~80.57~53 // GO:0006096; glycolysis; ; B; RGD|2661~82.86~53 // GO:0007166; cell surface receptor linked signal transductio
EE076326.1	1.427944375	1.07E-06	282	0.0003	EE076326 homologue to UniRef100_A7QFS2 Cluster: Chromosome undetermined scaffold_89, whole genome shotgun sequence; n=1; Vitis vinifera|Rep: Chromosome undetermined scaffold_89, whole genome shotgun sequence - Vitis vinifera (Grape), partial (73%)	GO:0016023; cytoplasmic membrane-bound vesicle; ; C; GR_protein|Q0JA77~76.92~81	VIT_03s0017g02260	GSVIVT01015895001	Protease inhibitor/seed storage/lipid transfer protein (LTP)	AT3G22142
TC123466.1	1.427581191	1.78E-05	1791	0.03193	TC123466 UniRef100_A5AGM9 Cluster: Elongation factor 1-alpha; n=2; Vitis vinifera|Rep: Elongation factor 1-alpha - Vitis vinifera (Grape), partial (76%)	GO:0050850; positive regulation of calcium-mediated signaling; ; B; RGD|3796~86.45~72 // GO:0019898; extrinsic to membrane; ; C; RGD|2687~85.04~56 // GO:0019903; protein phosphatase binding; ; M; RGD|2687~85.04~56 // GO:0007166; cell surface receptor link
TC123891.1	1.423736383	1.41E-05	1552	0.02189	TC123891 UniRef100_A7PSB7 Cluster: Chromosome chr14 scaffold_27, whole genome shotgun sequence; n=1; Vitis vinifera|Rep: Chromosome chr14 scaffold_27, whole genome shotgun sequence - Vitis vinifera (Grape), partial (39%)		VIT_14s0128g00370	GSVIVT01000041001	Seryl-tRNA synthetase	AT5G27470		vv10260Glycine_serine_and_threonine_metabolism vv20970Aminoacyl-tRNA_biosynthesis	E6_1_1_11
TC128804.1	1.423042392	2.41E-06	550	0.00133	TC128804 homologue to UniRef100_A7QVS6 Cluster: Chromosome chr7 scaffold_192, whole genome shotgun sequence; n=1; Vitis vinifera|Rep: Chromosome chr7 scaffold_192, whole genome shotgun sequence - Vitis vinifera (Grape), partial (73%)	GO:0009536; plastid; ; C; GR_protein|A2ZMY8~83.74~64	VIT_07s0005g03050	GSVIVT01028297001	Deoxyhypusine hydroxylase	AT3G58180		vv10220Urea_cycle_and_metabolism_of_amino_groups	E1_14_99_29
TC124343.1	1.42237809	1.32E-06	357	0.00047	TC124343 UniRef100_A7QI35 Cluster: Chromosome chr17 scaffold_101, whole genome shotgun sequence; n=1; Vitis vinifera|Rep: Chromosome chr17 scaffold_101, whole genome shotgun sequence - Vitis vinifera (Grape), partial (87%)	GO:0016020; membrane; ; C; GR_protein|A3CJU0~82.25~52 // GO:0006857; oligopeptide transport; ; B; TAIR|gene:2097909~81.46~69 // GO:0009536; plastid; ; C; GR_protein|A3CJU0~82.25~52 // GO:0005215; transporter activity; ; M; TAIR|gene:2097909~81.46~69
EE109283.1	1.421118253	5.99E-06	974	0.00583	EE109283 homologue to UniRef100_A1Z3W7 Cluster: EIF5A; n=1; Rosa chinensis|Rep: EIF5A - Rosa chinensis (China rose), complete	GO:0005840; ribosome; ; C; GeneDB_Spombe|SPBC336.10c~77.78~57 // GO:0005575; cellular_component; ; C; UniProtKB|Q9GZV4~82.35~56 // GO:0005634; nucleus; ; C; GeneDB_Spombe|SPBC336.10c~77.78~57 // GO:0045727; positive regulation of translation; ; B; UniProt	VIT_17s0000g06670	GSVIVT01007954001	Translation initiation factor eIF-5A	AT1G13950			K03263
TC116701.1	1.420517355	1.18E-06	310	0.00037	TC116701 UniRef100_A7PC95 Cluster: Chromosome chr2 scaffold_11, whole genome shotgun sequence; n=1; Vitis vinifera|Rep: Chromosome chr2 scaffold_11, whole genome shotgun sequence - Vitis vinifera (Grape), complete	GO:0008237; metallopeptidase activity; ; M; TAIR|gene:3440048~92.71~99 // GO:0006508; proteolysis; ; B; TAIR|gene:3440048~92.71~99	VIT_02s0012g01210	GSVIVT01013167001	Acetylornithine deacetylase	AT4G17830		vv10220Urea_cycle_and_metabolism_of_amino_groups	E3_5_1_16
TC109626.1	1.419669197	0.000361343	4735	1.71096	TC109626 similar to UniRef100_A9YWR9 Cluster: Oligopeptidase A; n=1; Medicago truncatula|Rep: Oligopeptidase A - Medicago truncatula (Barrel medic), partial (98%)	GO:0005575; cellular_component; ; C; TAIR|gene:2142483~92.78~97 // GO:0004222; metalloendopeptidase activity; 3.4.24; M; TAIR|gene:2142483~92.78~97 // GO:0006508; proteolysis; ; B; TAIR|gene:2142483~92.78~97 // GO:0005739; mitochondrion; ; C; GR_protein|A	VIT_00s0211g00060	GSVIVT01003850001	Metalloendopeptidase	AT5G65620
TC122478.1	1.419329286	1.09E-06	286	0.00031	TC122478 homologue to UniRef100_A7PQ56 Cluster: Chromosome chr18 scaffold_24, whole genome shotgun sequence; n=1; Vitis vinifera|Rep: Chromosome chr18 scaffold_24, whole genome shotgun sequence - Vitis vinifera (Grape), partial (95%)	GO:0030246; carbohydrate binding; ; M; TAIR|gene:1005715153~93.29~57 // GO:0016629; 12-oxophytodienoate reductase activity; 1.3.1.42; M; GR_protein|Q84QK0~88.28~76 // GO:0016301; kinase activity; ; M; TAIR|gene:1005715153~93.29~57 // GO:0006952; defense r	VIT_18s0041g02020	GSVIVT01025929001	12-oxophytodienoate reductase 2	AT1G76690		vv10592alpha-Linolenic_acid_metabolism	E1_3_1_42
TC134689.1	1.418195249	6.18E-07	156	0.0001	TC134689 UniRef100_A7QU91 Cluster: Chromosome chr2 scaffold_176, whole genome shotgun sequence; n=1; Vitis vinifera|Rep: Chromosome chr2 scaffold_176, whole genome shotgun sequence - Vitis vinifera (Grape), partial (11%)		VIT_02s0025g01560	GSVIVT01019545001	UDP-glucose 4-epimerase GEPI48	AT4G23920		vv10052Galactose_metabolism vv10520Nucleotide_sugars_metabolism	E5_1_3_2
TC116223.1	1.417974192	4.24E-06	780	0.0033	TC116223 homologue to UniRef100_A7NSM6 Cluster: Chromosome chr18 scaffold_1, whole genome shotgun sequence; n=1; Vitis vinifera|Rep: Chromosome chr18 scaffold_1, whole genome shotgun sequence - Vitis vinifera (Grape), complete
TC105818.1	1.41721805	5.06E-06	870	0.0044	TC105818 UniRef100_A7Q9U1 Cluster: Chromosome chr8 scaffold_68, whole genome shotgun sequence; n=1; Vitis vinifera|Rep: Chromosome chr8 scaffold_68, whole genome shotgun sequence - Vitis vinifera (Grape), partial (48%)		VIT_08s0056g00200	GSVIVT01029842001	2,3-bisphosphoglycerate-independent phosphoglycerate mutase	AT3G08590	2,3-biphosphoglycerate-independent phosphoglycerate mutase, putative / phosphoglyceromutase, putative	vv10010Glycolysis	E5_4_2_1
TC106899.1	1.417048444	8.63E-07	220	0.00019	TC106899 UniRef100_A7PKI7 Cluster: Chromosome chr15 scaffold_19, whole genome shotgun sequence; n=1; Vitis vinifera|Rep: Chromosome chr15 scaffold_19, whole genome shotgun sequence - Vitis vinifera (Grape), complete	GO:0016023; cytoplasmic membrane-bound vesicle; ; C; GR_protein|A3A9T5~89.23~50 // GO:0005739; mitochondrion; ; C; GR_protein|A3AKT7~81.77~52
TC107076.1	1.416689115	3.94E-06	738	0.00291	TC107076 homologue to UniRef100_A7Q1T9 Cluster: Malate dehydrogenase; n=1; Vitis vinifera|Rep: Malate dehydrogenase - Vitis vinifera (Grape), partial (63%)	GO:0005575; cellular_component; ; C; TAIR|gene:2018243~92.82~63 // GO:0016615; malate dehydrogenase activity; ; M; TAIR|gene:2165065~84.54~61 // GO:0030060; L-malate dehydrogenase activity; 1.1.1.37; M; ZFIN|ZDB-GENE-030131-7655~80.00~51
TC115970.1	1.416486017	2.73E-05	2107	0.05759	TC115970 homologue to UniRef100_A7QJF0 Cluster: Chromosome chr8 scaffold_106, whole genome shotgun sequence; n=1; Vitis vinifera|Rep: Chromosome chr8 scaffold_106, whole genome shotgun sequence - Vitis vinifera (Grape), partial (96%)	GO:0016020; membrane; ; C; GR_protein|Q0INB9~83.17~67 // GO:0005575; cellular_component; ; C; TAIR|gene:2056102~86.89~81 // GO:0003674; molecular_function; ; M; TAIR|gene:2056102~86.89~81 // GO:0016023; cytoplasmic membrane-bound vesicle; ; C; GR_protein|	VIT_08s0007g04860	GSVIVT01033667001	Nodulin family protein	AT2G39210
TC125378.1	1.416132635	6.68E-06	1033	0.0069	TC125378 homologue to UniRef100_A7PGT6 Cluster: Chromosome chr17 scaffold_16, whole genome shotgun sequence; n=1; Vitis vinifera|Rep: Chromosome chr17 scaffold_16, whole genome shotgun sequence - Vitis vinifera (Grape), complete		VIT_17s0000g03690	GSVIVT01008288001	Ribulose-1,5-bisphophate carboxylase/oxygenase small subunit	AT1G67090		vv10710Carbon_fixation	E4_1_1_39
TC107257.1	1.415474127	1.77E-06	440	0.00078	TC107257 UniRef100_A7Q4B5 Cluster: Chromosome chr9 scaffold_49, whole genome shotgun sequence; n=1; Vitis vinifera|Rep: Chromosome chr9 scaffold_49, whole genome shotgun sequence - Vitis vinifera (Grape), partial (34%)		VIT_09s0054g00900	GSVIVT01029545001	Chaperone BCS1 mitochondrial	AT3G50940			K08900
TC116463.1	1.414248004	1.72E-05	1752	0.03012	TC116463 UniRef100_A7QYF8 Cluster: Chromosome chr17 scaffold_246, whole genome shotgun sequence; n=1; Vitis vinifera|Rep: Chromosome chr17 scaffold_246, whole genome shotgun sequence - Vitis vinifera (Grape), partial (87%)	GO:0007528; neuromuscular junction development; ; B; RGD|2067~83.03~68 // GO:0050850; positive regulation of calcium-mediated signaling; ; B; RGD|3796~83.27~75 // GO:0008233; peptidase activity; 3.4; M; RGD|3545~82.52~58 // GO:0003774; motor activity; ; M
TC131329.1	1.412245577	5.54E-06	939	0.0052	TC131329 homologue to UniRef100_A7QII5 Cluster: Chromosome chr12 scaffold_103, whole genome shotgun sequence; n=1; Vitis vinifera|Rep: Chromosome chr12 scaffold_103, whole genome shotgun sequence - Vitis vinifera (Grape), partial (29%)		VIT_12s0142g00110	GSVIVT01038734001	Splicing factor, arginine/serine-rich 2	AT5G64200		vv23040Spliceosome	K12891
TC129541.1	1.410663063	4.21E-06	778	0.00328	TC129541 similar to UniRef100_A7R3C2 Cluster: Chromosome undetermined scaffold_502, whole genome shotgun sequence; n=1; Vitis vinifera|Rep: Chromosome undetermined scaffold_502, whole genome shotgun sequence - Vitis vinifera (Grape), partial (94%)	GO:0005575; cellular_component; ; C; TAIR|gene:2009556~83.16~58 // GO:0008194; UDP-glycosyltransferase activity; ; M; TAIR|gene:2009556~83.16~58 // GO:0016757; transferase activity, transferring glycosyl groups; 2.4; M; TAIR|gene:2009556~83.16~58 // GO:00	VIT_00s0324g00050	GSVIVT01006042001	UDP-glucose glucosyltransferase	AT1G22340		vv10500Starch_and_sucrose_metabolism	E2_4_1_35
TC138002.1	1.407799881	2.16E-06	509	0.0011	TC138002 homologue to UniRef100_A7Q2K8 Cluster: Chromosome chr1 scaffold_46, whole genome shotgun sequence; n=1; Vitis vinifera|Rep: Chromosome chr1 scaffold_46, whole genome shotgun sequence - Vitis vinifera (Grape), partial (11%)
TC106470.1	1.407222423	3.34E-06	658	0.0022	TC106470 UniRef100_A7PWK3 Cluster: Chromosome chr8 scaffold_34, whole genome shotgun sequence; n=1; Vitis vinifera|Rep: Chromosome chr8 scaffold_34, whole genome shotgun sequence - Vitis vinifera (Grape), complete	GO:0005575; cellular_component; ; C; ZFIN|ZDB-GENE-050417-328~80.00~62 // GO:0008152; metabolic process; ; B; TIGR_CMR|PSPTO_1559~79.60~72 // GO:0009536; plastid; ; C; GR_protein|A2WYX0~88.89~52 // GO:0008150; biological_process; ; B; TIGR_CMR|SO_A0160~78	VIT_08s0007g09010	GSVIVT01033232001	Esterase	AT2G41530		vv10680Methane_metabolism	E3_1_2_12
TC106496.1	1.406261621	0.000186964	3946	0.73776	TC106496 UniRef100_A7QT39 Cluster: Chromosome undetermined scaffold_165, whole genome shotgun sequence; n=1; Vitis vinifera|Rep: Chromosome undetermined scaffold_165, whole genome shotgun sequence - Vitis vinifera (Grape), partial (92%)	GO:0000003; reproduction; ; B; WB|WBGene00004475~81.25~65 // GO:0005840; ribosome; ; C; FB|FBgn0004922~81.03~69 // GO:0005783; endoplasmic reticulum; ; C; RGD|3842~78.79~51 // GO:0005626; insoluble fraction; ; C; RGD|3842~78.79~51 // GO:0007283; spermatog
TC136096.1	1.406221771	3.97E-06	745	0.00296	TC136096 homologue to UniRef100_A7Q3P1 Cluster: Chromosome chr13 scaffold_48, whole genome shotgun sequence; n=1; Vitis vinifera|Rep: Chromosome chr13 scaffold_48, whole genome shotgun sequence - Vitis vinifera (Grape), partial (39%)		VIT_13s0067g01890	GSVIVT01032751001	Glycosyl hydrolase family 85	AT5G05460
TC126068.1	1.403946431	4.34E-06	794	0.00344	TC126068 UniRef100_A5CAF6 Cluster: Phosphoglycerate kinase; n=1; Vitis vinifera|Rep: Phosphoglycerate kinase - Vitis vinifera (Grape), complete	GO:0015977; carbon utilization by fixation of carbon dioxide; ; B; UniProtKB|Q7NI70~82.62~75 // GO:0009409; response to cold; ; B; TAIR|gene:2087749~92.46~83 // GO:0005829; cytosol; ; C; TAIR|gene:3353874~94.51~100 // GO:0006096; glycolysis; ; B; TIGR_CMR	VIT_19s0085g00370	GSVIVT01036775001	Phosphoglycerate kinase, cytosolic	AT1G79550	PGK (PHOSPHOGLYCERATE KINASE)	vv10010Glycolysis vv10710Carbon_fixation	E2_7_2_3
TC109229.1	1.395430976	6.51E-06	1008	0.00657	TC109229 homologue to UniRef100_A7PB57 Cluster: Chromosome chr16 scaffold_10, whole genome shotgun sequence; n=1; Vitis vinifera|Rep: Chromosome chr16 scaffold_10, whole genome shotgun sequence - Vitis vinifera (Grape), complete	GO:0009536; plastid; ; C; GR_protein|Q1PBH7~87.41~79	VIT_16s0039g01410	GSVIVT01024322001	Tocopherol O-methyltransferase, chloroplast precursor	AT1G64970		vv10100Biosynthesis_of_steroids	E2_1_1_95
TC111574.1	1.395131233	5.98E-06	973	0.00582	TC111574 UniRef100_A7Q086 Cluster: Chromosome chr7 scaffold_42, whole genome shotgun sequence; n=1; Vitis vinifera|Rep: Chromosome chr7 scaffold_42, whole genome shotgun sequence - Vitis vinifera (Grape), partial (87%)	GO:0004364; glutathione transferase activity; 2.5.1.18; M; TAIR|gene:2024699~76.97~79 // GO:0005634; nucleus; ; C; TAIR|gene:2024699~76.97~79 // GO:0005792; microsome; ; C; TAIR|gene:1006227962~75.28~84 // GO:0009414; response to water deprivation; ; B; T
CF983757.1	1.394566944	5.68E-06	947	0.00538	CF983757 homologue to UniRef100_A7Q086 Cluster: Chromosome chr7 scaffold_42, whole genome shotgun sequence; n=1; Vitis vinifera|Rep: Chromosome chr7 scaffold_42, whole genome shotgun sequence - Vitis vinifera (Grape), partial (56%)	GO:0006979; response to oxidative stress; ; B; TAIR|gene:3714966~82.69~50 // GO:0004364; glutathione transferase activity; 2.5.1.18; M; TAIR|gene:3714966~82.69~50 // GO:0005634; nucleus; ; C; TAIR|gene:2024699~81.90~50 // GO:0009414; response to water dep	VIT_07s0005g00010	GSVIVT01027958001	Glutathione S-transferase 8 GSTF8	AT2G47730		vv10480Glutathione_metabolism	E2_5_1_18_GSTF8
TC122760.1	1.393869274	0.00030026	4494	1.34937	TC122760 homologue to UniRef100_A7Q798 Cluster: Chromosome chr18 scaffold_59, whole genome shotgun sequence; n=1; Vitis vinifera|Rep: Chromosome chr18 scaffold_59, whole genome shotgun sequence - Vitis vinifera (Grape), partial (92%)
TC105522.1	1.393070371	8.73E-07	221	0.00019	TC105522 UniRef100_A7R271 Cluster: Chromosome undetermined scaffold_405, whole genome shotgun sequence; n=2; Vitis vinifera|Rep: Chromosome undetermined scaffold_405, whole genome shotgun sequence - Vitis vinifera (Grape), complete	GO:0005575; cellular_component; ; C; TAIR|gene:2141195~90.61~97 // GO:0003674; molecular_function; ; M; TAIR|gene:2141195~90.61~97 // GO:0010286; heat acclimation; ; B; TAIR|gene:2141195~90.61~97 // GO:0009408; response to heat; ; B; TAIR|gene:2141195~90.
TC110893.1	1.39250167	3.17E-06	643	0.00204	TC110893 UniRef100_A7PVS7 Cluster: Chromosome chr8 scaffold_34, whole genome shotgun sequence; n=2; Vitis vinifera|Rep: Chromosome chr8 scaffold_34, whole genome shotgun sequence - Vitis vinifera (Grape), complete	GO:0004553; hydrolase activity, hydrolyzing O-glycosyl compounds; 3.2.1; M; TAIR|gene:2082567~80.22~54 // GO:0005975; carbohydrate metabolic process; ; B; GR_protein|Q8S9Q4~76.24~54 // GO:0005739; mitochondrion; ; C; GR_protein|Q5JKK9~73.83~55 // GO:00160	VIT_08s0007g06040	GSVIVT01033540001	Beta-1,3-glucanase	AT3G57240			E3_2_1_6
TC104873.1	1.392333042	3.65E-06	703	0.00256	TC104873 UniRef100_Q5SGD0 Cluster: 9-cis-epoxycarotenoid dioxygenase 2; n=1; Vitis vinifera|Rep: 9-cis-epoxycarotenoid dioxygenase 2 - Vitis vinifera (Grape), complete	GO:0009535; chloroplast thylakoid membrane; ; C; TAIR|gene:1008805448~80.06~63 // GO:0045549; 9-cis-epoxycarotenoid dioxygenase activity; 1.13.11.51; M; TAIR|gene:1008805448~80.06~63 // GO:0009579; thylakoid; ; C; TAIR|gene:1008805446~88.91~86 // GO:00096	VIT_10s0003g03750	GSVIVT01021507001	9-cis-epoxycarotenoid dioxygenase 2	AT1G30100		vv10906Carotenoid_biosynthesis vv11013ABA_biosynthesis vv30001ABA_signaling	E1_13_11_51
TC125182.1	1.391702258	1.22E-06	325	0.0004	TC125182 UniRef100_A7QCE2 Cluster: Chromosome undetermined scaffold_77, whole genome shotgun sequence; n=1; Vitis vinifera|Rep: Chromosome undetermined scaffold_77, whole genome shotgun sequence - Vitis vinifera (Grape), partial (82%)		VIT_12s0035g01910	GSVIVT01023134001	Heat shock protein 18.2 kDa class II	AT4G10250		vv24141Protein_processing_in_endoplasmic_reticulum	K13993
TC135308.1	1.390996857	1.43E-06	381	0.00054	TC135308 UniRef100_A7PW54 Cluster: Chromosome chr8 scaffold_34, whole genome shotgun sequence; n=1; Vitis vinifera|Rep: Chromosome chr8 scaffold_34, whole genome shotgun sequence - Vitis vinifera (Grape), complete		VIT_08s0007g07440	GSVIVT01033396001	PUMILIO 12 (APUM12)	AT5G56510		vv60018C3H	PUM12_1
TC105214.1	1.3909635	2.00E-05	1863	0.03726	TC105214 similar to UniRef100_Q9SLN8 Cluster: Allyl alcohol dehydrogenase; n=1; Nicotiana tabacum|Rep: Allyl alcohol dehydrogenase - Nicotiana tabacum (Common tobacco), complete	GO:0032440; 2-alkenal reductase activity; 1.3.1.74; M; TAIR|gene:2148130~87.81~93 // GO:0005575; cellular_component; ; C; TAIR|gene:2097794~87.46~93 // GO:0005634; nucleus; ; C; TAIR|gene:2148130~87.81~93 // GO:0016023; cytoplasmic membrane-bound vesicle;	VIT_05s0094g01120	GSVIVT01038221001	NADP-dependent oxidoreductase	AT1G26320	NADP-dependent oxidoreductase, putative		E1_6_5_5
TC117114.1	1.38944734	9.60E-07	265	0.00025	TC117114 UniRef100_A7QY88 Cluster: Chromosome chr2 scaffold_241, whole genome shotgun sequence; n=1; Vitis vinifera|Rep: Chromosome chr2 scaffold_241, whole genome shotgun sequence - Vitis vinifera (Grape), complete	GO:0003674; molecular_function; ; M; TAIR|gene:2163669~89.31~62 // GO:0009408; response to heat; ; B; TAIR|gene:2163669~89.31~62	VIT_02s0154g00480	GSVIVT01001315001	Heat shock protein MTSHP	AT4G25200		vv24141Protein_processing_in_endoplasmic_reticulum	K13993
TC132168.1	1.38860769	6.19E-06	984	0.00609	TC132168 UniRef100_A7P1J1 Cluster: Chromosome chr19 scaffold_4, whole genome shotgun sequence; n=1; Vitis vinifera|Rep: Chromosome chr19 scaffold_4, whole genome shotgun sequence - Vitis vinifera (Grape), partial (29%)		VIT_19s0014g03140	GSVIVT01014387001	Lanthionine synthetase C	AT1G52920
TC128093.1	1.388161718	9.84E-07	270	0.00027	TC128093 UniRef100_A7QVS6 Cluster: Chromosome chr7 scaffold_192, whole genome shotgun sequence; n=1; Vitis vinifera|Rep: Chromosome chr7 scaffold_192, whole genome shotgun sequence - Vitis vinifera (Grape), partial (14%)		VIT_07s0005g03050	GSVIVT01028297001	Deoxyhypusine hydroxylase	AT3G58180		vv10220Urea_cycle_and_metabolism_of_amino_groups	E1_14_99_29
TC129739.1	1.385987479	5.95E-06	967	0.00576	TC129739 UniRef100_A7NXU6 Cluster: Chromosome chr5 scaffold_2, whole genome shotgun sequence; n=1; Vitis vinifera|Rep: Chromosome chr5 scaffold_2, whole genome shotgun sequence - Vitis vinifera (Grape), partial (41%)		VIT_05s0051g00870	GSVIVT01029079001	Glutathione reductase	AT3G24170		vv10251Glutamate_metabolism vv10480Glutathione_metabolism	E1_8_1_7
TC134835.1	1.384981506	1.04E-05	1319	0.01373	TC134835 UniRef100_A7PEF7 Cluster: Chromosome chr11 scaffold_13, whole genome shotgun sequence; n=1; Vitis vinifera|Rep: Chromosome chr11 scaffold_13, whole genome shotgun sequence - Vitis vinifera (Grape), complete	GO:0005575; cellular_component; ; C; TAIR|gene:2028981~88.41~86 // GO:0005524; ATP binding; ; M; TAIR|gene:2028981~88.41~86 // GO:0004814; arginine-tRNA ligase activity; 6.1.1.19; M; TAIR|gene:2028981~88.41~86 // GO:0005739; mitochondrion; ; C; GR_protein	VIT_11s0016g02990	GSVIVT01015286001	Arginyl-tRNA synthetase	AT4G26300		vv10330Arginine_and_proline_metabolism vv20970Aminoacyl-tRNA_biosynthesis	E6_1_1_19
TC122913.1	1.381115044	9.52E-07	260	0.00025	TC122913 homologue to UniRef100_A7PSB7 Cluster: Chromosome chr14 scaffold_27, whole genome shotgun sequence; n=1; Vitis vinifera|Rep: Chromosome chr14 scaffold_27, whole genome shotgun sequence - Vitis vinifera (Grape), partial (64%)	GO:0004828; serine-tRNA ligase activity; 6.1.1.11; M; SGD|S000002430~79.75~51 // GO:0005829; cytosol; ; C; GeneDB_Spombe|SPAC29A4.15~81.75~56 // GO:0005625; soluble fraction; ; C; CGD|CAL0004049~81.82~53 // GO:0005737; cytoplasm; ; C; SGD|S000002430~79.75	VIT_14s0128g00370	GSVIVT01000041001	Seryl-tRNA synthetase	AT5G27470		vv10260Glycine_serine_and_threonine_metabolism vv20970Aminoacyl-tRNA_biosynthesis	E6_1_1_11
TC122597.1	1.379926541	1.12E-06	294	0.00033	TC122597 homologue to UniRef100_A7NWK7 Cluster: Lipoxygenase; n=1; Vitis vinifera|Rep: Lipoxygenase - Vitis vinifera (Grape), partial (39%)		VIT_05s0020g03170	GSVIVT01017943001	Lipoxygenase	AT3G22400		vv10592alpha-Linolenic_acid_metabolism	E1_13_11_12
EE063640.1	1.379151887	7.35E-06	1097	0.00806	EE063640 homologue to UniRef100_A7QYF8 Cluster: Chromosome chr17 scaffold_246, whole genome shotgun sequence; n=1; Vitis vinifera|Rep: Chromosome chr17 scaffold_246, whole genome shotgun sequence - Vitis vinifera (Grape), partial (66%)	GO:0007528; neuromuscular junction development; ; B; RGD|2067~79.64~52 // GO:0005615; extracellular space; ; C; RGD|2067~79.64~52 // GO:0046907; intracellular transport; ; B; RGD|1359248~79.79~58 // GO:0003774; motor activity; ; M; RGD|1359248~79.79~58 //
TC130210.1	1.378555099	6.68E-06	1032	0.00689	TC130210 homologue to UniRef100_A7R2C6 Cluster: Chromosome undetermined scaffold_419, whole genome shotgun sequence; n=1; Vitis vinifera|Rep: Chromosome undetermined scaffold_419, whole genome shotgun sequence - Vitis vinifera (Grape), partial (26%)		VIT_00s0229g00190	GSVIVT01004725001	Inositol 2-dehydrogenase like protein	AT4G17370		vv10562Inositol_phosphate_metabolism	E1_1_1_18
TC129556.1	1.376934615	7.60E-06	1110	0.00844	TC129556 UniRef100_A7NUW4 Cluster: Chromosome chr18 scaffold_1, whole genome shotgun sequence; n=1; Vitis vinifera|Rep: Chromosome chr18 scaffold_1, whole genome shotgun sequence - Vitis vinifera (Grape), partial (72%)	GO:0005575; cellular_component; ; C; TAIR|gene:2196515~88.68~54 // GO:0008194; UDP-glycosyltransferase activity; ; M; TAIR|gene:2196515~88.68~54 // GO:0016757; transferase activity, transferring glycosyl groups; 2.4; M; TAIR|gene:2196515~88.68~54 // GO:00	VIT_18s0001g06090	GSVIVT01009062001	Cis-zeatin O-beta-D-glucosyltransferase	AT1G22360		vv10908Zeatin_biosynthesis	E2_4_1_215
TC110537.1	1.37383997	1.13E-05	1395	0.01573	TC110537 UniRef100_A7P1Y2 Cluster: Chromosome chr19 scaffold_4, whole genome shotgun sequence; n=1; Vitis vinifera|Rep: Chromosome chr19 scaffold_4, whole genome shotgun sequence - Vitis vinifera (Grape), partial (58%)	GO:0005739; mitochondrion; ; C; GR_protein|A2XIW1~86.27~58	VIT_19s0014g01550	GSVIVT01014223001	DAG protein, chloroplast,	AT3G15000
TC138765.1	1.372678267	9.67E-07	267	0.00026	TC138765 homologue to UniRef100_A7QYF8 Cluster: Chromosome chr17 scaffold_246, whole genome shotgun sequence; n=1; Vitis vinifera|Rep: Chromosome chr17 scaffold_246, whole genome shotgun sequence - Vitis vinifera (Grape), partial (69%)	GO:0001968; fibronectin binding; ; M; CGD|CAL0005657~83.62~53 // GO:0006950; response to stress; ; B; TAIR|gene:1944653~89.78~67 // GO:0006096; glycolysis; ; B; SGD|S000003588~81.55~51 // GO:0005737; cytoplasm; ; C; SGD|S000003588~81.55~51 // GO:0030446;
TC107349.1	1.371726133	8.87E-07	245	0.00022	TC107349 UniRef100_A7Q1T9 Cluster: Malate dehydrogenase; n=1; Vitis vinifera|Rep: Malate dehydrogenase - Vitis vinifera (Grape), partial (95%)	GO:0005575; cellular_component; ; C; ZFIN|ZDB-GENE-041114-58~82.04~55 // GO:0005829; cytosol; ; C; FB|FBgn0032237~76.04~57 // GO:0005811; lipid particle; ; C; FB|FBgn0032237~76.04~57 // GO:0016615; malate dehydrogenase activity; ; M; dictyBase|DDB0230187~
TC107241.1	1.369524572	1.33E-05	1522	0.02022	TC107241 UniRef100_A7PHL8 Cluster: Chromosome chr17 scaffold_16, whole genome shotgun sequence; n=1; Vitis vinifera|Rep: Chromosome chr17 scaffold_16, whole genome shotgun sequence - Vitis vinifera (Grape), complete	GO:0016020; membrane; ; C; GR_protein|A3C0H4~81.40~59 // GO:0009536; plastid; ; C; GR_protein|A3C0H4~81.40~59 // GO:0016023; cytoplasmic membrane-bound vesicle; ; C; GR_protein|A3A7B5~80.81~59 // GO:0008150; biological_process; ; B; TAIR|gene:2064975~81.5	VIT_17s0000g00830	GSVIVT01008595001	Nodulin MtN3 family	AT5G50790
TC121296.1	1.366063639	1.32E-06	359	0.00047	TC121296 UniRef100_A7QW67 Cluster: Chromosome chr3 scaffold_199, whole genome shotgun sequence; n=1; Vitis vinifera|Rep: Chromosome chr3 scaffold_199, whole genome shotgun sequence - Vitis vinifera (Grape), partial (18%)		VIT_03s0091g00310	GSVIVT01037892001	Indole-3-acetic acid-amido synthetase GH3.8	AT2G14960		vv11002Auxin_biosynthesis	AUXINBIOSYNTHESIS_GH3
TC113134.1	1.366055596	6.20E-06	986	0.00611	TC113134 UniRef100_A7P1Y5 Cluster: Chromosome chr19 scaffold_4, whole genome shotgun sequence; n=1; Vitis vinifera|Rep: Chromosome chr19 scaffold_4, whole genome shotgun sequence - Vitis vinifera (Grape), complete	GO:0005575; cellular_component; ; C; TAIR|gene:1005714544~83.83~91 // GO:0009228; thiamin biosynthetic process; ; B; TAIR|gene:1009021875~83.83~91 // GO:0005739; mitochondrion; ; C; GR_protein|Q5QNE8~83.09~54 // GO:0003824; catalytic activity; ; M; TAIR|g	VIT_19s0014g01520	GSVIVT01014220001	4-methyl-5-thiazole monophosphate biosynthesis protein	AT1G53280			K03152
TC129183.1	1.365449909	1.46E-06	396	0.00058	TC129183 UniRef100_A7PQL8 Cluster: Chromosome chr6 scaffold_25, whole genome shotgun sequence; n=1; Vitis vinifera|Rep: Chromosome chr6 scaffold_25, whole genome shotgun sequence - Vitis vinifera (Grape), partial (21%)		VIT_06s0061g01040	GSVIVT01031430001	Argonaute protein	AT2G27880
TC134275.1	1.363777172	5.36E-06	916	0.00491	TC134275 homologue to UniRef100_A7Q086 Cluster: Chromosome chr7 scaffold_42, whole genome shotgun sequence; n=1; Vitis vinifera|Rep: Chromosome chr7 scaffold_42, whole genome shotgun sequence - Vitis vinifera (Grape), complete	GO:0004364; glutathione transferase activity; 2.5.1.18; M; TAIR|gene:2007277~70.77~51 // GO:0005634; nucleus; ; C; TAIR|gene:2024699~75.65~92 // GO:0005792; microsome; ; C; TAIR|gene:1006227962~73.79~97 // GO:0009414; response to water deprivation; ; B; T	VIT_07s0005g00010	GSVIVT01027958001	Glutathione S-transferase 8 GSTF8	AT2G47730		vv10480Glutathione_metabolism	E2_5_1_18_GSTF8
TC133315.1	1.363056797	2.28E-06	537	0.00123	TC133315 similar to UniRef100_P40179 Cluster: Uncharacterized protein SCO4760 precursor; n=1; Streptomyces coelicolor|Rep: Uncharacterized protein SCO4760 precursor - Streptomyces coelicolor, partial (5%)		VIT_13s0067g01890	GSVIVT01032751001	Glycosyl hydrolase family 85	AT5G05460
TC109493.1	1.362719472	4.54E-06	815	0.0037	TC109493 homologue to UniRef100_P34921 Cluster: Glyceraldehyde-3-phosphate dehydrogenase, cytosolic; n=1; Dianthus caryophyllus|Rep: Glyceraldehyde-3-phosphate dehydrogenase, cytosolic - Dianthus caryophyllus (Carnation) (Clove pink), partial (65%)	GO:0050850; positive regulation of calcium-mediated signaling; ; B; RGD|3796~85.71~57 // GO:0003774; motor activity; ; M; RGD|1359248~84.21~57 // GO:0006268; DNA unwinding during replication; ; B; UniProtKB|Q00577~83.68~67 // GO:0006096; glycolysis; ; B;
CB341158.1	1.361847562	1.27E-06	339	0.00043	CB341158 similar to UniRef100_A5C718 Cluster: Ribulose bisphosphate carboxylase small chain; n=1; Vitis vinifera|Rep: Ribulose bisphosphate carboxylase small chain - Vitis vinifera (Grape), partial (96%)	GO:0009535; chloroplast thylakoid membrane; ; C; TAIR|gene:3353690~76.77~86 // GO:0009573; chloroplast ribulose bisphosphate carboxylase complex; ; C; GR_protein|O22487~80.21~55 // GO:0015977; carbon utilization by fixation of carbon dioxide; ; B; GR_prot	VIT_17s0000g03690	GSVIVT01008288001	Ribulose-1,5-bisphophate carboxylase/oxygenase small subunit	AT1G67090		vv10710Carbon_fixation	E4_1_1_39
TC105989.1	1.361283883	1.07E-05	1347	0.01444	TC105989 UniRef100_A7QRI6 Cluster: Chromosome chr8 scaffold_150, whole genome shotgun sequence; n=1; Vitis vinifera|Rep: Chromosome chr8 scaffold_150, whole genome shotgun sequence - Vitis vinifera (Grape), partial (37%)		VIT_08s0056g01570	GSVIVT01029971001	5-methyltetrahydropteroyltriglutamate--homocysteine S-methyltransferase	AT5G17920		vv10271Methionine_metabolism	E2_1_1_14
TC125229.1	1.360978076	2.00E-06	473	0.00095	TC125229 UniRef100_A7NVA1 Cluster: Chromosome chr18 scaffold_1, whole genome shotgun sequence; n=1; Vitis vinifera|Rep: Chromosome chr18 scaffold_1, whole genome shotgun sequence - Vitis vinifera (Grape), partial (33%)	GO:0005739; mitochondrion; ; C; GR_protein|A3BZH4~90.65~56	VIT_18s0001g03300	GSVIVT01008900001	1-aminocyclopropane-1-carboxylate synthase	AT1G77670		vv10640Propanoate_metabolism vv30008Ethylene_signaling	E4_4_1_14
TC129996.1	1.360893382	7.38E-06	1101	0.00813	TC129996 UniRef100_A7QZL1 Cluster: Chromosome undetermined scaffold_278, whole genome shotgun sequence; n=2; Vitis vinifera|Rep: Chromosome undetermined scaffold_278, whole genome shotgun sequence - Vitis vinifera (Grape), partial (34%)		VIT_00s0353g00060	GSVIVT01006353001	ARK3 (Arabidopsis Receptor Kinase 3)	AT4G21380
TC108631.1	1.360204667	3.94E-06	740	0.00292	TC108631 UniRef100_A7QPB7 Cluster: Catalase; n=1; Vitis vinifera|Rep: Catalase - Vitis vinifera (Grape), partial (72%)	GO:0006979; response to oxidative stress; ; B; GR_protein|Q9XJ49~89.53~100 // GO:0004096; catalase activity; 1.11.1.6; M; GR_protein|Q9XJ49~89.53~100 // GO:0009409; response to cold; ; B; TAIR|gene:1009022051~96.68~70 // GO:0005739; mitochondrion; ; C; GR
TC119369.1	1.35987661	8.53E-06	1181	0.01008	TC119369 UniRef100_A7Q737 Cluster: Chromosome chr5 scaffold_58, whole genome shotgun sequence; n=1; Vitis vinifera|Rep: Chromosome chr5 scaffold_58, whole genome shotgun sequence - Vitis vinifera (Grape), complete	GO:0005575; cellular_component; ; C; TAIR|gene:2129355~90.15~96 // GO:0010197; polar nucleus fusion; ; B; TAIR|gene:2129355~90.15~96 // GO:0008430; selenium binding; ; M; TIGR_CMR|SPO_2378~78.63~52 // GO:0008150; biological_process; ; B; TIGR_CMR|SPO_2378	VIT_05s0029g00240	GSVIVT01021049001	Pentatricopeptide (PPR) repeat-containing	AT4G14030
TC131603.1	1.359303808	2.82E-06	599	0.00169	TC131603 UniRef100_A7QP11 Cluster: Chromosome chr1 scaffold_135, whole genome shotgun sequence; n=1; Vitis vinifera|Rep: Chromosome chr1 scaffold_135, whole genome shotgun sequence - Vitis vinifera (Grape), partial (31%)	GO:0003677; DNA binding; ; M; GR_protein|Q9XIV4~85.71~82 // GO:0005634; nucleus; ; C; GR_protein|Q9XIV4~85.71~82 // GO:0006355; regulation of transcription, DNA-dependent; ; B; GR_protein|Q9XIV4~85.71~82 // GO:0003700; transcription factor activity; ; M;	VIT_01s0127g00210	GSVIVT01013790001	KNAT2 (knotted1-like homeobox gene 6)	AT1G23380		vv60034HB	KNAT6_1
TC112344.1	1.358608296	2.22E-05	1936	0.04292	TC112344 UniRef100_A7P7D9 Cluster: Chromosome chr9 scaffold_7, whole genome shotgun sequence; n=1; Vitis vinifera|Rep: Chromosome chr9 scaffold_7, whole genome shotgun sequence - Vitis vinifera (Grape), partial (40%)		VIT_09s0002g04680	GSVIVT01017110001	Heat shock protein 91	AT1G79930		vv23040Spliceosome vv50101Channels_and_pores	HSP91
TC126945.1	1.358150679	1.77E-06	441	0.00078	TC126945 homologue to UniRef100_A7QEY1 Cluster: Chromosome chr16 scaffold_86, whole genome shotgun sequence; n=1; Vitis vinifera|Rep: Chromosome chr16 scaffold_86, whole genome shotgun sequence - Vitis vinifera (Grape), partial (56%)		VIT_16s0098g01200	GSVIVT01038616001	6-phosphogluconolactonase	AT5G24400		vv10030Pentose_phosphate	E3_1_1_31
TC131632.1	1.352290381	5.29E-06	903	0.00478	TC131632 UniRef100_A7QHW1 Cluster: Chromosome undetermined scaffold_100, whole genome shotgun sequence; n=1; Vitis vinifera|Rep: Chromosome undetermined scaffold_100, whole genome shotgun sequence - Vitis vinifera (Grape), partial (31%)	GO:0005739; mitochondrion; ; C; GR_protein|A3CF45~92.16~61 // GO:0016023; cytoplasmic membrane-bound vesicle; ; C; GR_protein|A3CF45~92.16~61	VIT_13s0073g00050	GSVIVT01034656001	Cationic amino acid transporter 6	AT5G04770		vv50121Porters_cat_1_to_6	CAT6
TC118775.1	1.351076067	3.93E-06	732	0.00287	TC118775 homologue to UniRef100_A7PDQ8 Cluster: Chromosome chr11 scaffold_13, whole genome shotgun sequence; n=1; Vitis vinifera|Rep: Chromosome chr11 scaffold_13, whole genome shotgun sequence - Vitis vinifera (Grape), partial (31%)	GO:0016023; cytoplasmic membrane-bound vesicle; ; C; GR_protein|A6N185~88.29~100
TC112840.1	1.350424437	1.51E-05	1621	0.02452	TC112840 homologue to UniRef100_A7PW55 Cluster: Chromosome chr8 scaffold_34, whole genome shotgun sequence; n=1; Vitis vinifera|Rep: Chromosome chr8 scaffold_34, whole genome shotgun sequence - Vitis vinifera (Grape), partial (12%)		VIT_08s0007g07450	GSVIVT01033395001	Splicing factor YT521-B	AT3G13460
TC123217.1	1.34860978	2.39E-05	1996	0.04768	TC123217 UniRef100_A7NXU6 Cluster: Chromosome chr5 scaffold_2, whole genome shotgun sequence; n=1; Vitis vinifera|Rep: Chromosome chr5 scaffold_2, whole genome shotgun sequence - Vitis vinifera (Grape), partial (59%)		VIT_05s0051g00870	GSVIVT01029079001	Glutathione reductase	AT3G24170		vv10251Glutamate_metabolism vv10480Glutathione_metabolism	E1_8_1_7
TC105145.1	1.347169697	5.12E-05	2615	0.13393	TC105145 UniRef100_A7PDQ8 Cluster: Chromosome chr11 scaffold_13, whole genome shotgun sequence; n=1; Vitis vinifera|Rep: Chromosome chr11 scaffold_13, whole genome shotgun sequence - Vitis vinifera (Grape), complete	GO:0005575; cellular_component; ; C; TAIR|gene:2206864~82.75~55 // GO:0008194; UDP-glycosyltransferase activity; ; M; TAIR|gene:2206864~82.75~55 // GO:0005986; sucrose biosynthetic process; ; B; TAIR|gene:2206864~82.75~55 // GO:0016757; transferase activi	VIT_11s0016g00470	GSVIVT01015018001	Sucrose synthase	AT3G43190	SUS4; UDP-glycosyltransferase/ sucrose synthase	vv10500Starch_and_sucrose_metabolism	E2_4_1_13	#BEZUG!
TC138749.1	1.345551256	3.58E-05	2308	0.08274	TC138749
TC115698.1	1.344735637	0.000100884	3321	0.33504	TC115698 homologue to UniRef100_A7PAN3 Cluster: Chromosome chr14 scaffold_9, whole genome shotgun sequence; n=1; Vitis vinifera|Rep: Chromosome chr14 scaffold_9, whole genome shotgun sequence - Vitis vinifera (Grape), partial (82%)	GO:0005575; cellular_component; ; C; TAIR|gene:2146141~90.67~76 // GO:0008536; Ran GTPase binding; ; M; TAIR|gene:2146141~90.67~76 // GO:0003682; chromatin binding; ; M; TAIR|gene:2146141~90.67~76 // GO:0009536; plastid; ; C; GR_protein|A3BTD3~86.21~78 //	VIT_14s0006g03240	GSVIVT01031071001	Regulator of chromosome condensation (RCC1)	AT3G02510		vv50112Nuclear_pore_complex	RCC1
TC132634.1	1.344384969	0.000214916	4100	0.88116	TC132634 homologue to UniRef100_A7P054 Cluster: Chromosome chr6 scaffold_3, whole genome shotgun sequence; n=1; Vitis vinifera|Rep: Chromosome chr6 scaffold_3, whole genome shotgun sequence - Vitis vinifera (Grape), partial (72%)	GO:0008152; metabolic process; ; B; TAIR|gene:2035720~89.64~69 // GO:0016023; cytoplasmic membrane-bound vesicle; ; C; GR_protein|A2Z0Q3~73.79~73 // GO:0016874; ligase activity; 6; M; TAIR|gene:2035720~89.64~69	VIT_06s0004g00750	GSVIVT01025429001	Acyl-CoA synthetases (Acyl-activating enzyme 18)	AT1G55320		vv10071Fatty_acid_metabolism vv50104Group_translocators	E6_2_1_3
CB349594.1	1.343481374	4.61E-06	819	0.00378	CB349594 homologue to UniRef100_A7QG77 Cluster: Chromosome undetermined scaffold_91, whole genome shotgun sequence; n=1; Vitis vinifera|Rep: Chromosome undetermined scaffold_91, whole genome shotgun sequence - Vitis vinifera (Grape), partial (77%)	GO:0005615; extracellular space; ; C; RGD|2589~76.67~71 // GO:0003803; coagulation factor IXa activity; 3.4.21.22; M; RGD|2589~76.67~71 // GO:0007596; blood coagulation; ; B; RGD|2589~76.67~71 // GO:0051082; unfolded protein binding; ; M; GR_protein|Q4069	VIT_16s0050g01150	GSVIVT01028856001	Heat shock protein 90-1	AT5G52640		vv24141Protein_processing_in_endoplasmic_reticulum vv34626Plant-pathogen_interaction	K04079
TC107963.1	1.34259868	0.00010593	3365	0.35645	TC107963 UniRef100_A7QFA0 Cluster: Chromosome undetermined scaffold_87, whole genome shotgun sequence; n=1; Vitis vinifera|Rep: Chromosome undetermined scaffold_87, whole genome shotgun sequence - Vitis vinifera (Grape), complete	GO:0008152; metabolic process; ; B; TIGR_CMR|PFL_0307~82.63~81 // GO:0008295; spermidine biosynthetic process; ; B; TIGR_CMR|PSPPH_0152~82.24~89 // GO:0050126; N-carbamoylputrescine amidase activity; 3.5.1.53; M; TIGR_CMR|PSPPH_0152~82.24~89 // GO:0009446	VIT_06s0080g00560	GSVIVT01036111001	Beta-alanine synthase	AT2G27450		vv10220Urea_cycle_and_metabolism_of_amino_groups	E3_5_1_53
TC105068.1	1.342425269	2.28E-06	531	0.00121	TC105068 UniRef100_A7P9C7 Cluster: Chromosome chr3 scaffold_8, whole genome shotgun sequence; n=1; Vitis vinifera|Rep: Chromosome chr3 scaffold_8, whole genome shotgun sequence - Vitis vinifera (Grape), complete	GO:0005575; cellular_component; ; C; TAIR|gene:2085878~79.77~50 // GO:0009813; flavonoid biosynthetic process; ; B; TAIR|gene:2085878~79.77~50 // GO:0016706; oxidoreductase activity, acting on paired donors, with incorporation or reduction of molecular ox
TC107254.1	1.341905952	0.000240066	4214	1.01164	TC107254 UniRef100_A7NSL5 Cluster: Chromosome chr18 scaffold_1, whole genome shotgun sequence; n=1; Vitis vinifera|Rep: Chromosome chr18 scaffold_1, whole genome shotgun sequence - Vitis vinifera (Grape), partial (34%)	GO:0016020; membrane; ; C; GR_protein|Q5JJY5~78.10~56 // GO:0009536; plastid; ; C; GR_protein|Q5JJY5~78.10~56 // GO:0016023; cytoplasmic membrane-bound vesicle; ; C; GR_protein|Q8RZQ8~85.29~75 // GO:0008150; biological_process; ; B; TAIR|gene:2026996~89.7	VIT_18s0001g15330	GSVIVT01010015001	Nodulin MtN3 family	AT1G21460
TC106967.1	1.340921286	2.16E-06	510	0.0011	TC106967	GO:0009228; thiamin biosynthetic process; ; B; TIGR_CMR|CBU_0330~80.95~54 // GO:0003824; catalytic activity; ; M; TIGR_CMR|CBU_0330~80.95~54 // GO:0005739; mitochondrion; ; C; GR_protein|A3ALE5~95.52~76	VIT_06s0004g06130	GSVIVT01024790001 GSVIVT01024789001	Thiamine biosynthesis protein ThiC	AT2G29630		vv10730Thiamine_metabolism	K03147
TC113504.1	1.33823863	0.000198669	4012	0.79706	TC113504 similar to UniRef100_Q45X99 Cluster: Beta-1,3-glucanase 2; n=1; Ziziphus jujuba|Rep: Beta-1,3-glucanase 2 - Ziziphus jujuba, partial (40%)		VIT_19s0090g01070	GSVIVT01037711001	Glucan endo-1,3-beta-glucosidase 7 precursor	AT5G55180		vv10500Starch_and_sucrose_metabolism	E3_2_1_39
TC130092.1	1.337314533	2.33E-06	540	0.00126	TC130092 homologue to UniRef100_A7PSA4 Cluster: Chromosome chr14 scaffold_27, whole genome shotgun sequence; n=1; Vitis vinifera|Rep: Chromosome chr14 scaffold_27, whole genome shotgun sequence - Vitis vinifera (Grape), complete	GO:0009505; cellulose and pectin-containing cell wall; ; C; TAIR|gene:2145692~74.38~62 // GO:0004091; carboxylesterase activity; 3.1.1.1; M; TAIR|gene:2145692~74.38~62 // GO:0009536; plastid; ; C; GR_protein|Q7XHN3~76.56~63 // GO:0005739; mitochondrion; ;	VIT_14s0128g00520	GSVIVT01000056001	Alpha-L-fucosidase 2 precursor	AT3G26430		vv10511N-Glycan_degradation	E3_2_1_51
TC112117.1	1.336183501	0.000533176	5229	2.78798	TC112117 homologue to UniRef100_A1Z3W7 Cluster: EIF5A; n=1; Rosa chinensis|Rep: EIF5A - Rosa chinensis (China rose), complete	GO:0005575; cellular_component; ; C; UniProtKB|Q9GZV4~82.35~56 // GO:0005840; ribosome; ; C; GeneDB_Spombe|SPBC336.10c~77.78~57 // GO:0005634; nucleus; ; C; GeneDB_Spombe|SPBC336.10c~77.78~57 // GO:0045727; positive regulation of translation; ; B; UniProt	VIT_17s0000g06670	GSVIVT01007954001	Translation initiation factor eIF-5A	AT1G13950			K03263
TC108711.1	1.336051122	0.000224067	4142	0.92809	TC108711 UniRef100_A7PX95 Cluster: Chromosome chr12 scaffold_36, whole genome shotgun sequence; n=1; Vitis vinifera|Rep: Chromosome chr12 scaffold_36, whole genome shotgun sequence - Vitis vinifera (Grape), complete	GO:0003674; molecular_function; ; M; TAIR|gene:2031421~79.14~61 // GO:0005575; cellular_component; ; C; TAIR|gene:2031421~79.14~61 // GO:0009693; ethylene biosynthetic process; ; B; TAIR|gene:3353624~87.37~89 // GO:0009727; detection of ethylene stimulus;	VIT_12s0059g01380	GSVIVT01030508001	1-aminocyclopropane-1-carboxylate oxidase 1	AT1G05010		vv10640Propanoate_metabolism vv30008Ethylene_signaling	E1_14_17_4
TC134501.1	1.335177114	1.44E-06	387	0.00056	TC134501 UniRef100_A7NTP5 Cluster: Chromosome chr18 scaffold_1, whole genome shotgun sequence; n=2; Vitis vinifera|Rep: Chromosome chr18 scaffold_1, whole genome shotgun sequence - Vitis vinifera (Grape), partial (73%)	GO:0009536; plastid; ; C; GR_protein|Q0IM92~80.73~87	VIT_18s0001g11250	GSVIVT01009576001	R protein MLA10	AT4G33300		vv34627R_proteins_from_Plant-pathogen_interaction	K13475
TC113477.1	1.334840797	0.000262542	4321	1.13444	TC113477 homologue to UniRef100_A7QYF8 Cluster: Chromosome chr17 scaffold_246, whole genome shotgun sequence; n=1; Vitis vinifera|Rep: Chromosome chr17 scaffold_246, whole genome shotgun sequence - Vitis vinifera (Grape), partial (80%)	GO:0007528; neuromuscular junction development; ; B; RGD|2067~81.55~64 // GO:0050850; positive regulation of calcium-mediated signaling; ; B; RGD|3796~83.33~70 // GO:0008233; peptidase activity; 3.4; M; RGD|3545~82.56~55 // GO:0003774; motor activity; ; M
TC107354.1	1.334215988	0.000178844	3896	0.69678	TC107354 UniRef100_A7NXS6 Cluster: Chromosome chr5 scaffold_2, whole genome shotgun sequence; n=1; Vitis vinifera|Rep: Chromosome chr5 scaffold_2, whole genome shotgun sequence - Vitis vinifera (Grape), partial (91%)	GO:0005575; cellular_component; ; C; ZFIN|ZDB-GENE-060119-1~84.35~80 // GO:0003674; molecular_function; ; M; ZFIN|ZDB-GENE-060119-1~84.35~80 // GO:0016462; pyrophosphatase activity; 3.6.1.-; M; TAIR|gene:2119419~95.19~91 // GO:0007517; muscle development;	VIT_05s0051g00580	GSVIVT01029046001	Inosine triphosphate pyrophosphatase	AT4G13720		vv10230Purine_metabolism vv10240Pyrimidine_metabolism	E3_6_1_19
TC111241.1	1.333889909	0.00017375	3864	0.67137	TC111241 UniRef100_A7P756 Cluster: Chromosome chr9 scaffold_7, whole genome shotgun sequence; n=1; Vitis vinifera|Rep: Chromosome chr9 scaffold_7, whole genome shotgun sequence - Vitis vinifera (Grape), complete	GO:0016020; membrane; ; C; GR_protein|Q5JM57~81.08~54	VIT_09s0002g03780	GSVIVT01017014001	Integral membrane family protein UPF0497	AT3G16300
EE071575.1	1.332527013	2.73E-06	586	0.0016	EE071575 homologue to UniRef100_A7NVA1 Cluster: Chromosome chr18 scaffold_1, whole genome shotgun sequence; n=1; Vitis vinifera|Rep: Chromosome chr18 scaffold_1, whole genome shotgun sequence - Vitis vinifera (Grape), partial (57%)	GO:0008483; transaminase activity; 2.6.1; M; TAIR|gene:2204659~92.31~56 // GO:0005739; mitochondrion; ; C; GR_protein|A3BZH4~91.15~77 // GO:0009536; plastid; ; C; GR_protein|Q67UZ0~92.16~55	VIT_18s0001g03300	GSVIVT01008900001	1-aminocyclopropane-1-carboxylate synthase	AT1G77670		vv10640Propanoate_metabolism vv30008Ethylene_signaling	E4_4_1_14
TC131118.1	1.33112148	7.01E-06	1061	0.00744	TC131118 UniRef100_A7PEP9 Cluster: Chromosome chr11 scaffold_13, whole genome shotgun sequence; n=1; Vitis vinifera|Rep: Chromosome chr11 scaffold_13, whole genome shotgun sequence - Vitis vinifera (Grape), partial (41%)		VIT_11s0016g03920	GSVIVT01015387001	Polyol transporter 5	AT3G18830		vv50121Porters_cat_1_to_6	PLT5
TC132648.1	1.327727032	1.11E-05	1379	0.01527	TC132648 UniRef100_A7Q0Z4 Cluster: Chromosome chr7 scaffold_42, whole genome shotgun sequence; n=1; Vitis vinifera|Rep: Chromosome chr7 scaffold_42, whole genome shotgun sequence - Vitis vinifera (Grape), complete	GO:0000003; reproduction; ; B; WB|WBGene00004189~84.03~69 // GO:0006433; prolyl-tRNA aminoacylation; ; B; dictyBase|DDB0231317~81.93~59 // GO:0005524; ATP binding; ; M; TAIR|gene:2183769~80.83~62 // GO:0009792; embryonic development ending in birth or egg	VIT_07s0005g02620	GSVIVT01028250001	Aminoacyl-tRNA ligase, Multifunctional	AT3G62120		vv10330Arginine_and_proline_metabolism vv20970Aminoacyl-tRNA_biosynthesis	E6_1_1_15
TC105713.1	1.322801733	4.15E-06	763	0.00316	TC105713 homologue to UniRef100_A7PIU7 Cluster: Chromosome chr13 scaffold_17, whole genome shotgun sequence; n=1; Vitis vinifera|Rep: Chromosome chr13 scaffold_17, whole genome shotgun sequence - Vitis vinifera (Grape), partial (53%)	GO:0043154; negative regulation of caspase activity; ; B; UniProtKB|Q6S4N2~90.88~51 // GO:0006986; response to unfolded protein; ; B; UniProtKB|O73885~91.10~50 // GO:0005524; ATP binding; ; M; SGD|S000003947~90.22~50 // GO:0006616; SRP-dependent cotransla
TC132985.1	1.321028146	1.26E-05	1486	0.01869	TC132985 UniRef100_A7R1Z1 Cluster: Chromosome undetermined scaffold_386, whole genome shotgun sequence; n=1; Vitis vinifera|Rep: Chromosome undetermined scaffold_386, whole genome shotgun sequence - Vitis vinifera (Grape), partial (58%)		VIT_07s0185g00040	GSVIVT01003279001	Unknown protein	AT3G07150
TC109655.1	1.320880481	1.51E-06	403	0.00061	TC109655 UniRef100_A7QIU3 Cluster: Chromosome chr2 scaffold_105, whole genome shotgun sequence; n=1; Vitis vinifera|Rep: Chromosome chr2 scaffold_105, whole genome shotgun sequence - Vitis vinifera (Grape), partial (41%)		VIT_02s0025g03660	GSVIVT01019771001	4-coumarate-CoA ligase	AT3G48990		vv10940Phenylpropanoid_biosynthesis vv50104Group_translocators	E6_2_1_12
TC120255.1	1.318478518	4.50E-05	2491	0.11204	TC120255 UniRef100_A7Q6C4 Cluster: Chromosome chr11 scaffold_56, whole genome shotgun sequence; n=1; Vitis vinifera|Rep: Chromosome chr11 scaffold_56, whole genome shotgun sequence - Vitis vinifera (Grape), partial (32%)		VIT_11s0052g00660	GSVIVT01029239001	Aldose 1-epimerase	AT5G57330		vv10010Glycolysis	E5_1_3_3
TC116769.1	1.316464776	4.09E-06	756	0.00309	TC116769 UniRef100_A7QMC1 Cluster: Chromosome undetermined scaffold_125, whole genome shotgun sequence; n=1; Vitis vinifera|Rep: Chromosome undetermined scaffold_125, whole genome shotgun sequence - Vitis vinifera (Grape), partial (88%)		VIT_13s0084g00580	GSVIVT01036640001	Histone mRNA exonuclease 1	AT3G15140			K01175
TC129517.1	1.316350211	2.94E-05	2160	0.06354	TC129517 UniRef100_A7P5P4 Cluster: Chromosome chr4 scaffold_6, whole genome shotgun sequence; n=1; Vitis vinifera|Rep: Chromosome chr4 scaffold_6, whole genome shotgun sequence - Vitis vinifera (Grape), partial (53%)
TC121683.1	1.314657705	1.04E-05	1315	0.01364	TC121683		VIT_06s0004g06130	GSVIVT01024790001 GSVIVT01024789001	Thiamine biosynthesis protein ThiC	AT2G29630		vv10730Thiamine_metabolism	K03147
TC108995.1	1.311902333	1.64E-05	1704	0.02791	TC108995 UniRef100_A7Q6C4 Cluster: Chromosome chr11 scaffold_56, whole genome shotgun sequence; n=1; Vitis vinifera|Rep: Chromosome chr11 scaffold_56, whole genome shotgun sequence - Vitis vinifera (Grape), complete	GO:0005575; cellular_component; ; C; TAIR|gene:2128518~87.24~64 // GO:0016020; membrane; ; C; GR_protein|Q7XSR8~91.15~94 // GO:0004034; aldose 1-epimerase activity; 5.1.3.3; M; TAIR|gene:2117571~79.14~59 // GO:0009536; plastid; ; C; GR_protein|Q0J714~92.1	VIT_11s0052g00660	GSVIVT01029239001	Aldose 1-epimerase	AT5G57330	aldose 1-epimerase family protein	vv10010Glycolysis	E5_1_3_3
TC126493.1	1.30614517	2.68E-05	2092	0.05611	TC126493 homologue to UniRef100_A7QHS0 Cluster: Chromosome chr8 scaffold_99, whole genome shotgun sequence; n=2; core eudicotyledons|Rep: Chromosome chr8 scaffold_99, whole genome shotgun sequence - Vitis vinifera (Grape), partial (11%)		VIT_08s0105g00260	GSVIVT01011149001	Digalactosyldiacylglycerol synthase 1	AT3G11670		vv10561Glycerolipid_metabolism	E2_4_1_184
TC137220.1	1.305220761	0.000386415	4829	1.866	TC137220
TC132097.1	1.304341944	0.000345032	4683	1.61578	TC132097 homologue to UniRef100_A5B118 Cluster: Fructose-bisphosphate aldolase; n=1; Vitis vinifera|Rep: Fructose-bisphosphate aldolase - Vitis vinifera (Grape), partial (13%)		VIT_08s0007g03830	GSVIVT01033791001	fructose-bisphosphate aldolase cytoplasmic isozyme	AT5G03690		vv10010Glycolysis vv10030Pentose_phosphate vv10051Fructose_and_mannose_metabolism vv10710Carbon_fixation	E4_1_2_13
TC115632.1	1.3038593	9.01E-07	248	0.00022	TC115632 UniRef100_A7PHS0 Cluster: Chromosome chr17 scaffold_16, whole genome shotgun sequence; n=1; Vitis vinifera|Rep: Chromosome chr17 scaffold_16, whole genome shotgun sequence - Vitis vinifera (Grape), partial (39%)		VIT_17s0000g00160	GSVIVT01008654001	Glycyl-tRNA synthetase 1	AT1G29880		vv10260Glycine_serine_and_threonine_metabolism vv20970Aminoacyl-tRNA_biosynthesis	E6_1_1_14
TC109291.1	1.302765552	0.000227772	4167	0.94913	TC109291 homologue to UniRef100_A7R2U5 Cluster: Chromosome undetermined scaffold_453, whole genome shotgun sequence; n=1; Vitis vinifera|Rep: Chromosome undetermined scaffold_453, whole genome shotgun sequence - Vitis vinifera (Grape), partial (70%)	GO:0010318; pyrophosphate-dependent phosphofructokinase complex, beta-subunit complex; ; C; TAIR|gene:2008919~92.70~70 // GO:0006096; glycolysis; ; B; TAIR|gene:2008919~92.70~70 // GO:0009536; plastid; ; C; GR_protein|Q654U8~91.79~69 // GO:0047334; diphos	VIT_10s0116g00360	GSVIVT01004820001	Pyrophosphate-dependent phosphofructokinase beta subunit	AT1G12000	pyrophosphate fructose 6 phosphate 1 phosphotransfrase beta subunit	vv10010Glycolysis vv10030Pentose_phosphate vv10051Fructose_and_mannose_metabolism	E2_7_1_11
TC114170.1	1.296553095	3.41E-06	682	0.00232	TC114170 UniRef100_A7QKG2 Cluster: Chromosome chr2 scaffold_112, whole genome shotgun sequence; n=1; Vitis vinifera|Rep: Chromosome chr2 scaffold_112, whole genome shotgun sequence - Vitis vinifera (Grape), partial (79%)	GO:0005739; mitochondrion; ; C; GR_protein|A2XKB9~82.99~67 // GO:0016023; cytoplasmic membrane-bound vesicle; ; C; GR_protein|O04364~83.21~55	VIT_02s0025g04340	GSVIVT01019849001	Osmotin	AT4G11650
CB348473.1	1.296367297	7.06E-06	1065	0.00752	CB348473 homologue to UniRef100_A7PII9 Cluster: Chromosome chr13 scaffold_17, whole genome shotgun sequence; n=1; Vitis vinifera|Rep: Chromosome chr13 scaffold_17, whole genome shotgun sequence - Vitis vinifera (Grape), complete	GO:0005575; cellular_component; ; C; TAIR|gene:3435490~88.57~67 // GO:0009644; response to high light intensity; ; B; TAIR|gene:2042976~87.85~70 // GO:0010286; heat acclimation; ; B; TAIR|gene:2174268~86.92~66 // GO:0042542; response to hydrogen peroxide;
TC118030.1	1.296349777	1.73E-05	1765	0.03061	TC118030 UniRef100_A7PTV1 Cluster: Chromosome chr7 scaffold_31, whole genome shotgun sequence; n=1; Vitis vinifera|Rep: Chromosome chr7 scaffold_31, whole genome shotgun sequence - Vitis vinifera (Grape), partial (55%)	GO:0003674; molecular_function; ; M; TAIR|gene:1006228509~86.36~51	VIT_07s0104g01790	GSVIVT01010943001	Autophagy 18 ATG18d	AT3G62770		vv44140Regulation_of_autophagy	ATG18
TC125833.1	1.296138726	8.97E-06	1212	0.01087	TC125833 UniRef100_A7QPS1 Cluster: Chromosome chr10 scaffold_138, whole genome shotgun sequence; n=1; Vitis vinifera|Rep: Chromosome chr10 scaffold_138, whole genome shotgun sequence - Vitis vinifera (Grape), partial (49%)	GO:0005575; cellular_component; ; C; TAIR|gene:2097637~89.02~51 // GO:0006457; protein folding; ; B; TAIR|gene:2097637~89.02~51
TC122476.1	1.295926835	2.32E-05	1975	0.04574	TC122476 homologue to UniRef100_A7P7P5 Cluster: Chromosome chr9 scaffold_7, whole genome shotgun sequence; n=1; Vitis vinifera|Rep: Chromosome chr9 scaffold_7, whole genome shotgun sequence - Vitis vinifera (Grape), partial (14%)		VIT_09s0002g05810	GSVIVT01017223001	Boron transporter-like protein 4	AT1G15460		vv50124Porters_cat_30_to_64	BOR4
TC108802.1	1.295779958	6.12E-06	982	0.00601	TC108802 UniRef100_Q9M4S1 Cluster: H+-pyrophosphatase; n=4; Vitis vinifera|Rep: H+-pyrophosphatase - Vitis vinifera (Grape), partial (25%)	GO:0016020; membrane; ; C; GR_protein|A2X1P8~97.04~63	VIT_14s0060g01280	GSVIVT01031230001	Pyrophosphate-energized vacuolar membrane proton pump	AT1G15690		vv10190Oxidative_phosphorylation vv50133Primary_active_transporter_cat_A9_to_A18	K01507
TC133798.1	1.295156143	2.42E-06	551	0.00133	TC133798 UniRef100_A7PII3 Cluster: Chromosome chr13 scaffold_17, whole genome shotgun sequence; n=1; Vitis vinifera|Rep: Chromosome chr13 scaffold_17, whole genome shotgun sequence - Vitis vinifera (Grape), complete	GO:0005575; cellular_component; ; C; TAIR|gene:3435490~90.98~78 // GO:0009644; response to high light intensity; ; B; TAIR|gene:2042976~92.52~70 // GO:0010286; heat acclimation; ; B; TAIR|gene:2174268~87.77~86 // GO:0042542; response to hydrogen peroxide;	VIT_13s0019g02850	GSVIVT01016426001	Heat shock protein 17.6 kDa class I	AT5G59720		vv24141Protein_processing_in_endoplasmic_reticulum	K13993
TC130160.1	1.2943822	1.63E-06	417	0.00068	TC130160 homologue to UniRef100_A7PT66 Cluster: Chromosome chr8 scaffold_29, whole genome shotgun sequence; n=1; Vitis vinifera|Rep: Chromosome chr8 scaffold_29, whole genome shotgun sequence - Vitis vinifera (Grape), partial (30%)		VIT_08s0040g01480	GSVIVT01025723001	Cell division cycle protein 48	AT3G53230		vv24141Protein_processing_in_endoplasmic_reticulum vv44110Cell_cycle vv50133Primary_active_transporter_cat_A9_to_A18	K13525
TC123366.1	1.293326296	1.00E-06	274	0.00027	TC123366 UniRef100_A7NZ83 Cluster: Chromosome chr6 scaffold_3, whole genome shotgun sequence; n=1; Vitis vinifera|Rep: Chromosome chr6 scaffold_3, whole genome shotgun sequence - Vitis vinifera (Grape), complete		VIT_06s0004g03990	GSVIVT01025054001	Nudix hydrolase 9	AT3G46200
EE097745.1	1.293255883	1.44E-05	1563	0.02246	EE097745 homologue to UniRef100_A7P1Q8 Cluster: Chromosome chr19 scaffold_4, whole genome shotgun sequence; n=1; Vitis vinifera|Rep: Chromosome chr19 scaffold_4, whole genome shotgun sequence - Vitis vinifera (Grape), partial (79%)	GO:0019626; short-chain fatty acid catabolic process; ; B; TIGR_CMR|CHY_1603~75.68~52 // GO:0008691; 3-hydroxybutyryl-CoA dehydrogenase activity; 1.1.1.157; M; TIGR_CMR|CHY_1603~75.68~52	VIT_19s0014g02370	GSVIVT01014304001	3-hydroxybutyryl-CoA dehydrogenase	AT3G15290		vv10650Butanoate_metabolism	E1_1_1_157
EV227822.1	1.29061374	3.82E-06	722	0.00276	EV227822 UniRef100_A7NWE6 Cluster: Chromosome chr5 scaffold_2, whole genome shotgun sequence; n=1; Vitis vinifera|Rep: Chromosome chr5 scaffold_2, whole genome shotgun sequence - Vitis vinifera (Grape), partial (62%)	GO:0005575; cellular_component; ; C; TAIR|gene:2092029~88.77~56 // GO:0006281; DNA repair; ; B; TAIR|gene:2092029~88.77~56 // GO:0006260; DNA replication; ; B; TAIR|gene:2092029~88.77~56 // GO:0004748; ribonucleoside-diphosphate reductase activity; 1.17.4	VIT_05s0020g02560	GSVIVT01017878001	Ribonucleotide reductase small subunit	AT3G23580		vv10230Purine_metabolism vv10240Pyrimidine_metabolism	E1_17_4_1
TC124788.1	1.29034158	2.91E-06	606	0.00176	TC124788 UniRef100_Q0ZIW6 Cluster: NAD(P)H-quinone oxidoreductase chain 4L, chloroplast; n=1; Vitis vinifera|Rep: NAD(P)H-quinone oxidoreductase chain 4L, chloroplast - Vitis vinifera (Grape), complete	GO:0050136; NADH dehydrogenase (quinone) activity; 1.6.99.5; M; TIGR_CMR|SPO_2766~77.36~52 // GO:0003954; NADH dehydrogenase activity; 1.6.99.3; M; UniProtKB|Q7VE33~83.61~56 // GO:0030964; NADH dehydrogenase complex; ; C; UniProtKB|Q7VE33~83.61~56 // GO:0
EV230449.1	1.290188162	1.11E-05	1381	0.0153	EV230449 UniRef100_A7QR62 Cluster: Chromosome chr2 scaffold_148, whole genome shotgun sequence; n=1; Vitis vinifera|Rep: Chromosome chr2 scaffold_148, whole genome shotgun sequence - Vitis vinifera (Grape), partial (76%)	GO:0005575; cellular_component; ; C; TAIR|gene:3354834~81.01~53 // GO:0047427; cyanoalanine nitrilase activity; 3.5.5.4; M; TAIR|gene:1944711~84.40~61 // GO:0051410; detoxification of nitrogen compound; ; B; TAIR|gene:1944711~84.40~61 // GO:0047558; 3-cya
TC120905.1	1.290017365	1.53E-05	1631	0.02489	TC120905 UniRef100_A7P740 Cluster: Chromosome chr9 scaffold_7, whole genome shotgun sequence; n=1; Vitis vinifera|Rep: Chromosome chr9 scaffold_7, whole genome shotgun sequence - Vitis vinifera (Grape), partial (31%)		VIT_09s0002g03610	GSVIVT01016996001	MYB divaricata	AT3G16350		vv30009Flower_development vv60044MYB	DIVARICATA_16
TC114649.1	1.289931689	4.29E-06	790	0.00339	TC114649 homologue to UniRef100_A7PT66 Cluster: Chromosome chr8 scaffold_29, whole genome shotgun sequence; n=1; Vitis vinifera|Rep: Chromosome chr8 scaffold_29, whole genome shotgun sequence - Vitis vinifera (Grape), partial (31%)		VIT_08s0040g01480	GSVIVT01025723001	Cell division cycle protein 48	AT3G53230		vv24141Protein_processing_in_endoplasmic_reticulum vv44110Cell_cycle vv50133Primary_active_transporter_cat_A9_to_A18	K13525
TC115096.1	1.288570322	0.000145061	3688	0.53499	TC115096 UniRef100_A7PY95 Cluster: Chromosome chr15 scaffold_37, whole genome shotgun sequence; n=1; Vitis vinifera|Rep: Chromosome chr15 scaffold_37, whole genome shotgun sequence - Vitis vinifera (Grape), complete	GO:0005575; cellular_component; ; C; ZFIN|ZDB-GENE-030131-7459~86.00~91 // GO:0030587; sorocarp development; ; B; dictyBase|DDB0216173~83.95~91 // GO:0006457; protein folding; ; B; dictyBase|DDB0216173~83.95~91 // GO:0003755; peptidyl-prolyl cis-trans iso
TC111673.1	1.287409125	0.000358251	4728	1.69381	TC111673 UniRef100_A7QUL9 Cluster: Chromosome chr10 scaffold_179, whole genome shotgun sequence; n=1; Vitis vinifera|Rep: Chromosome chr10 scaffold_179, whole genome shotgun sequence - Vitis vinifera (Grape), partial (34%)	GO:0016020; membrane; ; C; GR_protein|Q0D5Z0~97.44~57 // GO:0005739; mitochondrion; ; C; GR_protein|A3BKG8~97.44~57	VIT_10s0116g00760	GSVIVT01012648001	Glucose-6-phosphate/phosphate translocator	AT1G61800		vv50122Porters_cat_7_to_17	GPT2
TC128077.1	1.285158943	4.90E-06	858	0.00421	TC128077
TC105793.1	1.283406092	1.77E-05	1778	0.03142	TC105793 UniRef100_A7QYF8 Cluster: Chromosome chr17 scaffold_246, whole genome shotgun sequence; n=1; Vitis vinifera|Rep: Chromosome chr17 scaffold_246, whole genome shotgun sequence - Vitis vinifera (Grape), partial (75%)	GO:0050850; positive regulation of calcium-mediated signaling; ; B; RGD|3796~85.71~71 // GO:0008233; peptidase activity; 3.4; M; RGD|3545~82.35~67 // GO:0003774; motor activity; ; M; RGD|1359248~84.48~70 // GO:0006096; glycolysis; ; B; SGD|S000003769~89.8	VIT_17s0000g10430	GSVIVT01007521001	Glyceraldehyde-3-phosphate dehydrogenase, cytosolic 3	AT1G13440		vv10010Glycolysis	E1_2_1_12
TC106213.1	1.280510935	1.38E-06	366	0.00051	TC106213 UniRef100_Q0PI14 Cluster: Resveratrol/hydroxycinnamic acid O-glucosyltransferase; n=1; Vitis labrusca|Rep: Resveratrol/hydroxycinnamic acid O-glucosyltransferase - Vitis labrusca, partial (57%)		VIT_03s0180g00200	GSVIVT01003157001	Limonoid UDP-glucosyltransferase	AT4G15480		vv10940Phenylpropanoid_biosynthesis	E2_4_1_120
TC138789.1	1.279270544	2.63E-05	2069	0.05448	TC138789 homologue to UniRef100_A7Q3A0 Cluster: Chromosome chr12 scaffold_47, whole genome shotgun sequence; n=1; Vitis vinifera|Rep: Chromosome chr12 scaffold_47, whole genome shotgun sequence - Vitis vinifera (Grape), partial (85%)		VIT_12s0134g00650	GSVIVT01000469001	Anthocyanin 5-aromatic acyltransferase	AT1G03495		vv10941Flavonoid_biosynthesis vv10942Anthocyanin_biosynthesis	E2_3_1_153
TC119638.1	1.277563627	1.20E-05	1438	0.01723	TC119638 homologue to UniRef100_A8UGP3 Cluster: Acireductone dioxygenase; n=1; Solanum tuberosum|Rep: Acireductone dioxygenase - Solanum tuberosum (Potato), partial (84%)	GO:0005575; cellular_component; ; C; TAIR|gene:2066320~93.92~74 // GO:0005634; nucleus; ; C; UniProtKB|Q6DIY2~87.37~53 // GO:0019509; methionine salvage; ; B; UniProtKB|Q6DIY2~87.37~53 // GO:0016023; cytoplasmic membrane-bound vesicle; ; C; GR_protein|A3A	VIT_05s0020g04080	GSVIVT01018040001	1,2-dihydroxy-3-keto-5-methylthiopentene dioxygenase 2	AT4G14710		vv10271Methionine_metabolism	E1_13_11_53
TC132089.1	1.276767232	0.000516457	5191	2.68093	TC132089 UniRef100_A7P0H8 Cluster: Chromosome chr19 scaffold_4, whole genome shotgun sequence; n=1; Vitis vinifera|Rep: Chromosome chr19 scaffold_4, whole genome shotgun sequence - Vitis vinifera (Grape), partial (80%)
TC105902.1	1.276152147	4.39E-05	2473	0.10848	TC105902 homologue to UniRef100_A7Q8S5 Cluster: Chromosome chr5 scaffold_64, whole genome shotgun sequence; n=1; Vitis vinifera|Rep: Chromosome chr5 scaffold_64, whole genome shotgun sequence - Vitis vinifera (Grape), partial (79%)		VIT_05s0077g00730	GSVIVT01034968001	WRKY DNA-binding protein 48	AT5G49520		vv60066WRKY	WRKY48_1
EE074280.1	1.275928467	5.78E-06	956	0.00552	EE074280 UniRef100_A5AKD8 Cluster: Peptidyl-prolyl cis-trans isomerase; n=1; Vitis vinifera|Rep: Peptidyl-prolyl cis-trans isomerase - Vitis vinifera (Grape), partial (95%)	GO:0005759; mitochondrial matrix; ; C; RGD|628670~82.78~73 // GO:0030587; sorocarp development; ; B; dictyBase|DDB0216173~83.54~92 // GO:0005615; extracellular space; ; C; MGI|MGI:2145814~82.12~73 // GO:0003755; peptidyl-prolyl cis-trans isomerase activit	VIT_18s0001g14400	GSVIVT01009919001	Peptidyl-prolyl cis-trans isomerase ROC5 (rotamase CYP 5)	AT4G34870			ROC5
EV228358.1	1.27282334	4.17E-06	769	0.0032	EV228358	GO:0006511; ubiquitin-dependent protein catabolic process; ; B; TAIR|gene:2130239~92.13~64 // GO:0008233; peptidase activity; 3.4; M; TAIR|gene:2130239~92.13~64 // GO:0005839; proteasome core complex; ; C; TAIR|gene:2130239~92.13~64	VIT_07s0151g00690	GSVIVT01001182001	Proteasome 20S beta subunit D (PBD1) (PRGB)	AT3G22630		vv23050Proteasome	K02734a
TC134843.1	1.27238995	3.45E-05	2287	0.07881	TC134843 UniRef100_A6XMY7 Cluster: Cobalamin-independent methionine synthase; n=1; Triticum monococcum|Rep: Cobalamin-independent methionine synthase - Triticum monococcum (Einkorn wheat) (Small spelt), partial (16%)
TC121709.1	1.27170761	1.81E-06	447	0.00081	TC121709 UniRef100_A7PCT5 Cluster: Chromosome chr17 scaffold_12, whole genome shotgun sequence; n=1; Vitis vinifera|Rep: Chromosome chr17 scaffold_12, whole genome shotgun sequence - Vitis vinifera (Grape), partial (95%)	GO:0005507; copper ion binding; ; M; TAIR|gene:3694216~92.77~87 // GO:0008150; biological_process; ; B; TAIR|gene:3694216~92.77~87	VIT_17s0000g09100	GSVIVT01007669001	Copper amine oxidase	AT2G42490		vv10220Urea_cycle_and_metabolism_of_amino_groups vv10340Histidine_metabolism vv10350Tyrosine_metabolism vv10360Phenylalanine_metabolism vv11002Auxin_biosynthesis	E1_4_3_4
TC113821.1	1.270417303	9.05E-06	1215	0.01099	TC113821 homologue to gb|M21017.1|DRORGAB D.melanogaster 18S, 5.8S 2S and 28S rRNA genes, complete, and 18S rRNA gene, 5' end, clone pDm238, partial (9%)
TC111849.1	1.270351569	2.73E-06	589	0.00161	TC111849 UniRef100_A7Q4B5 Cluster: Chromosome chr9 scaffold_49, whole genome shotgun sequence; n=1; Vitis vinifera|Rep: Chromosome chr9 scaffold_49, whole genome shotgun sequence - Vitis vinifera (Grape), partial (50%)	GO:0009555; pollen development; ; B; TAIR|gene:2037492~98.09~50 // GO:0005524; ATP binding; ; M; TAIR|gene:1009021311~98.09~50 // GO:0007030; Golgi organization and biogenesis; ; B; TAIR|gene:2037492~98.09~50 // GO:0000221; vacuolar proton-transporting V-	VIT_09s0054g00890	GSVIVT01029546001	V-type H+-transporting ATPase subunit A	AT1G78900		vv10190Oxidative_phosphorylation vv44145Phagosome vv50131Primary_active_transporter_cat_A2_to_A4	K02145
TC118211.1	1.267438498	0.000397942	4854	1.93161	TC118211 homologue to UniRef100_A1Z3W7 Cluster: EIF5A; n=1; Rosa chinensis|Rep: EIF5A - Rosa chinensis (China rose), complete	GO:0005575; cellular_component; ; C; UniProtKB|Q9GZV4~82.35~56 // GO:0005840; ribosome; ; C; GeneDB_Spombe|SPAC26H5.10c~80.73~69 // GO:0005634; nucleus; ; C; GeneDB_Spombe|SPAC26H5.10c~80.73~69 // GO:0045727; positive regulation of translation; ; B; UniPr	VIT_17s0000g06670	GSVIVT01007954001	Translation initiation factor eIF-5A	AT1G13950			K03263
TC119451.1	1.265088361	2.83E-06	602	0.0017	TC119451 UniRef100_A7P5Z1 Cluster: Chromosome chr4 scaffold_6, whole genome shotgun sequence; n=1; Vitis vinifera|Rep: Chromosome chr4 scaffold_6, whole genome shotgun sequence - Vitis vinifera (Grape), partial (98%)	GO:0004795; threonine synthase activity; 4.2.3.1; M; TAIR|gene:3690210~94.29~88 // GO:0009536; plastid; ; C; GR_protein|A2ZWT5~91.06~79 // GO:0009088; threonine biosynthetic process; ; B; TAIR|gene:3690210~94.29~88	VIT_04s0008g05990	GSVIVT01035910001	Threonine synthase, chloroplast precursor (TS)	AT4G29840		vv10260Glycine_serine_and_threonine_metabolism vv10750Vitamin_B6_metabolism	E4_2_3_1
TC105830.1	1.264674375	7.32E-06	1083	0.00793	TC105830 UniRef100_A7P7Q3 Cluster: Chromosome chr9 scaffold_7, whole genome shotgun sequence; n=1; Vitis vinifera|Rep: Chromosome chr9 scaffold_7, whole genome shotgun sequence - Vitis vinifera (Grape), partial (75%)	GO:0000003; reproduction; ; B; WB|WBGene00004302~89.25~87 // GO:0006997; nuclear organization and biogenesis; ; B; SGD|S000005711~91.28~78 // GO:0007346; regulation of mitotic cell cycle; ; B; GeneDB_Spombe|SPBC1289.03c~88.37~80 // GO:0006259; DNA metabol	VIT_09s0002g05940	GSVIVT01017234001	Ras GTP-binding protein (RAN3)	AT5G55190		vv23008Ribosome_biogenesis_in_Eukaryotes vv23013RNA_transport vv50112Nuclear_pore_complex	K07936
TC109074.1	1.264601259	3.90E-05	2365	0.09215	TC109074 UniRef100_A7R468 Cluster: Chromosome undetermined scaffold_622, whole genome shotgun sequence; n=1; Vitis vinifera|Rep: Chromosome undetermined scaffold_622, whole genome shotgun sequence - Vitis vinifera (Grape), partial (85%)		VIT_00s0211g00060	GSVIVT01003850001	Metalloendopeptidase	AT5G65620
TC119590.1	1.264474297	1.38E-06	368	0.00051	TC119590		VIT_04s0008g06330	GSVIVT01035940001	TPR1 (topless-related 1)	AT1G80490		vv30003Auxin_signaling	TPR1
TC137240.1	1.264204764	0.000132066	3580	0.4728	TC137240		VIT_15s0046g00360	GSVIVT01027158001	Aspartyl protease	AT1G01300			E3_4_23_x
TC108877.1	1.261552678	1.21E-05	1441	0.0174	TC108877 homologue to UniRef100_Q0PI14 Cluster: Resveratrol/hydroxycinnamic acid O-glucosyltransferase; n=1; Vitis labrusca|Rep: Resveratrol/hydroxycinnamic acid O-glucosyltransferase - Vitis labrusca, complete	GO:0005575; cellular_component; ; C; TAIR|gene:2130224~86.83~51 // GO:0008194; UDP-glycosyltransferase activity; ; M; TAIR|gene:2130224~86.83~51 // GO:0016757; transferase activity, transferring glycosyl groups; 2.4; M; TAIR|gene:2130224~86.83~51 // GO:00
TC107554.1	1.260786294	2.52E-05	2032	0.05115	TC107554 similar to UniRef100_A7PHC7 Cluster: Chromosome chr17 scaffold_16, whole genome shotgun sequence; n=1; Vitis vinifera|Rep: Chromosome chr17 scaffold_16, whole genome shotgun sequence - Vitis vinifera (Grape), partial (78%)	GO:0005634; nucleus; ; C; TAIR|gene:2200195~92.86~50 // GO:0008270; zinc ion binding; ; M; TAIR|gene:2200195~92.86~50 // GO:0045449; regulation of transcription; ; B; TAIR|gene:2200195~92.86~50 // GO:0003700; transcription factor activity; ; M; TAIR|gene:	VIT_01s0011g06400	GSVIVT01011587001	Indeterminate(ID)-domain 16	AT2G01940		vv60017C2H2	IDD16_1
TC132060.1	1.25964978	2.66E-05	2080	0.05527	TC132060 homologue to UniRef100_A7PDA9 Cluster: Chromosome chr17 scaffold_12, whole genome shotgun sequence; n=1; Vitis vinifera|Rep: Chromosome chr17 scaffold_12, whole genome shotgun sequence - Vitis vinifera (Grape), partial (9%)		VIT_17s0000g07280	GSVIVT01007870001	Histone deacetylase HDA05	AT5G61060		vv44110Cell_cycle	HDA05
TC129857.1	1.255867272	1.67E-05	1727	0.02885	TC129857 UniRef100_A7PH23 Cluster: Chromosome chr17 scaffold_16, whole genome shotgun sequence; n=1; Vitis vinifera|Rep: Chromosome chr17 scaffold_16, whole genome shotgun sequence - Vitis vinifera (Grape), partial (40%)		VIT_17s0000g02860	GSVIVT01008382001	G1 to S phase transition protein	AT1G18070		vv23015mRNA_surveillance_pathway	K03267
TC136740.1	1.255173728	7.14E-06	1073	0.00767	TC136740 homologue to UniRef100_P26518 Cluster: Glyceraldehyde-3-phosphate dehydrogenase, cytosolic; n=1; Magnolia quinquepeta|Rep: Glyceraldehyde-3-phosphate dehydrogenase, cytosolic - Magnolia liliiflora, partial (20%)
TC131087.1	1.255064191	7.26E-05	2969	0.21562	TC131087 UniRef100_A7Q0V4 Cluster: S-adenosylmethionine synthetase; n=1; Vitis vinifera|Rep: S-adenosylmethionine synthetase - Vitis vinifera (Grape), partial (30%)
EC953465.1	1.254801328	3.38E-06	670	0.00227	EC953465 homologue to UniRef100_A7QVP8 Cluster: Chromosome chr14 scaffold_190, whole genome shotgun sequence; n=1; Vitis vinifera|Rep: Chromosome chr14 scaffold_190, whole genome shotgun sequence - Vitis vinifera (Grape), complete	GO:0005575; cellular_component; ; C; UniProtKB|P83343~83.17~94 // GO:0016023; cytoplasmic membrane-bound vesicle; ; C; GR_protein|A2ZG22~75.47~52 // GO:0009627; systemic acquired resistance; ; B; TAIR|gene:1005832541~84.87~56 // GO:0009723; response to et	VIT_14s0081g00020	GSVIVT01036281001	Pathogenesis-related protein-4 (Chitinase )	AT3G04720		vv10530Aminosugars_metabolism	E3_2_1_14
TC118626.1	1.254183529	6.41E-06	999	0.0064	TC118626 UniRef100_A7P9Q8 Cluster: Chromosome chr3 scaffold_8, whole genome shotgun sequence; n=2; Vitis vinifera|Rep: Chromosome chr3 scaffold_8, whole genome shotgun sequence - Vitis vinifera (Grape), partial (53%)		VIT_03s0180g00280	GSVIVT01003146001	Indole-3-acetate beta-glucosyltransferase	AT2G23260		vv11002Auxin_biosynthesis	E2_4_1_121
TC131922.1	1.254073629	1.35E-05	1527	0.0206	TC131922 UniRef100_A7PL71 Cluster: Chromosome chr7 scaffold_20, whole genome shotgun sequence; n=1; Vitis vinifera|Rep: Chromosome chr7 scaffold_20, whole genome shotgun sequence - Vitis vinifera (Grape), partial (36%)
TC136850.1	1.253429273	1.34E-05	1526	0.02048	TC136850 UniRef100_A7PCA8 Cluster: Chromosome chr2 scaffold_11, whole genome shotgun sequence; n=1; Vitis vinifera|Rep: Chromosome chr2 scaffold_11, whole genome shotgun sequence - Vitis vinifera (Grape), partial (83%)	GO:0005575; cellular_component; ; C; TAIR|gene:2142284~89.68~53 // GO:0007275; multicellular organismal development; ; B; TAIR|gene:2089763~86.72~52 // GO:0003700; transcription factor activity; ; M; TAIR|gene:2089763~86.72~52	VIT_02s0012g01040	GSVIVT01013182001	NAC domain-containing protein 71	AT4G17980		vv60046NAC	NAC071
TC135320.1	1.253047326	1.06E-05	1332	0.01412	TC135320	GO:0005575; cellular_component; ; C; TAIR|gene:2114504~93.81~61 // GO:0003674; molecular_function; ; M; TAIR|gene:2114504~93.81~61 // GO:0008150; biological_process; ; B; TAIR|gene:2114504~93.81~61	VIT_17s0000g01360	GSVIVT01008545001	Unknown protein	AT3G48550
TC133913.1	1.251340705	2.92E-05	2152	0.06284	TC133913 weakly similar to UniRef100_Q3HTK6 Cluster: Pherophorin-C1 protein precursor; n=1; Chlamydomonas reinhardtii|Rep: Pherophorin-C1 protein precursor - Chlamydomonas reinhardtii, partial (8%)
EE082426.1	1.250647027	9.52E-06	1249	0.01189	EE082426 homologue to UniRef100_A5AKD8 Cluster: Peptidyl-prolyl cis-trans isomerase; n=1; Vitis vinifera|Rep: Peptidyl-prolyl cis-trans isomerase - Vitis vinifera (Grape), partial (98%)	GO:0005759; mitochondrial matrix; ; C; RGD|628670~80.41~72 // GO:0005575; cellular_component; ; C; ZFIN|ZDB-GENE-030131-7459~86.00~91 // GO:0030587; sorocarp development; ; B; dictyBase|DDB0216173~84.52~87 // GO:0006457; protein folding; ; B; TAIR|gene:21	VIT_18s0001g14400	GSVIVT01009919001	Peptidyl-prolyl cis-trans isomerase ROC5 (rotamase CYP 5)	AT4G34870			ROC5
EC992373.1	1.248991391	5.18E-06	898	0.00465	EC992373 UniRef100_A7P6K3 Cluster: Chromosome chr9 scaffold_7, whole genome shotgun sequence; n=1; Vitis vinifera|Rep: Chromosome chr9 scaffold_7, whole genome shotgun sequence - Vitis vinifera (Grape), partial (27%)	GO:0005840; ribosome; ; C; GR_protein|Q94LL1~95.83~56 // GO:0006412; translation; 3.6.5.3; B; GR_protein|Q94LL1~95.83~56 // GO:0003735; structural constituent of ribosome; ; M; GR_protein|Q94LL1~95.83~56 // GO:0003676; nucleic acid binding; ; M; GR_protei	VIT_09s0002g01460	GSVIVT01016775001	Ribosomal protein S3 (RPS3A) 40S	AT5G35530		vv23010Ribosome	K02985
TC121191.1	1.248363606	2.60E-06	574	0.00149	TC121191 homologue to UniRef100_A7Q9A3 Cluster: Chromosome chr19 scaffold_66, whole genome shotgun sequence; n=1; Vitis vinifera|Rep: Chromosome chr19 scaffold_66, whole genome shotgun sequence - Vitis vinifera (Grape), partial (90%)		VIT_19s0015g00730	GSVIVT01014705001	Cellulose synthase CSLE1	AT1G55850		vv40006Cell_wall	E2_4_1_12_CSLE1
TC137249.1	1.245561609	1.41E-05	1556	0.02201	TC137249 UniRef100_A5AQE5 Cluster: Peptidyl-prolyl cis-trans isomerase; n=1; Vitis vinifera|Rep: Peptidyl-prolyl cis-trans isomerase - Vitis vinifera (Grape), partial (5%)
TC107389.1	1.244236034	4.37E-05	2468	0.10784	TC107389 homologue to UniRef100_A7QLW1 Cluster: Chromosome chr18 scaffold_122, whole genome shotgun sequence; n=2; Vitis vinifera|Rep: Chromosome chr18 scaffold_122, whole genome shotgun sequence - Vitis vinifera (Grape), complete		VIT_18s0041g00280	GSVIVT01026090001	T-complex protein 11	AT1G22930
TC130855.1	1.241401123	4.90E-06	851	0.00417	TC130855 UniRef100_A7QKV2 Cluster: Chromosome chr8 scaffold_115, whole genome shotgun sequence; n=1; Vitis vinifera|Rep: Chromosome chr8 scaffold_115, whole genome shotgun sequence - Vitis vinifera (Grape), partial (27%)	GO:0005739; mitochondrion; ; C; GR_protein|A2ZH87~89.81~62	VIT_08s0058g00320	GSVIVT01030304001	Ubiquitin activating enzyme E1	AT2G30110		vv24120Ubiquitin_mediated_proteolysis	K03178
TC125636.1	1.241347913	3.39E-05	2270	0.07688	TC125636 UniRef100_A7PAE1 Cluster: Chromosome chr14 scaffold_9, whole genome shotgun sequence; n=1; Vitis vinifera|Rep: Chromosome chr14 scaffold_9, whole genome shotgun sequence - Vitis vinifera (Grape), partial (60%)	GO:0005515; protein binding; ; M; UniProtKB|Q9ATF2~81.63~60 // GO:0042802; identical protein binding; ; M; UniProtKB|Q9ATF2~81.63~60	VIT_14s0083g01050	GSVIVT01036551001	SEPALLATA1	AT5G15800		vv30009Flower_development vv60042MADS	SEPALLATA1_2
TC105513.1	1.240422834	0.000246922	4248	1.04893	TC105513 UniRef100_A7P393 Cluster: Chromosome chr1 scaffold_5, whole genome shotgun sequence; n=1; Vitis vinifera|Rep: Chromosome chr1 scaffold_5, whole genome shotgun sequence - Vitis vinifera (Grape), complete	GO:0006308; DNA catabolic process; ; B; TAIR|gene:2199296~87.55~86 // GO:0016023; cytoplasmic membrane-bound vesicle; ; C; GR_protein|Q7XND5~75.71~56 // GO:0004519; endonuclease activity; ; M; TAIR|gene:2199296~87.55~86 // GO:0003676; nucleic acid binding	VIT_01s0011g03670	GSVIVT01011882001	Bifunctional nuclease	AT1G68290
TC123298.1	1.237538743	1.69E-06	432	0.00073	TC123298 UniRef100_A7R673 Cluster: Chromosome undetermined scaffold_1178, whole genome shotgun sequence; n=1; Vitis vinifera|Rep: Chromosome undetermined scaffold_1178, whole genome shotgun sequence - Vitis vinifera (Grape), partial (41%)		VIT_01s0011g01460	GSVIVT01012120001	AICARFT/IMPCHase bienzyme; MGS	AT2G35040		vv10230Purine_metabolism vv10670One_carbon_pool_by_folate	K00602
TC119680.1	1.233938355	2.17E-05	1910	0.04139	TC119680 similar to UniRef100_Q0SGR5 Cluster: Thioredoxin; n=1; Rhodococcus sp. RHA1|Rep: Thioredoxin - Rhodococcus sp. (strain RHA1), partial (5%)		VIT_06s0080g00400	GSVIVT01036129001 GSVIVT01036128001	Ribosomal protein L10A (RPL10aA) 60S	AT1G08360		vv23010Ribosome	K02865
TC111124.1	1.233314166	5.18E-06	897	0.00465	TC111124 homologue to UniRef100_A7PT66 Cluster: Chromosome chr8 scaffold_29, whole genome shotgun sequence; n=1; Vitis vinifera|Rep: Chromosome chr8 scaffold_29, whole genome shotgun sequence - Vitis vinifera (Grape), partial (41%)		VIT_08s0040g01480	GSVIVT01025723001	Cell division cycle protein 48	AT3G53230		vv24141Protein_processing_in_endoplasmic_reticulum vv44110Cell_cycle vv50133Primary_active_transporter_cat_A9_to_A18	K13525
TC126399.1	1.23217084	3.41E-06	679	0.00231	TC126399 homologue to UniRef100_A7NX35 Cluster: Chromosome chr5 scaffold_2, whole genome shotgun sequence; n=1; Vitis vinifera|Rep: Chromosome chr5 scaffold_2, whole genome shotgun sequence - Vitis vinifera (Grape), partial (87%)
TC108183.1	1.227185793	2.18E-06	518	0.00113	TC108183 UniRef100_A7QRI6 Cluster: Chromosome chr8 scaffold_150, whole genome shotgun sequence; n=1; Vitis vinifera|Rep: Chromosome chr8 scaffold_150, whole genome shotgun sequence - Vitis vinifera (Grape), partial (34%)		VIT_08s0056g01570	GSVIVT01029971001	5-methyltetrahydropteroyltriglutamate--homocysteine S-methyltransferase	AT5G17920		vv10271Methionine_metabolism	E2_1_1_14
TC131598.1	1.225317285	1.21E-05	1442	0.01744	TC131598 homologue to UniRef100_A7Q8X8 Cluster: Chromosome chr9 scaffold_65, whole genome shotgun sequence; n=1; Vitis vinifera|Rep: Chromosome chr9 scaffold_65, whole genome shotgun sequence - Vitis vinifera (Grape), partial (34%)		VIT_09s0002g08430	GSVIVT01017494001	Nodulin	AT1G80530
TC110895.1	1.224101807	9.58E-06	1252	0.01199	TC110895 UniRef100_A7PW64 Cluster: Chromosome chr8 scaffold_34, whole genome shotgun sequence; n=1; Vitis vinifera|Rep: Chromosome chr8 scaffold_34, whole genome shotgun sequence - Vitis vinifera (Grape), complete	GO:0008152; metabolic process; ; B; TAIR|gene:2095917~83.83~86 // GO:0046685; response to arsenic; ; B; TAIR|gene:2119344~83.33~57 // GO:0009536; plastid; ; C; GR_protein|Q5SMM7~80.52~54 // GO:0005739; mitochondrion; ; C; GR_protein|A3BGZ5~83.61~70 // GO:	VIT_08s0007g07530	GSVIVT01033387001	3-oxoacyl-[acyl-carrier-protein] reductase, chloroplast	AT3G03980		vv10061Fatty_acid_biosynthesis vv11040Biosynthesis_of_unsaturated_fatty_acids	E1_1_1_100
TC114824.1	1.223666275	0.000136058	3611	0.49131	TC114824 UniRef100_Q84US7 Cluster: Expansin; n=1; Vitis labrusca x Vitis vinifera|Rep: Expansin - Vitis labrusca x Vitis vinifera, partial (36%)		VIT_13s0067g02930	GSVIVT01032681001	Expansin [Vitis labrusca x Vitis vinifera] EXPA8	AT2G40610		vv30003Auxin_signaling	EXPA8
TC131981.1	1.22195013	8.43E-05	3151	0.26547	TC131981 homologue to UniRef100_A7NXQ6 Cluster: Chromosome chr5 scaffold_2, whole genome shotgun sequence; n=1; Vitis vinifera|Rep: Chromosome chr5 scaffold_2, whole genome shotgun sequence - Vitis vinifera (Grape), partial (65%)	GO:0009536; plastid; ; C; GR_protein|A3BH02~77.46~69
TC105534.1	1.221719069	0.000300224	4491	1.3483	TC105534 UniRef100_A7PLU7 Cluster: Chromosome chr14 scaffold_21, whole genome shotgun sequence; n=1; Vitis vinifera|Rep: Chromosome chr14 scaffold_21, whole genome shotgun sequence - Vitis vinifera (Grape), complete	GO:0005506; iron ion binding; ; M; SGD|S000003059~83.89~64 // GO:0051298; centrosome duplication; ; B; UniProtKB|Q5ZMC9~87.50~67 // GO:0005737; cytoplasm; ; C; SGD|S000003059~83.89~64 // GO:0000166; nucleotide binding; ; M; FB|FBgn0037011~83.44~63 // GO:0	VIT_14s0171g00460	GSVIVT01001845001	Nucleotide binding nubp1	AT5G50960		vv52010ABC_transporters	NUBP1
TC127500.1	1.22121386	3.46E-05	2291	0.07918	TC127500 UniRef100_A7PH63 Cluster: Chromosome chr17 scaffold_16, whole genome shotgun sequence; n=1; Vitis vinifera|Rep: Chromosome chr17 scaffold_16, whole genome shotgun sequence - Vitis vinifera (Grape), partial (98%)	GO:0005575; cellular_component; ; C; ZFIN|ZDB-GENE-060929-740~77.94~71 // GO:0000234; phosphoethanolamine N-methyltransferase activity; 2.1.1.103; M; TAIR|gene:1006229897~92.19~100	VIT_17s0000g02430	GSVIVT01008429001	Phosphoethanolamine N-methyltransferase	AT1G48600		vv10564Glycerophospholipid_metabolism	E2_1_1_103
EE106500.1	1.218953379	9.05E-06	1217	0.01101	EE106500 UniRef100_A7PMZ2 Cluster: Chromosome chr14 scaffold_21, whole genome shotgun sequence; n=1; Vitis vinifera|Rep: Chromosome chr14 scaffold_21, whole genome shotgun sequence - Vitis vinifera (Grape), partial (42%)	GO:0006520; amino acid metabolic process; ; B; GR_protein|Q9FR94~90.05~56 // GO:0005739; mitochondrion; ; C; GR_protein|A2YB62~85.71~51 // GO:0016023; cytoplasmic membrane-bound vesicle; ; C; GR_protein|Q10KP3~90.05~56
TC136203.1	1.217413368	1.82E-06	449	0.00082	TC136203 UniRef100_A7QUT9 Cluster: Chromosome chr1 scaffold_180, whole genome shotgun sequence; n=1; Vitis vinifera|Rep: Chromosome chr1 scaffold_180, whole genome shotgun sequence - Vitis vinifera (Grape), partial (33%)
TC131857.1	1.216262177	6.30E-06	994	0.00627	TC131857
TC127851.1	1.2121723	1.50E-06	402	0.0006	TC127851 UniRef100_A7PMB1 Cluster: Chromosome chr14 scaffold_21, whole genome shotgun sequence; n=1; Vitis vinifera|Rep: Chromosome chr14 scaffold_21, whole genome shotgun sequence - Vitis vinifera (Grape), partial (61%)	GO:0005575; cellular_component; ; C; TAIR|gene:2173796~89.00~62 // GO:0003824; catalytic activity; ; M; TAIR|gene:2173796~89.00~62 // GO:0008150; biological_process; ; B; TAIR|gene:2173796~89.00~62	VIT_14s0066g01390	GSVIVT01032486001	Metal-dependent phosphohydrolase HD domain-containing protein	AT5G40270			K07023
TC108986.1	1.21104468	2.52E-05	2035	0.05127	TC108986 similar to UniRef100_O04720 Cluster: Cysteine proteinase inhibitor; n=1; Glycine max|Rep: Cysteine proteinase inhibitor - Glycine max (Soybean), partial (82%)		VIT_13s0084g00050	GSVIVT01036582001	Cysteine proteinase inhibitor	AT3G12490			E3_4_22_x
EC949606.1	1.209673604	6.49E-05	2874	0.18664	EC949606 UniRef100_A5B118 Cluster: Fructose-bisphosphate aldolase; n=1; Vitis vinifera|Rep: Fructose-bisphosphate aldolase - Vitis vinifera (Grape), partial (47%)	GO:0007626; locomotory behavior; ; B; WB|WBGene00017166~72.94~66 // GO:0040010; positive regulation of growth rate; ; B; WB|WBGene00017166~72.94~66 // GO:0018991; oviposition; ; B; WB|WBGene00017166~72.94~66 // GO:0007276; gamete generation; ; B; WB|WBGen	VIT_08s0007g03830	GSVIVT01033791001	fructose-bisphosphate aldolase cytoplasmic isozyme	AT5G03690		vv10010Glycolysis vv10030Pentose_phosphate vv10051Fructose_and_mannose_metabolism vv10710Carbon_fixation	E4_1_2_13
TC119136.1	1.209151097	3.14E-05	2209	0.06925	TC119136 homologue to UniRef100_Q9ZST3 Cluster: Pyrophosphate-dependent phosphofructokinase beta subunit; n=1; Citrus x paradisi|Rep: Pyrophosphate-dependent phosphofructokinase beta subunit - Citrus paradisi (Grapefruit), partial (60%)	GO:0010318; pyrophosphate-dependent phosphofructokinase complex, beta-subunit complex; ; C; TAIR|gene:2008919~93.57~60 // GO:0006096; glycolysis; ; B; TAIR|gene:2008919~93.57~60 // GO:0009536; plastid; ; C; GR_protein|Q654U8~92.15~61 // GO:0047334; diphos	VIT_10s0116g00360	GSVIVT01004820001	Pyrophosphate-dependent phosphofructokinase beta subunit	AT1G12000	pyrophosphate fructose 6 phosphate 1 phosphotransfrase beta subunit	vv10010Glycolysis vv10030Pentose_phosphate vv10051Fructose_and_mannose_metabolism	E2_7_1_11
TC122952.1	1.209078085	6.66E-06	1030	0.00686	TC122952 similar to UniRef100_A9SUD2 Cluster: Predicted protein; n=1; Physcomitrella patens subsp. patens|Rep: Predicted protein - Physcomitrella patens subsp. patens, partial (28%)	GO:0003674; molecular_function; ; M; TAIR|gene:3439375~91.84~51 // GO:0016020; membrane; ; C; GR_protein|Q0JDT4~89.32~63 // GO:0005739; mitochondrion; ; C; GR_protein|Q0JDT4~89.32~63 // GO:0009536; plastid; ; C; GR_protein|Q0JDT4~89.32~63 // GO:0008150; b
TC122422.1	1.207765031	0.001179392	6283	7.41012	TC122422
TC121226.1	1.206650224	7.93E-06	1127	0.00894	TC121226 UniRef100_A7QUN1 Cluster: Chromosome chr10 scaffold_179, whole genome shotgun sequence; n=1; Vitis vinifera|Rep: Chromosome chr10 scaffold_179, whole genome shotgun sequence - Vitis vinifera (Grape), complete
TC132621.1	1.204996334	0.000367492	4765	1.7511	TC132621 UniRef100_A7P836 Cluster: Chromosome chr3 scaffold_8, whole genome shotgun sequence; n=1; Vitis vinifera|Rep: Chromosome chr3 scaffold_8, whole genome shotgun sequence - Vitis vinifera (Grape), partial (11%)		VIT_03s0038g01380	GSVIVT01024116001	Calcium-binding EF hand	AT4G38810
TC107512.1	1.20233583	1.71E-05	1750	0.02996	TC107512 similar to UniRef100_Q8GT65 Cluster: Serpin-like protein; n=1; Citrus x paradisi|Rep: Serpin-like protein - Citrus paradisi (Grapefruit), partial (98%)	GO:0048046; apoplast; ; C; TAIR|gene:3435226~80.70~95 // GO:0004867; serine-type endopeptidase inhibitor activity; ; M; TAIR|gene:3435226~80.70~95 // GO:0008150; biological_process; ; B; TAIR|gene:3435226~80.70~95 // GO:0004869; cysteine protease inhibito	VIT_18s0001g11270	GSVIVT01009578001	SERine Proteinase Inhibitor Serpin P	AT1G47710
TC124893.1	1.202251961	0.000150919	3733	0.56338	TC124893 similar to UniRef100_A7R8G5 Cluster: Chromosome undetermined scaffold_2539, whole genome shotgun sequence; n=1; Vitis vinifera|Rep: Chromosome undetermined scaffold_2539, whole genome shotgun sequence - Vitis vinifera (Grape), complete
TC133644.1	1.201759806	5.38E-06	922	0.00496	TC133644 homologue to UniRef100_A7PBA3 Cluster: Chromosome chr16 scaffold_10, whole genome shotgun sequence; n=1; Vitis vinifera|Rep: Chromosome chr16 scaffold_10, whole genome shotgun sequence - Vitis vinifera (Grape), partial (98%)	GO:0009536; plastid; ; C; GR_protein|A2XLC7~82.18~66 // GO:0008150; biological_process; ; B; TAIR|gene:2148969~86.57~78 // GO:0003676; nucleic acid binding; ; M; TAIR|gene:2148969~86.57~78	VIT_16s0039g01860	GSVIVT01024381001	RNA recognition motif (RRM)-containing protein	AT4G17720
TC112666.1	1.200207685	2.74E-06	593	0.00163	TC112666 UniRef100_A7P1Q2 Cluster: Chromosome chr19 scaffold_4, whole genome shotgun sequence; n=1; Vitis vinifera|Rep: Chromosome chr19 scaffold_4, whole genome shotgun sequence - Vitis vinifera (Grape), partial (65%)	GO:0005575; cellular_component; ; C; TAIR|gene:3440673~88.94~52 // GO:0016787; hydrolase activity; 3; M; TAIR|gene:3440673~88.94~52	VIT_19s0014g02480	GSVIVT01014315001	Haloacid dehalogenase hydrolase	AT5G53850	haloacid dehalogenase-like hydrolase family protein	vv10630Glyoxylate_and_dicarboxylate_metabolism	E3_1_3_18
TC108119.1	1.199759396	2.98E-05	2172	0.06483	TC108119 UniRef100_A7PZ79 Cluster: Chromosome chr15 scaffold_40, whole genome shotgun sequence; n=1; Vitis vinifera|Rep: Chromosome chr15 scaffold_40, whole genome shotgun sequence - Vitis vinifera (Grape), complete	GO:0005575; cellular_component; ; C; TAIR|gene:2047489~85.19~73 // GO:0009505; cellulose and pectin-containing cell wall; ; C; TAIR|gene:2198229~84.28~78 // GO:0009536; plastid; ; C; GR_protein|Q7X8W6~76.26~71 // GO:0016491; oxidoreductase activity; 1; M;	VIT_15s0046g03570	GSVIVT01026833001	(+)-neomenthol dehydrogenase	AT3G61220		vv10902Monoterpenoid_biosynthesis	E1_1_1_208
TC114044.1	1.199610647	2.22E-06	525	0.00117	TC114044 homologue to UniRef100_Q45W76 Cluster: Ubiquitin-conjugating enzyme 2; n=1; Arachis hypogaea|Rep: Ubiquitin-conjugating enzyme 2 - Arachis hypogaea (Peanut), complete	GO:0016567; protein ubiquitination; ; B; GeneDB_Spombe|SPCC338.05c~75.00~66 // GO:0005737; cytoplasm; ; C; SGD|S000003055~75.56~66 // GO:0005515; protein binding; ; M; GeneDB_Spombe|SPCC338.05c~75.00~66 // GO:0005829; cytosol; ; C; GeneDB_Spombe|SPCC338.0	VIT_01s0011g05630	GSVIVT01011671001	Ubiquitin-conjugating enzyme E2 variant 1	AT1G23260			K10704
EE086095.1	1.199041061	0.000301047	4496	1.35351	EE086095 homologue to UniRef100_A7QYF8 Cluster: Chromosome chr17 scaffold_246, whole genome shotgun sequence; n=1; Vitis vinifera|Rep: Chromosome chr17 scaffold_246, whole genome shotgun sequence - Vitis vinifera (Grape), partial (59%)	GO:0046907; intracellular transport; ; B; RGD|1359248~77.46~52 // GO:0005524; ATP binding; ; M; RGD|1359248~77.46~52 // GO:0003774; motor activity; ; M; RGD|1359248~77.46~52 // GO:0006355; regulation of transcription, DNA-dependent; ; B; MGI|MGI:1913626~7	VIT_17s0000g10430	GSVIVT01007521001	Glyceraldehyde-3-phosphate dehydrogenase, cytosolic 3	AT1G13440		vv10010Glycolysis	E1_2_1_12
TC127734.1	1.197934025	0.001000267	6053	6.05461	TC127734 UniRef100_A5AFS1 Cluster: Elongation factor 1-alpha; n=1; Vitis vinifera|Rep: Elongation factor 1-alpha - Vitis vinifera (Grape), partial (47%)	GO:0005575; cellular_component; ; C; TAIR|gene:2014740~86.54~100 // GO:0003746; translation elongation factor activity; ; M; TAIR|gene:2014740~86.54~100 // GO:0006414; translational elongation; ; B; TAIR|gene:2014740~86.54~100 // GO:0005737; cytoplasm; ;
TC138073.1	1.196696843	4.07E-06	751	0.00306	TC138073 homologue to UniRef100_Q8LGR5 Cluster: Proline rich protein 2; n=1; Vitis vinifera|Rep: Proline rich protein 2 - Vitis vinifera (Grape), partial (14%)
TC130885.1	1.195408158	1.16E-06	299	0.00035	TC130885 UniRef100_A7P9Q8 Cluster: Chromosome chr3 scaffold_8, whole genome shotgun sequence; n=2; Vitis vinifera|Rep: Chromosome chr3 scaffold_8, whole genome shotgun sequence - Vitis vinifera (Grape), partial (35%)		VIT_03s0180g00280	GSVIVT01003146001	Indole-3-acetate beta-glucosyltransferase	AT2G23260		vv11002Auxin_biosynthesis	E2_4_1_121
TC109295.1	1.193521129	5.00E-06	865	0.00433	TC109295 UniRef100_A7PHG1 Cluster: Chromosome chr17 scaffold_16, whole genome shotgun sequence; n=1; Vitis vinifera|Rep: Chromosome chr17 scaffold_16, whole genome shotgun sequence - Vitis vinifera (Grape), partial (90%)	GO:0005829; cytosol; ; C; FB|FBgn0028737~82.52~64 // GO:0005811; lipid particle; ; C; FB|FBgn0028737~82.52~64 // GO:0003746; translation elongation factor activity; ; M; FB|FBgn0028737~82.52~64 // GO:0005085; guanyl-nucleotide exchange factor activity; ;	VIT_17s0000g01540	GSVIVT01008526001	Elongation factor 1-beta	AT1G30230			K03232
TC125715.1	1.193390244	1.15E-05	1412	0.0163	TC125715 homologue to UniRef100_Q676X8 Cluster: Glucose-6-phosphate/phosphate-translocator; n=1; Hyacinthus orientalis|Rep: Glucose-6-phosphate/phosphate-translocator - Hyacinthus orientalis (Common hyacinth), partial (60%)		VIT_10s0116g00760	GSVIVT01012648001	Glucose-6-phosphate/phosphate translocator	AT1G61800		vv50122Porters_cat_7_to_17	GPT2
TC109232.1	1.191531405	1.21E-05	1447	0.01751	TC109232 UniRef100_A7PBY8 Cluster: Chromosome chr2 scaffold_11, whole genome shotgun sequence; n=1; Vitis vinifera|Rep: Chromosome chr2 scaffold_11, whole genome shotgun sequence - Vitis vinifera (Grape), partial (67%)	GO:0003674; molecular_function; ; M; TAIR|gene:504953399~93.98~69 // GO:0005634; nucleus; ; C; TAIR|gene:504953399~93.98~69 // GO:0006511; ubiquitin-dependent protein catabolic process; ; B; TAIR|gene:504953399~93.98~69 // GO:0008541; proteasome regulator	VIT_02s0012g02660	GSVIVT01013005001 GSVIVT01013003001	Proteasome 26S regulatory subunit (RPN9)	AT5G45620		vv23050Proteasome	K03039
TC132561.1	1.191438587	2.92E-06	609	0.00178	TC132561 UniRef100_A7P2I0 Cluster: Chromosome chr1 scaffold_5, whole genome shotgun sequence; n=1; Vitis vinifera|Rep: Chromosome chr1 scaffold_5, whole genome shotgun sequence - Vitis vinifera (Grape), partial (22%)		VIT_01s0011g00720	GSVIVT01012196001	WRKY DNA-binding protein 57	AT1G69310		vv60066WRKY	WRKY57
TC123978.1	1.190862318	6.89E-05	2931	0.20183	TC123978 similar to UniRef100_Q6ITC5 Cluster: Cell death-related protein; n=1; Oryza sativa Japonica Group|Rep: Cell death-related protein - Oryza sativa subsp. japonica (Rice), complete	GO:0005575; cellular_component; ; C; TAIR|gene:2019376~95.12~95 // GO:0005634; nucleus; ; C; dictyBase|DDB0220648~82.67~50 // GO:0003677; DNA binding; ; M; dictyBase|DDB0220648~82.67~50 // GO:0009536; plastid; ; C; GR_protein|A2Y745~92.17~59 // GO:0008150	VIT_10s0003g02790	GSVIVT01021395001	Double-stranded DNA-binding protein	AT1G29850
TC108168.1	1.19053293	2.55E-05	2043	0.05219	TC108168 similar to UniRef100_Q949R4 Cluster: 4,5-DOPA dioxygenase extradiol-like protein; n=1; Arabidopsis thaliana|Rep: 4,5-DOPA dioxygenase extradiol-like protein - Arabidopsis thaliana (Mouse-ear cress), partial (92%)	GO:0009536; plastid; ; C; GR_protein|A3A067~88.69~60 // GO:0005739; mitochondrion; ; C; GR_protein|A3A066~85.71~62	VIT_08s0007g08410	GSVIVT01033293001	4,5-DOPA dioxygenase extradiol	AT4G15093		vv10350Tyrosine_metabolism	DODA
TC133971.1	1.190241877	0.000247216	4251	1.05092	TC133971 UniRef100_A7P6D7 Cluster: Chromosome chr9 scaffold_7, whole genome shotgun sequence; n=1; Vitis vinifera|Rep: Chromosome chr9 scaffold_7, whole genome shotgun sequence - Vitis vinifera (Grape), complete		VIT_09s0002g00690	GSVIVT01016700001	DnaJ homolog, subfamily B, member 6	AT3G14200		vv50132Primary_active_transporter_cat_A5_to_A8	K09512
TC129756.1	1.189779845	0.000444726	4984	2.21652	TC129756 UniRef100_A7Q2E0 Cluster: Chromosome chr1 scaffold_46, whole genome shotgun sequence; n=2; Vitis vinifera|Rep: Chromosome chr1 scaffold_46, whole genome shotgun sequence - Vitis vinifera (Grape), partial (28%)		VIT_01s0026g00240	GSVIVT01020222001	Spermidine synthase	AT1G23820		vv10220Urea_cycle_and_metabolism_of_amino_groups vv10271Methionine_metabolism	E2_5_1_16
TC114767.1	1.186763512	0.000187865	3949	0.74188	TC114767 UniRef100_A7R2U5 Cluster: Chromosome undetermined scaffold_453, whole genome shotgun sequence; n=1; Vitis vinifera|Rep: Chromosome undetermined scaffold_453, whole genome shotgun sequence - Vitis vinifera (Grape), partial (19%)		VIT_10s0116g00360	GSVIVT01004820001	Pyrophosphate-dependent phosphofructokinase beta subunit	AT1G12000		vv10010Glycolysis vv10030Pentose_phosphate vv10051Fructose_and_mannose_metabolism	E2_7_1_11
TC128273.1	1.186678977	5.74E-05	2749	0.15767	TC128273 UniRef100_A7PT66 Cluster: Chromosome chr8 scaffold_29, whole genome shotgun sequence; n=1; Vitis vinifera|Rep: Chromosome chr8 scaffold_29, whole genome shotgun sequence - Vitis vinifera (Grape), partial (27%)		VIT_08s0040g01480	GSVIVT01025723001	Cell division cycle protein 48	AT3G53230		vv24141Protein_processing_in_endoplasmic_reticulum vv44110Cell_cycle vv50133Primary_active_transporter_cat_A9_to_A18	K13525
TC132868.1	1.185954201	9.72E-06	1261	0.01226	TC132868 UniRef100_A7P6C6 Cluster: Chromosome chr9 scaffold_7, whole genome shotgun sequence; n=1; Vitis vinifera|Rep: Chromosome chr9 scaffold_7, whole genome shotgun sequence - Vitis vinifera (Grape), partial (63%)		VIT_09s0002g00540	GSVIVT01016690001	Lipase GDSL 1	AT5G40990
TC114416.1	1.185804265	2.29E-05	1967	0.045	TC114416 similar to UniRef100_A7P8C8 Cluster: Chromosome chr3 scaffold_8, whole genome shotgun sequence; n=1; Vitis vinifera|Rep: Chromosome chr3 scaffold_8, whole genome shotgun sequence - Vitis vinifera (Grape), partial (38%)		VIT_03s0038g02510	GSVIVT01024012001	Glyoxylate reductase	AT1G68010		vv10630Glyoxylate_and_dicarboxylate_metabolism	E1_1_1_26
TC124706.1	1.184346973	3.16E-06	642	0.00203	TC124706 UniRef100_A7Q9T9 Cluster: Chromosome chr8 scaffold_68, whole genome shotgun sequence; n=1; Vitis vinifera|Rep: Chromosome chr8 scaffold_68, whole genome shotgun sequence - Vitis vinifera (Grape), partial (25%)		VIT_08s0056g00180	GSVIVT01029838001	Translation initiation factor IF-2B subunit delta	AT2G38640			K03680
TC109950.1	1.183953835	1.09E-05	1357	0.01473	TC109950 UniRef100_A7PAK4 Cluster: Chromosome chr14 scaffold_9, whole genome shotgun sequence; n=1; Vitis vinifera|Rep: Chromosome chr14 scaffold_9, whole genome shotgun sequence - Vitis vinifera (Grape), partial (35%)		VIT_14s0083g00320	GSVIVT01036464001	Cinnamoyl-CoA reductase	AT5G14700		vv10940Phenylpropanoid_biosynthesis	E1_2_1_44
TC117210.1	1.183285033	6.44E-05	2863	0.18426	TC117210
TC119011.1	1.182089472	0.000357838	4722	1.68971	TC119011 UniRef100_A7R3X0 Cluster: Chromosome undetermined scaffold_583, whole genome shotgun sequence; n=1; Vitis vinifera|Rep: Chromosome undetermined scaffold_583, whole genome shotgun sequence - Vitis vinifera (Grape), complete		VIT_00s0483g00020	GSVIVT01007131001 GSVIVT01007132001	SGT1	AT5G65490		vv30003Auxin_signaling	SGT1
EE079838.1	1.181097889	1.30E-06	350	0.00045	EE079838 UniRef100_A5B878 Cluster: Nucleoside diphosphate kinase; n=2; Vitis vinifera|Rep: Nucleoside diphosphate kinase - Vitis vinifera (Grape), complete	GO:0000747; conjugation with cellular fusion; ; B; GeneDB_Spombe|SPAC806.07~73.85~86 // GO:0005615; extracellular space; ; C; RGD|619879~82.79~72 // GO:0006165; nucleoside diphosphate phosphorylation; ; B; SGD|S000001550~80.52~50 // GO:0016023; cytoplasmi	VIT_15s0021g01330	GSVIVT01018297001	Nucleoside diphosphate kinase 1 (NDK1)	AT4G09320		vv10230Purine_metabolism vv10240Pyrimidine_metabolism	E2_7_4_6
FC064241.1	1.181053952	4.94E-05	2577	0.12718	FC064241 homologue to UniRef100_Q9SLS2 Cluster: Sucrose synthase; n=1; Citrus unshiu|Rep: Sucrose synthase - Citrus unshiu (Satsuma orange), partial (23%)	GO:0005739; mitochondrion; ; C; GR_protein|A2YA89~94.55~70
TC109586.1	1.180796763	1.51E-05	1618	0.02437	TC109586 homologue to UniRef100_A7QYW7 Cluster: Chromosome undetermined scaffold_257, whole genome shotgun sequence; n=1; Vitis vinifera|Rep: Chromosome undetermined scaffold_257, whole genome shotgun sequence - Vitis vinifera (Grape), partial (21%)		VIT_00s0216g00030	GSVIVT01003923001	Nuclear transport factor 2 (NTF2)	AT3G25150		vv50133Primary_active_transporter_cat_A9_to_A18	NTF2
EE072222.1	1.180538969	1.21E-05	1440	0.01735	EE072222 homologue to UniRef100_A5AKD8 Cluster: Peptidyl-prolyl cis-trans isomerase; n=1; Vitis vinifera|Rep: Peptidyl-prolyl cis-trans isomerase - Vitis vinifera (Grape), complete	GO:0005759; mitochondrial matrix; ; C; RGD|628670~80.41~72 // GO:0005575; cellular_component; ; C; ZFIN|ZDB-GENE-030131-7459~86.00~91 // GO:0030587; sorocarp development; ; B; dictyBase|DDB0216173~82.25~94 // GO:0006457; protein folding; ; B; TAIR|gene:20	VIT_18s0001g14400	GSVIVT01009919001	Peptidyl-prolyl cis-trans isomerase ROC5 (rotamase CYP 5)	AT4G34870			ROC5
CA813022.1	1.180400228	6.23E-06	991	0.00618	CA813022 similar to UniRef100_A7QAY4 Cluster: Chromosome chr5 scaffold_72, whole genome shotgun sequence; n=1; Vitis vinifera|Rep: Chromosome chr5 scaffold_72, whole genome shotgun sequence - Vitis vinifera (Grape), partial (61%)	GO:0005575; cellular_component; ; C; TAIR|gene:2097794~87.69~56 // GO:0016023; cytoplasmic membrane-bound vesicle; ; C; GR_protein|A2ZJ51~70.37~51
TC127386.1	1.180062472	1.70E-05	1737	0.02951	TC127386 UniRef100_A7QQ43 Cluster: Chromosome chr2 scaffold_140, whole genome shotgun sequence; n=1; Vitis vinifera|Rep: Chromosome chr2 scaffold_140, whole genome shotgun sequence - Vitis vinifera (Grape), partial (40%)		VIT_02s0033g01150	GSVIVT01022781001	Unknown protein	AT4G31080
TC114060.1	1.178463553	0.000866322	5839	5.05845	TC114060 UniRef100_A7LH72 Cluster: GEM-like 1; n=1; Vitis vinifera|Rep: GEM-like 1 - Vitis vinifera (Grape), partial (80%)	GO:0005575; cellular_component; ; C; TAIR|gene:2032184~90.28~56 // GO:0003674; molecular_function; ; M; TAIR|gene:2032184~90.28~56 // GO:0009536; plastid; ; C; GR_protein|A2Z258~89.22~53 // GO:0008150; biological_process; ; B; TAIR|gene:2032184~90.28~56	VIT_18s0001g07130	GSVIVT01009127001	GEM-like 1	AT1G28200
TC105395.1	1.178452606	0.00059298	5355	3.17541	TC105395 homologue to UniRef100_A7QV96 Cluster: Chromosome chr2 scaffold_187, whole genome shotgun sequence; n=1; Vitis vinifera|Rep: Chromosome chr2 scaffold_187, whole genome shotgun sequence - Vitis vinifera (Grape), partial (83%)		VIT_02s0241g00080	GSVIVT01004908001	Glycine-rich protein-like	AT4G22740
TC136628.1	1.178437904	1.08E-05	1350	0.01454	TC136628 UniRef100_A7P9Q0 Cluster: Chromosome chr3 scaffold_8, whole genome shotgun sequence; n=1; Vitis vinifera|Rep: Chromosome chr3 scaffold_8, whole genome shotgun sequence - Vitis vinifera (Grape), partial (24%)		VIT_03s0180g00320	GSVIVT01003143001	Indole-3-acetate beta-glucosyltransferase	AT4G15480		vv11002Auxin_biosynthesis	E2_4_1_121
TC132671.1	1.176197814	3.36E-06	663	0.00223	TC132671 homologue to UniRef100_A7PLH9 Cluster: Chromosome chr7 scaffold_20, whole genome shotgun sequence; n=1; Vitis vinifera|Rep: Chromosome chr7 scaffold_20, whole genome shotgun sequence - Vitis vinifera (Grape), partial (79%)		VIT_07s0129g01000	GSVIVT01000213001	F-box family protein	AT4G24210
TC113606.1	1.174103309	2.73E-06	590	0.00161	TC113606 UniRef100_A7QMC1 Cluster: Chromosome undetermined scaffold_125, whole genome shotgun sequence; n=1; Vitis vinifera|Rep: Chromosome undetermined scaffold_125, whole genome shotgun sequence - Vitis vinifera (Grape), complete	GO:0005739; mitochondrion; ; C; GR_protein|A2ZVG0~76.70~58	VIT_13s0084g00580	GSVIVT01036640001	Histone mRNA exonuclease 1	AT3G15140			K01175
TC134264.1	1.174073465	5.54E-06	937	0.00519	TC134264 homologue to UniRef100_A5AGM9 Cluster: Elongation factor 1-alpha; n=2; Vitis vinifera|Rep: Elongation factor 1-alpha - Vitis vinifera (Grape), partial (13%)
GR904895.1	1.173690676	3.45E-05	2290	0.07891	GR904895 similar to UniRef100_A7Q1A7 Cluster: Chromosome chr10 scaffold_43, whole genome shotgun sequence; n=1; Vitis vinifera|Rep: Chromosome chr10 scaffold_43, whole genome shotgun sequence - Vitis vinifera (Grape), partial (85%)	GO:0045260; plasma membrane proton-transporting ATP synthase complex; ; C; UniProtKB|Q7NCR9~93.24~90 // GO:0045264; plasma membrane proton-transporting ATP synthase complex, coupling factor F(o); ; C; TIGR_CMR|GSU_0333~71.93~63 // GO:0016023; cytoplasmic	VIT_10s0003g04310	GSVIVT01021581001	ATP synthase CF0 C chain	ATCG00140		vv10190Oxidative_phosphorylation vv10195Photosynthesis vv50131Primary_active_transporter_cat_A2_to_A4	K02110
TC110080.1	1.172376615	5.56E-05	2721	0.15128	TC110080 UniRef100_A7P4Q8 Cluster: Chromosome chr4 scaffold_6, whole genome shotgun sequence; n=1; Vitis vinifera|Rep: Chromosome chr4 scaffold_6, whole genome shotgun sequence - Vitis vinifera (Grape), complete	GO:0009644; response to high light intensity; ; B; TAIR|gene:2143023~89.34~78 // GO:0006457; protein folding; ; B; TAIR|gene:3713790~89.34~78 // GO:0005575; cellular_component; ; C; TAIR|gene:2143108~91.06~79 // GO:0042542; response to hydrogen peroxide;
TC136802.1	1.171613075	0.00040968	4894	2.00497	TC136802 UniRef100_A7PT66 Cluster: Chromosome chr8 scaffold_29, whole genome shotgun sequence; n=1; Vitis vinifera|Rep: Chromosome chr8 scaffold_29, whole genome shotgun sequence - Vitis vinifera (Grape), partial (28%)
TC123041.1	1.169788932	1.06E-05	1333	0.01415	TC123041 UniRef100_A5B118 Cluster: Fructose-bisphosphate aldolase; n=1; Vitis vinifera|Rep: Fructose-bisphosphate aldolase - Vitis vinifera (Grape), partial (92%)	GO:0016020; membrane; ; C; GR_protein|A3BDG2~87.67~54 // GO:0006096; glycolysis; ; B; GR_protein|Q94JJ0~77.62~54 // GO:0005737; cytoplasm; ; C; RGD|2090~76.56~75 // GO:0005515; protein binding; ; M; UniProt|P46563~74.82~76 // GO:0050911; detection of chem
TC131053.1	1.169731079	2.98E-05	2168	0.0646	TC131053 homologue to UniRef100_A5U1D8 Cluster: PE-PGRS family protein; n=1; Mycobacterium tuberculosis H37Ra|Rep: PE-PGRS family protein - Mycobacterium tuberculosis (strain ATCC 25177 / H37Ra), partial (4%)
TC120980.1	1.168855652	2.91E-06	607	0.00177	TC120980 UniRef100_A7P1Q2 Cluster: Chromosome chr19 scaffold_4, whole genome shotgun sequence; n=1; Vitis vinifera|Rep: Chromosome chr19 scaffold_4, whole genome shotgun sequence - Vitis vinifera (Grape), partial (49%)		VIT_19s0014g02480	GSVIVT01014315001	Haloacid dehalogenase hydrolase	AT5G53850		vv10630Glyoxylate_and_dicarboxylate_metabolism	E3_1_3_18
EV231424.1	1.168734811	0.000331573	4633	1.53618	EV231424 similar to UniRef100_P25861 Cluster: Glyceraldehyde-3-phosphate dehydrogenase, cytosolic; n=1; Antirrhinum majus|Rep: Glyceraldehyde-3-phosphate dehydrogenase, cytosolic - Antirrhinum majus (Garden snapdragon), partial (50%)	GO:0001968; fibronectin binding; ; M; CGD|CAL0005657~87.35~50 // GO:0006096; glycolysis; ; B; CGD|CAL0005657~87.35~50 // GO:0005737; cytoplasm; ; C; CGD|CAL0005657~87.35~50 // GO:0030446; hyphal cell wall; ; C; CGD|CAL0005657~87.35~50 // GO:0044416; induc
TC133785.1	1.168206934	1.70E-05	1741	0.02967	TC133785 UniRef100_A7PSB7 Cluster: Chromosome chr14 scaffold_27, whole genome shotgun sequence; n=1; Vitis vinifera|Rep: Chromosome chr14 scaffold_27, whole genome shotgun sequence - Vitis vinifera (Grape), partial (23%)		VIT_14s0128g00370	GSVIVT01000041001	Seryl-tRNA synthetase	AT5G27470		vv10260Glycine_serine_and_threonine_metabolism vv20970Aminoacyl-tRNA_biosynthesis	E6_1_1_11
TC112416.1	1.167310385	4.11E-06	757	0.00311	TC112416 UniRef100_A7PU25 Cluster: Chromosome chr7 scaffold_31, whole genome shotgun sequence; n=1; Vitis vinifera|Rep: Chromosome chr7 scaffold_31, whole genome shotgun sequence - Vitis vinifera (Grape), complete	GO:0009736; cytokinin mediated signaling; ; B; TAIR|gene:2089899~86.36~57 // GO:0000160; two-component signal transduction system (phosphorelay); ; B; TAIR|gene:3354716~86.36~57 // GO:0005737; cytoplasm; ; C; TAIR|gene:3354716~86.36~57 // GO:0009927; hist	VIT_07s0104g00880	GSVIVT01011043001	Arabidopsis histidine phosphotransfer AHP1	AT3G21510		vv30007Cytokinin_signaling	AHP1
EE098350.1	1.167032882	2.49E-05	2024	0.05036	EE098350 similar to UniRef100_Q8LBY1 Cluster: Serine hydroxymethyltransferase; n=1; Arabidopsis thaliana|Rep: Serine hydroxymethyltransferase - Arabidopsis thaliana (Mouse-ear cress), partial (39%)	GO:0004372; glycine hydroxymethyltransferase activity; 2.1.2.1; M; ZFIN|ZDB-GENE-040426-1558~80.00~72 // GO:0005737; cytoplasm; ; C; ZFIN|ZDB-GENE-040426-1558~80.00~72	VIT_05s0029g00310	GSVIVT01021046001	Serine hydroxymethyltransferase 1	AT4G13930		vv10260Glycine_serine_and_threonine_metabolism vv10670One_carbon_pool_by_folate vv10680Methane_metabolism	E2_1_2_1
EE101898.1	1.166500881	0.00015665	3776	0.59151	EE101898 homologue to UniRef100_Q45FF1 Cluster: Pyridoxine biosynthesis protein; n=1; Lotus japonicus|Rep: Pyridoxine biosynthesis protein - Lotus japonicus, partial (48%)	GO:0005575; cellular_component; ; C; TAIR|gene:2042906~100.00~72 // GO:0006950; response to stress; ; B; TAIR|gene:2042906~100.00~72 // GO:0009723; response to ethylene stimulus; ; B; TAIR|gene:2042906~100.00~72	VIT_06s0004g06640	GSVIVT01024735001	PDX1 (pyridoxine biosynthesis 1.3)	AT5G01410		vv10750Vitamin_B6_metabolism	K06215
TC128877.1	1.166132985	1.66E-05	1713	0.02852	TC128877 UniRef100_A7T5E9 Cluster: Predicted protein; n=1; Nematostella vectensis|Rep: Predicted protein - Nematostella vectensis (Starlet sea anemone), partial (11%)
TC108459.1	1.165534205	1.13E-05	1393	0.01567	TC108459 similar to UniRef100_Q9SHE9 Cluster: LOB domain-containing protein 4; n=1; Arabidopsis thaliana|Rep: LOB domain-containing protein 4 - Arabidopsis thaliana (Mouse-ear cress), partial (71%)	GO:0005575; cellular_component; ; C; TAIR|gene:3688176~88.89~60 // GO:0003674; molecular_function; ; M; TAIR|gene:3697773~78.12~58 // GO:0005739; mitochondrion; ; C; TAIR|gene:2026610~79.05~55 // GO:0008150; biological_process; ; B; TAIR|gene:3697773~78.1	VIT_19s0027g01120	GSVIVT01020353001	Lateral organ boundaries protein 4	AT1G31320		vv60007AS2	LBD4_1
TC105694.1	1.165305257	2.65E-05	2079	0.05515	TC105694 UniRef100_A7R0J8 Cluster: Chromosome undetermined scaffold_310, whole genome shotgun sequence; n=1; Vitis vinifera|Rep: Chromosome undetermined scaffold_310, whole genome shotgun sequence - Vitis vinifera (Grape), complete	GO:0043616; keratinocyte proliferation; ; B; MGI|MGI:1891831~87.13~69 // GO:0016597; amino acid binding; ; M; TAIR|gene:3433605~86.70~74 // GO:0035259; glucocorticoid receptor binding; ; M; UniProtKB|Q04917~93.66~58 // GO:0005737; cytoplasm; ; C; UniProtK
EC940592.1	1.165229949	1.07E-05	1345	0.0144	EC940592	GO:0008270; zinc ion binding; ; M; TAIR|gene:2171421~88.89~69 // GO:0005739; mitochondrion; ; C; GR_protein|A3BFA1~91.86~74 // GO:0045449; regulation of transcription; ; B; TAIR|gene:2171421~88.89~69 // GO:0003700; transcription factor activity; ; M; TAIR	VIT_04s0023g00440	GSVIVT01019111001	Zinc finger (C2H2 type) family	AT3G02790		vv60017C2H2	C2H2FAM_26
TC118549.1	1.164934767	1.66E-05	1714	0.02854	TC118549 UniRef100_A1XGR8 Cluster: Cytochrome b6; n=2; Ranunculus macranthus|Rep: Cytochrome b6 - Ranunculus macranthus (Large buttercup), partial (72%)	GO:0016020; membrane; ; C; GR_protein|P0C316~99.35~72 // GO:0045158; electron transporter, transferring electrons within cytochrome b6/f complex of photosystem II activity; ; M; UniProtKB|P31480~95.45~72 // GO:0009767; photosynthetic electron transport; ;	VIT_10s0092g00760	GSVIVT01038015001	Unknown protein	ATMG00530
TC127595.1	1.164777589	1.44E-06	385	0.00055	TC127595 homologue to UniRef100_A7PRZ2 Cluster: Chromosome chr14 scaffold_27, whole genome shotgun sequence; n=1; Vitis vinifera|Rep: Chromosome chr14 scaffold_27, whole genome shotgun sequence - Vitis vinifera (Grape), complete		VIT_14s0060g01990	GSVIVT01031160001	ATPP2-B15 (Phloem protein 2-B15)	AT1G09155
TC127574.1	1.164692494	2.65E-05	2073	0.05483	TC127574 UniRef100_A7PDQ8 Cluster: Chromosome chr11 scaffold_13, whole genome shotgun sequence; n=1; Vitis vinifera|Rep: Chromosome chr11 scaffold_13, whole genome shotgun sequence - Vitis vinifera (Grape), partial (11%)	GO:0005739; mitochondrion; ; C; GR_protein|A2YA89~94.55~70	VIT_11s0016g00470	GSVIVT01015018001	Sucrose synthase	AT3G43190		vv10500Starch_and_sucrose_metabolism	E2_4_1_13
TC132761.1	1.164417836	5.35E-06	913	0.00489	TC132761 UniRef100_A7Q228 Cluster: Ribosomal protein L1; n=1; Vitis vinifera|Rep: Ribosomal protein L1 - Vitis vinifera (Grape), complete	GO:0005840; ribosome; ; C; TAIR|gene:1006228575~93.37~57 // GO:0015934; large ribosomal subunit; ; C; TIGR_CMR|DET_0992~72.50~51 // GO:0006412; translation; 3.6.5.3; B; TIGR_CMR|DET_0992~72.50~51 // GO:0003735; structural constituent of ribosome; ; M; TIG
TC123104.1	1.164408168	2.06E-05	1884	0.03879	TC123104	GO:0005575; cellular_component; ; C; TAIR|gene:1005715634~96.42~53 // GO:0006457; protein folding; ; B; TAIR|gene:1009021102~96.68~50	VIT_09s0002g04680	GSVIVT01017110001	Heat shock protein 91	AT1G79930		vv23040Spliceosome vv50101Channels_and_pores	HSP91
TC123716.1	1.164106133	9.23E-06	1224	0.0113	TC123716 similar to UniRef100_A7NVS1 Cluster: Chromosome chr18 scaffold_1, whole genome shotgun sequence; n=1; Vitis vinifera|Rep: Chromosome chr18 scaffold_1, whole genome shotgun sequence - Vitis vinifera (Grape), partial (47%)		VIT_18s0001g00380	GSVIVT01008701001	Alcohol dehydrogenase	AT5G42250		vv10010Glycolysis vv10071Fatty_acid_metabolism vv10350Tyrosine_metabolism	E1_1_1_1
TC111830.1	1.161698996	1.87E-06	455	0.00085	TC111830 UniRef100_A7PAH8 Cluster: Chromosome chr14 scaffold_9, whole genome shotgun sequence; n=1; Vitis vinifera|Rep: Chromosome chr14 scaffold_9, whole genome shotgun sequence - Vitis vinifera (Grape), partial (60%)		VIT_14s0083g00640	GSVIVT01036499001	Constans 2 (COL2)	AT3G02380		vv30009Flower_development vv34710Circadian_rhythm vv60014C2C2-CO	COL2_1
TC136436.1	1.161196541	1.42E-05	1558	0.02211	TC136436 homologue to UniRef100_A7R360 Cluster: Chromosome undetermined scaffold_485, whole genome shotgun sequence; n=1; Vitis vinifera|Rep: Chromosome undetermined scaffold_485, whole genome shotgun sequence - Vitis vinifera (Grape), partial (82%)	GO:0005575; cellular_component; ; C; TAIR|gene:1005714045~85.42~78 // GO:0008150; biological_process; ; B; TAIR|gene:1005714045~85.42~78 // GO:0016491; oxidoreductase activity; 1; M; TAIR|gene:1005714045~85.42~78	VIT_00s0299g00050	GSVIVT01005815001	Gibberellin 20-oxidase	AT4G16770		vv10904Diterpenoid_biosynthesis	E1_14_11_12
TC108379.1	1.157675781	5.08E-06	875	0.00445	TC108379 homologue to UniRef100_A7PBY8 Cluster: Chromosome chr2 scaffold_11, whole genome shotgun sequence; n=1; Vitis vinifera|Rep: Chromosome chr2 scaffold_11, whole genome shotgun sequence - Vitis vinifera (Grape), partial (58%)	GO:0003674; molecular_function; ; M; TAIR|gene:3441719~93.78~54 // GO:0006511; ubiquitin-dependent protein catabolic process; ; B; TAIR|gene:3441719~93.78~54 // GO:0008541; proteasome regulatory particle, lid subcomplex; ; C; TAIR|gene:3441719~93.78~54	VIT_02s0012g02660	GSVIVT01013005001 GSVIVT01013003001	Proteasome 26S regulatory subunit (RPN9)	AT5G45620		vv23050Proteasome	K03039
TC117141.1	1.155718639	7.35E-06	1091	0.00801	TC117141 homologue to UniRef100_Q84XA4 Cluster: Aminoimidazolecarboximide ribonucleotide transformylase/inosine monophosphate cyclohydrolase; n=1; Vigna unguiculata|Rep: Aminoimidazolecarboximide ribonucleotide transformylase/inosine monophosphate cyclohy	GO:0004643; phosphoribosylaminoimidazolecarboxamide formyltransferase activity; 2.1.2.3; M; TAIR|gene:2044806~94.72~64 // GO:0009409; response to cold; ; B; TAIR|gene:2044806~94.72~64 // GO:0006164; purine nucleotide biosynthetic process; ; B; TAIR|gene:2	VIT_01s0011g01460	GSVIVT01012120001	AICARFT/IMPCHase bienzyme; MGS	AT2G35040		vv10230Purine_metabolism vv10670One_carbon_pool_by_folate	K00602
TC107860.1	1.154340087	1.23E-05	1466	0.01801	TC107860 UniRef100_A7NVP9 Cluster: Chromosome chr18 scaffold_1, whole genome shotgun sequence; n=1; Vitis vinifera|Rep: Chromosome chr18 scaffold_1, whole genome shotgun sequence - Vitis vinifera (Grape), complete	GO:0003674; molecular_function; ; M; TAIR|gene:3442889~95.31~60 // GO:0009536; plastid; ; C; GR_protein|A3BFI2~94.23~51 // GO:0008150; biological_process; ; B; TAIR|gene:3442889~95.31~60	VIT_18s0001g00750	GSVIVT01008732001	Zinc finger (DNL type)	AT5G27280		vv60080Other_zf	ZFDNL_2
TC106333.1	1.151805497	6.58E-06	1020	0.00671	TC106333 UniRef100_A7NXM5 Cluster: Chromosome chr5 scaffold_2, whole genome shotgun sequence; n=1; Vitis vinifera|Rep: Chromosome chr5 scaffold_2, whole genome shotgun sequence - Vitis vinifera (Grape), partial (37%)		VIT_05s0077g00280	GSVIVT01001863001	Beta-amylase	AT3G23920	BAM1, BMY7, TR-BAMY | beta-amylase 1 |	vv10500Starch_and_sucrose_metabolism	E3_2_1_2
TC119874.1	1.149339904	5.09E-05	2608	0.13273	TC119874 UniRef100_Q9FZ00 Cluster: Alcohol dehydrogenase 3; n=1; Vitis vinifera|Rep: Alcohol dehydrogenase 3 - Vitis vinifera (Grape), partial (34%)		GSVIVT00001430001		Transposase	AT5G41980
TC135894.1	1.149262301	8.46E-05	3157	0.26697	TC135894 UniRef100_A5AFH5 Cluster: Cysteine synthase; n=1; Vitis vinifera|Rep: Cysteine synthase - Vitis vinifera (Grape), partial (48%)
TC132332.1	1.14769072	4.70E-05	2546	0.11959	TC132332 UniRef100_A7PIZ7 Cluster: Chromosome chr13 scaffold_17, whole genome shotgun sequence; n=1; Vitis vinifera|Rep: Chromosome chr13 scaffold_17, whole genome shotgun sequence - Vitis vinifera (Grape), partial (97%)		VIT_13s0019g00480	0	Zinc finger (C2H2 type) family	AT2G28710		vv60017C2H2	C2H2FAM_22
TC119899.1	1.147589951	9.23E-05	3232	0.2984	TC119899 similar to UniRef100_Q0GA60 Cluster: DnaJ-like protein isoform; n=1; Solanum phureja|Rep: DnaJ-like protein isoform - Solanum phureja, partial (53%)	GO:0006457; protein folding; ; B; TAIR|gene:2119464~84.81~51 // GO:0009536; plastid; ; C; GR_protein|A2WJM2~77.55~52	VIT_05s0029g00500	GSVIVT01021014001	DnaJ homolog, subfamily A, member 2	AT4G13830		vv50132Primary_active_transporter_cat_A5_to_A8	K09503
EE105810.1	1.147515339	1.06E-05	1328	0.01406	EE105810 homologue to UniRef100_A5AKD8 Cluster: Peptidyl-prolyl cis-trans isomerase; n=1; Vitis vinifera|Rep: Peptidyl-prolyl cis-trans isomerase - Vitis vinifera (Grape), partial (85%)	GO:0005759; mitochondrial matrix; ; C; RGD|628670~81.75~67 // GO:0005575; cellular_component; ; C; ZFIN|ZDB-GENE-030131-7459~84.89~85 // GO:0030587; sorocarp development; ; B; dictyBase|DDB0216173~85.42~80 // GO:0006457; protein folding; ; B; TAIR|gene:21	VIT_18s0001g14400	GSVIVT01009919001	Peptidyl-prolyl cis-trans isomerase ROC5 (rotamase CYP 5)	AT4G34870			ROC5
TC115900.1	1.146514913	2.94E-05	2157	0.06331	TC115900 UniRef100_A7P8C8 Cluster: Chromosome chr3 scaffold_8, whole genome shotgun sequence; n=1; Vitis vinifera|Rep: Chromosome chr3 scaffold_8, whole genome shotgun sequence - Vitis vinifera (Grape), partial (38%)		VIT_03s0038g02510	GSVIVT01024012001	Glyoxylate reductase	AT1G68010		vv10630Glyoxylate_and_dicarboxylate_metabolism	E1_1_1_26
TC113066.1	1.146306173	2.99E-06	622	0.00186	TC113066 UniRef100_A7PAE5 Cluster: Chromosome chr14 scaffold_9, whole genome shotgun sequence; n=1; Vitis vinifera|Rep: Chromosome chr14 scaffold_9, whole genome shotgun sequence - Vitis vinifera (Grape), complete	GO:0005575; cellular_component; ; C; TAIR|gene:2152306~85.37~94 // GO:0009536; plastid; ; C; GR_protein|Q8H8S2~84.58~76 // GO:0008150; biological_process; ; B; TAIR|gene:2152306~85.37~94	VIT_14s0083g01010	GSVIVT01036547001	Protein disulfide oxidoreductase DSBA oxidoreductase	AT5G38900
EE084808.1	1.144327555	5.51E-05	2711	0.14939	EE084808 homologue to UniRef100_A7Q1I3 Cluster: Chromosome chr7 scaffold_44, whole genome shotgun sequence; n=1; Vitis vinifera|Rep: Chromosome chr7 scaffold_44, whole genome shotgun sequence - Vitis vinifera (Grape), partial (52%)	GO:0008270; zinc ion binding; ; M; GR_protein|Q9M6V6~83.33~55 // GO:0004024; alcohol dehydrogenase activity, zinc-dependent; 1.1.1.1; M; GR_protein|Q9M6V6~83.33~55	VIT_07s0005g04600	GSVIVT01028452001	Alcohol dehydrogenase class III	AT5G43940	HOT5 (sensitive to hot temperatures 5); S-(hydroxymethyl)glutathione dehydrogenase/ S-nitrosoglutathione reductase	vv10010Glycolysis vv10071Fatty_acid_metabolism vv10350Tyrosine_metabolism	E1_1_1_1
TC122245.1	1.143771043	6.42E-06	1000	0.00642	TC122245 UniRef100_A7Q0Y8 Cluster: Chromosome chr7 scaffold_42, whole genome shotgun sequence; n=1; Vitis vinifera|Rep: Chromosome chr7 scaffold_42, whole genome shotgun sequence - Vitis vinifera (Grape), partial (20%)		VIT_07s0005g02570	GSVIVT01028244001	WRKY DNA-binding protein 47	AT4G01720		vv60066WRKY	WRKY47
EE086044.1	1.14274317	3.16E-06	637	0.00201	EE086044 UniRef100_A7QHV5 Cluster: Chromosome undetermined scaffold_100, whole genome shotgun sequence; n=1; Vitis vinifera|Rep: Chromosome undetermined scaffold_100, whole genome shotgun sequence - Vitis vinifera (Grape), partial (79%)	GO:0005575; cellular_component; ; C; TAIR|gene:1005715957~82.96~76 // GO:0003674; molecular_function; ; M; TAIR|gene:1005715957~82.96~76 // GO:0008150; biological_process; ; B; TAIR|gene:1005715957~82.96~76	VIT_13s0073g00160	GSVIVT01034647001	Unknown protein	AT5G04830
TC120790.1	1.141312586	0.000120234	3480	0.41842	TC120790 homologue to UniRef100_A7PJQ9 Cluster: Chromosome chr12 scaffold_18, whole genome shotgun sequence; n=1; Vitis vinifera|Rep: Chromosome chr12 scaffold_18, whole genome shotgun sequence - Vitis vinifera (Grape), partial (43%)		VIT_12s0028g01160	GSVIVT01020806001	Transparent testa 12 protein	AT3G59030		vv50125Porters_cat_66_to_94	TT12
TC110830.1	1.140691908	5.81E-05	2760	0.16048	TC110830 UniRef100_A7PPB2 Cluster: Chromosome chr8 scaffold_23, whole genome shotgun sequence; n=1; Vitis vinifera|Rep: Chromosome chr8 scaffold_23, whole genome shotgun sequence - Vitis vinifera (Grape), complete
TC113067.1	1.140317627	3.65E-06	705	0.00257	TC113067 homologue to UniRef100_A7Q4M8 Cluster: Chromosome chr10 scaffold_50, whole genome shotgun sequence; n=1; Vitis vinifera|Rep: Chromosome chr10 scaffold_50, whole genome shotgun sequence - Vitis vinifera (Grape), complete	GO:0007399; nervous system development; ; B; RGD|3632~82.99~52 // GO:0016020; membrane; ; C; RGD|61922~82.99~55 // GO:0031402; sodium ion binding; ; M; RGD|3632~82.99~52 // GO:0005737; cytoplasm; ; C; SGD|S000000229~78.76~57 // GO:0009792; embryonic devel	VIT_10s0003g05020	GSVIVT01021666001	GTP-binding protein obg	AT1G30580			K03979
TC119936.1	1.139235324	1.37E-05	1539	0.02112	TC119936 UniRef100_A7PJ43 Cluster: Chromosome chr12 scaffold_18, whole genome shotgun sequence; n=1; Vitis vinifera|Rep: Chromosome chr12 scaffold_18, whole genome shotgun sequence - Vitis vinifera (Grape), partial (43%)		VIT_12s0028g03630	GSVIVT01020551001	Ubiquitin-conjugating enzyme E2 O	AT3G15355		vv24120Ubiquitin_mediated_proteolysis	K10581
TC105369.1	1.138470878	3.83E-06	723	0.00277	TC105369 UniRef100_A7P8I6 Cluster: Chromosome chr3 scaffold_8, whole genome shotgun sequence; n=1; Vitis vinifera|Rep: Chromosome chr3 scaffold_8, whole genome shotgun sequence - Vitis vinifera (Grape), complete	GO:0003674; molecular_function; ; M; TAIR|gene:2124778~86.59~96 // GO:0009306; protein secretion; ; B; TAIR|gene:2060953~90.59~95 // GO:0008565; protein transporter activity; ; M; TAIR|gene:2060953~90.59~95 // GO:0005739; mitochondrion; ; C; GR_protein|Q8	VIT_03s0038g03110	GSVIVT01023951001	ATSLY1	AT2G17980		vv30010Gibberellin_signaling	SLY1
CB349443.1	1.137577245	3.36E-06	664	0.00223	CB349443 homologue to UniRef100_A7PFX4 Cluster: Chromosome chr6 scaffold_15, whole genome shotgun sequence; n=1; Vitis vinifera|Rep: Chromosome chr6 scaffold_15, whole genome shotgun sequence - Vitis vinifera (Grape), partial (70%)	GO:0003746; translation elongation factor activity; ; M; TAIR|gene:2180805~86.13~61 // GO:0006414; translational elongation; ; B; TAIR|gene:2180805~86.13~61 // GO:0005853; eukaryotic translation elongation factor 1 complex; ; C; TAIR|gene:2180805~86.13~61	VIT_06s0009g02410	GSVIVT01037374001	Elongation factor 1-beta 1	AT5G19510			K03232
TC125562.1	1.136488706	0.002002967	7026	14.07284	TC125562 similar to UniRef100_A7Q1A7 Cluster: Chromosome chr10 scaffold_43, whole genome shotgun sequence; n=1; Vitis vinifera|Rep: Chromosome chr10 scaffold_43, whole genome shotgun sequence - Vitis vinifera (Grape), partial (84%)	GO:0042777; plasma membrane ATP synthesis coupled proton transport; ; B; UniProtKB|Q7NCR9~93.24~90 // GO:0045260; plasma membrane proton-transporting ATP synthase complex; ; C; UniProtKB|Q7NCR9~93.24~90 // GO:0016023; cytoplasmic membrane-bound vesicle; ;	VIT_10s0003g04310	GSVIVT01021581001	ATP synthase CF0 C chain	ATCG00140		vv10190Oxidative_phosphorylation vv10195Photosynthesis vv50131Primary_active_transporter_cat_A2_to_A4	K02110
TC116734.1	1.135893838	2.11E-05	1899	0.04006	TC116734 homologue to UniRef100_A7QW87 Cluster: Chromosome undetermined scaffold_200, whole genome shotgun sequence; n=1; Vitis vinifera|Rep: Chromosome undetermined scaffold_200, whole genome shotgun sequence - Vitis vinifera (Grape), complete	GO:0004866; endopeptidase inhibitor activity; ; M; TAIR|gene:2030922~86.96~59 // GO:0008150; biological_process; ; B; TAIR|gene:2030922~86.96~59
TC110258.1	1.135525343	0.000364616	4751	1.73229	TC110258 weakly similar to UniRef100_Q8L5H5 Cluster: Allergenic-related protein Pt2L4; n=1; Manihot esculenta|Rep: Allergenic-related protein Pt2L4 - Manihot esculenta (Cassava) (Manioc), partial (44%)
TC131904.1	1.13502077	6.58E-06	1019	0.00671	TC131904 homologue to UniRef100_A7PCY0 Cluster: Chromosome chr17 scaffold_12, whole genome shotgun sequence; n=1; Vitis vinifera|Rep: Chromosome chr17 scaffold_12, whole genome shotgun sequence - Vitis vinifera (Grape), partial (10%)		VIT_17s0000g08600	GSVIVT01007725001	Signal recognition particle receptor beta subunit	AT5G05670		vv23060Protein_export vv50132Primary_active_transporter_cat_A5_to_A8	K12272
TC112545.1	1.134685005	1.85E-05	1806	0.03342	TC112545 UniRef100_A7PIU7 Cluster: Chromosome chr13 scaffold_17, whole genome shotgun sequence; n=1; Vitis vinifera|Rep: Chromosome chr13 scaffold_17, whole genome shotgun sequence - Vitis vinifera (Grape), partial (42%)		VIT_09s0054g00520	GSVIVT01029582001	Membrane protein ycf1 (RF1)	ATCG01130
EE082664.1	1.133215765	3.95E-06	744	0.00294	EE082664 homologue to UniRef100_A5AKD8 Cluster: Peptidyl-prolyl cis-trans isomerase; n=1; Vitis vinifera|Rep: Peptidyl-prolyl cis-trans isomerase - Vitis vinifera (Grape), partial (96%)	GO:0005759; mitochondrial matrix; ; C; RGD|628670~79.61~74 // GO:0005575; cellular_component; ; C; ZFIN|ZDB-GENE-030131-7459~83.33~91 // GO:0030587; sorocarp development; ; B; dictyBase|DDB0216173~81.99~90 // GO:0006457; protein folding; ; B; TAIR|gene:21	VIT_18s0001g14400	GSVIVT01009919001	Peptidyl-prolyl cis-trans isomerase ROC5 (rotamase CYP 5)	AT4G34870			ROC5
TC121838.1	1.131290097	9.16E-06	1221	0.01118	TC121838 homologue to UniRef100_A7NUR7 Cluster: Chromosome chr18 scaffold_1, whole genome shotgun sequence; n=2; Vitis vinifera|Rep: Chromosome chr18 scaffold_1, whole genome shotgun sequence - Vitis vinifera (Grape), complete	GO:0016020; membrane; ; C; GR_protein|A3BZR0~84.95~60 // GO:0006863; purine transport; ; B; TAIR|gene:1005992016~87.93~83 // GO:0005345; purine transmembrane transporter activity; ; M; TAIR|gene:1005992016~87.93~83
TC124832.1	1.131131604	1.87E-05	1813	0.03398	TC124832 UniRef100_A7QL83 Cluster: Chromosome chr3 scaffold_117, whole genome shotgun sequence; n=1; Vitis vinifera|Rep: Chromosome chr3 scaffold_117, whole genome shotgun sequence - Vitis vinifera (Grape), partial (85%)		VIT_03s0091g01020	GSVIVT01037817001	Unknown protein	AT2G14680
TC107230.1	1.130859436	0.000213216	4093	0.87269	TC107230 UniRef100_Q6Q789 Cluster: Myb transcription factor; n=1; Vitis vinifera|Rep: Myb transcription factor - Vitis vinifera (Grape), complete	GO:0003677; DNA binding; ; M; TAIR|gene:504952899~84.47~51 // GO:0010026; trichome differentiation; ; B; TAIR|gene:3714998~92.41~58 // GO:0006355; regulation of transcription, DNA-dependent; ; B; TAIR|gene:2092819~92.41~58 // GO:0009845; seed germination;	VIT_08s0007g07230	GSVIVT01033418001	Myb domain protein 5	AT3G13540		vv60044MYB	MYB5_2
TC108529.1	1.130828277	5.12E-06	880	0.0045	TC108529 similar to UniRef100_A7QEG0 Cluster: Chromosome chr1 scaffold_84, whole genome shotgun sequence; n=1; Vitis vinifera|Rep: Chromosome chr1 scaffold_84, whole genome shotgun sequence - Vitis vinifera (Grape), partial (94%)	GO:0016020; membrane; ; C; GR_protein|A2WUP6~80.46~56 // GO:0003674; molecular_function; ; M; TAIR|gene:2205054~85.25~66 // GO:0005739; mitochondrion; ; C; GR_protein|A2WUP6~80.46~56 // GO:0016023; cytoplasmic membrane-bound vesicle; ; C; GR_protein|Q67WL	VIT_17s0000g05990	GSVIVT01008026001	ABA-responsive protein (HVA22a)	AT1G74520		vv30001ABA_signaling	HVA22A
FC069729.1	1.129409052	1.88E-05	1814	0.03412	FC069729 UniRef100_A5B118 Cluster: Fructose-bisphosphate aldolase; n=1; Vitis vinifera|Rep: Fructose-bisphosphate aldolase - Vitis vinifera (Grape), partial (55%)	GO:0007186; G-protein coupled receptor protein signaling pathway; ; B; RGD|1333952~76.47~52 // GO:0050911; detection of chemical stimulus involved in sensory perception of smell; ; B; RGD|1333952~76.47~52 // GO:0005575; cellular_component; ; C; ZFIN|ZDB-G	VIT_08s0007g03830	GSVIVT01033791001	fructose-bisphosphate aldolase cytoplasmic isozyme	AT5G03690		vv10010Glycolysis vv10030Pentose_phosphate vv10051Fructose_and_mannose_metabolism vv10710Carbon_fixation	E4_1_2_13
TC132154.1	1.128310468	7.37E-05	2986	0.22013	TC132154 UniRef100_A7PNQ5 Cluster: Chromosome chr8 scaffold_23, whole genome shotgun sequence; n=1; Vitis vinifera|Rep: Chromosome chr8 scaffold_23, whole genome shotgun sequence - Vitis vinifera (Grape), complete	GO:0005575; cellular_component; ; C; TAIR|gene:2185112~88.61~71 // GO:0008150; biological_process; ; B; TAIR|gene:2083558~88.55~91	VIT_08s0007g00740	GSVIVT01034132001	Hsp70-interacting protein	AT3G09350		vv24141Protein_processing_in_endoplasmic_reticulum	K09562
TC123183.1	1.127677162	1.69E-06	431	0.00073	TC123183 UniRef100_A7PIU7 Cluster: Chromosome chr13 scaffold_17, whole genome shotgun sequence; n=1; Vitis vinifera|Rep: Chromosome chr13 scaffold_17, whole genome shotgun sequence - Vitis vinifera (Grape), partial (15%)		VIT_13s0019g01430	GSVIVT01016537001	Heat shock protein 70	AT5G02500		vv23040Spliceosome vv24141Protein_processing_in_endoplasmic_reticulum vv50101Channels_and_pores	K03283
EE075170.1	1.127056814	6.68E-06	1039	0.00694	EE075170 homologue to UniRef100_A5B118 Cluster: Fructose-bisphosphate aldolase; n=1; Vitis vinifera|Rep: Fructose-bisphosphate aldolase - Vitis vinifera (Grape), partial (60%)	GO:0005575; cellular_component; ; C; TAIR|gene:3439492~82.86~59 // GO:0005740; mitochondrial envelope; ; C; TAIR|gene:2085140~89.05~56 // GO:0018991; oviposition; ; B; WB|WBGene00017166~73.33~64 // GO:0004332; fructose-bisphosphate aldolase activity; 4.1.	VIT_08s0007g03830	GSVIVT01033791001	fructose-bisphosphate aldolase cytoplasmic isozyme	AT5G03690		vv10010Glycolysis vv10030Pentose_phosphate vv10051Fructose_and_mannose_metabolism vv10710Carbon_fixation	E4_1_2_13
TC119967.1	1.122241799	3.33E-05	2259	0.07516	TC119967 UniRef100_A7Q4M8 Cluster: Chromosome chr10 scaffold_50, whole genome shotgun sequence; n=1; Vitis vinifera|Rep: Chromosome chr10 scaffold_50, whole genome shotgun sequence - Vitis vinifera (Grape), partial (66%)
TC130227.1	1.119591574	4.52E-06	811	0.00367	TC130227		VIT_02s0241g00040	GSVIVT01004905001	Cyclobutane pyrimidine dimer photolyase	AT1G12370			E4_1_99_3
TC115144.1	1.117604576	4.48E-05	2487	0.11144	TC115144 homologue to UniRef100_A2ICC8 Cluster: Flavanone 3-hydroxylase; n=1; Vitis vinifera|Rep: Flavanone 3-hydroxylase - Vitis vinifera (Grape), partial (71%)		VIT_04s0023g03370	GSVIVT01018781001	Flavonone- 3-hydroxylase	AT3G51240		vv10941Flavonoid_biosynthesis	E1_14_11_9
TC113105.1	1.116750251	1.23E-05	1464	0.01799	TC113105 homologue to UniRef100_A7P8B8 Cluster: Chromosome chr3 scaffold_8, whole genome shotgun sequence; n=1; Vitis vinifera|Rep: Chromosome chr3 scaffold_8, whole genome shotgun sequence - Vitis vinifera (Grape), partial (79%)	GO:0016585; chromatin remodeling complex; ; C; TAIR|gene:3356342~79.17~51 // GO:0009909; regulation of flower development; ; B; TAIR|gene:3356342~79.17~51 // GO:0003674; molecular_function; ; M; TAIR|gene:2059855~86.36~69 // GO:0048316; seed development;	VIT_03s0038g02430	GSVIVT01024023001	WD-40 repeat protein (MSI3)	AT4G35050		vv50133Primary_active_transporter_cat_A9_to_A18	MSI3
TC108627.1	1.116685138	3.10E-05	2198	0.06824	TC108627 similar to UniRef100_P82869 Cluster: Peptidyl-prolyl cis-trans isomerase CYP37, chloroplast precursor; n=1; Arabidopsis thaliana|Rep: Peptidyl-prolyl cis-trans isomerase CYP37, chloroplast precursor - Arabidopsis thaliana (Mouse-ear cress), parti	GO:0009536; plastid; ; C; GR_protein|A2YMQ2~90.73~55	VIT_19s0014g03330	GSVIVT01014408001	Peptidyl-prolyl cis-trans isomerase TLP38, chloroplast	AT3G15520			K01802
EV230516.1	1.116116904	7.92E-06	1126	0.00892	EV230516	GO:0005575; cellular_component; ; C; TAIR|gene:3692369~77.37~64 // GO:0003674; molecular_function; ; M; TAIR|gene:3692369~77.37~64	VIT_01s0011g04230	GSVIVT01011822001	Ubiquitin family	AT1G68185
TC118489.1	1.115258681	1.03E-05	1312	0.01357	TC118489 similar to UniRef100_A7QD05 Cluster: Chromosome undetermined scaffold_79, whole genome shotgun sequence; n=1; Vitis vinifera|Rep: Chromosome undetermined scaffold_79, whole genome shotgun sequence - Vitis vinifera (Grape), partial (87%)	GO:0009767; photosynthetic electron transport; ; B; UniProtKB|P58246~77.42~84 // GO:0009536; plastid; ; C; GR_protein|P0C393~87.10~100 // GO:0016023; cytoplasmic membrane-bound vesicle; ; C; GR_protein|Q69VC5~83.87~100
TC132333.1	1.11507702	1.78E-05	1793	0.032	TC132333 UniRef100_A7NW56 Cluster: Chromosome chr5 scaffold_2, whole genome shotgun sequence; n=1; Vitis vinifera|Rep: Chromosome chr5 scaffold_2, whole genome shotgun sequence - Vitis vinifera (Grape), partial (12%)		VIT_05s0020g01580	GSVIVT01017767001	CBS	AT1G09020
TC137092.1	1.112512581	2.45E-05	2017	0.04942	TC137092 homologue to UniRef100_A7PQK8 Cluster: Chromosome chr6 scaffold_25, whole genome shotgun sequence; n=1; Vitis vinifera|Rep: Chromosome chr6 scaffold_25, whole genome shotgun sequence - Vitis vinifera (Grape), partial (25%)		VIT_06s0061g01120	GSVIVT01031418001	UDP-D-apiose/UDP-D-xylose synthase	AT1G08200		vv10500Starch_and_sucrose_metabolism vv10520Nucleotide_sugars_metabolism	E4_1_1_35
TC111913.1	1.111054767	4.70E-06	827	0.00388	TC111913 homologue to UniRef100_A7QXK7 Cluster: Chromosome undetermined scaffold_225, whole genome shotgun sequence; n=2; Vitis vinifera|Rep: Chromosome undetermined scaffold_225, whole genome shotgun sequence - Vitis vinifera (Grape), partial (98%)	GO:0005783; endoplasmic reticulum; ; C; TAIR|gene:2005544~86.88~96 // GO:0009813; flavonoid biosynthetic process; ; B; UniProtKB|Q8SAS8~77.81~76 // GO:0009629; response to gravity; ; B; TAIR|gene:2159097~86.88~96 // GO:0009705; membrane of vacuole with ce
TC132565.1	1.110240639	4.05E-05	2392	0.09693	TC132565 similar to UniRef100_Q47522 Cluster: LacZ protein; n=1; Escherichia coli|Rep: LacZ protein - Escherichia coli, partial (64%)		VIT_18s0001g10480	GSVIVT01009490001	Unknown protein	AT5G42900
TC128215.1	1.108755773	3.34E-06	657	0.00219	TC128215 UniRef100_A7PBA3 Cluster: Chromosome chr16 scaffold_10, whole genome shotgun sequence; n=1; Vitis vinifera|Rep: Chromosome chr16 scaffold_10, whole genome shotgun sequence - Vitis vinifera (Grape), complete	GO:0009536; plastid; ; C; GR_protein|A2XLC7~82.27~67 // GO:0008150; biological_process; ; B; TAIR|gene:2148969~86.63~78 // GO:0003676; nucleic acid binding; ; M; TAIR|gene:2148969~86.63~78
TC107712.1	1.108134541	5.32E-05	2660	0.14162	TC107712 UniRef100_A7PBB8 Cluster: Chromosome chr16 scaffold_10, whole genome shotgun sequence; n=1; Vitis vinifera|Rep: Chromosome chr16 scaffold_10, whole genome shotgun sequence - Vitis vinifera (Grape), partial (54%)		VIT_16s0039g02040	GSVIVT01024400001	4-coumarate-CoA ligase 3	AT1G65060		vv10940Phenylpropanoid_biosynthesis vv50104Group_translocators	E6_2_1_12
TC131744.1	1.10689623	7.35E-06	1096	0.00805	TC131744 similar to UniRef100_Q7XAU6 Cluster: Class IV chitinase; n=1; Vitis vinifera|Rep: Class IV chitinase - Vitis vinifera (Grape), partial (16%)		VIT_05s0094g00350	GSVIVT01038125001	Chitinase class IV	AT3G54420		vv10530Aminosugars_metabolism	E3_2_1_14
TC110266.1	1.105580432	2.94E-06	617	0.00182	TC110266 UniRef100_A7NWV6 Cluster: Chromosome chr5 scaffold_2, whole genome shotgun sequence; n=2; core eudicotyledons|Rep: Chromosome chr5 scaffold_2, whole genome shotgun sequence - Vitis vinifera (Grape), complete	GO:0005634; nucleus; ; C; TAIR|gene:2150767~100.00~100 // GO:0000398; nuclear mRNA splicing, via spliceosome; ; B; SGD|S000006286~80.00~94 // GO:0003824; catalytic activity; ; M; TAIR|gene:2150767~100.00~100 // GO:0005737; cytoplasm; ; C; TAIR|gene:215076
TC108706.1	1.104759569	9.58E-05	3265	0.31295	TC108706 UniRef100_A7PH23 Cluster: Chromosome chr17 scaffold_16, whole genome shotgun sequence; n=1; Vitis vinifera|Rep: Chromosome chr17 scaffold_16, whole genome shotgun sequence - Vitis vinifera (Grape), partial (98%)	GO:0008135; translation factor activity, nucleic acid binding; ; M; TAIR|gene:1009021110~93.43~80 // GO:0000184; mRNA catabolic process, nonsense-mediated decay; ; B; UniProtKB|P15170~87.45~54 // GO:0005622; intracellular; ; C; UniProtKB|P15170~87.45~54 /	VIT_17s0000g02860	GSVIVT01008382001	G1 to S phase transition protein	AT1G18070		vv23015mRNA_surveillance_pathway	K03267
TC115882.1	1.104261984	9.03E-05	3214	0.29037	TC115882 UniRef100_A7NZN9 Cluster: Chromosome chr6 scaffold_3, whole genome shotgun sequence; n=1; Vitis vinifera|Rep: Chromosome chr6 scaffold_3, whole genome shotgun sequence - Vitis vinifera (Grape), partial (50%)		VIT_06s0004g02380	GSVIVT01025239001	Cinnamyl alcohol dehydrogenase	AT5G19440		vv10940Phenylpropanoid_biosynthesis	E1_1_1_195
TC116255.1	1.102370363	0.000443373	4979	2.20755	TC116255 UniRef100_A7Q0F5 Cluster: Chromosome chr7 scaffold_42, whole genome shotgun sequence; n=1; Vitis vinifera|Rep: Chromosome chr7 scaffold_42, whole genome shotgun sequence - Vitis vinifera (Grape), complete	GO:0005575; cellular_component; ; C; TAIR|gene:1005714059~89.76~71 // GO:0003824; catalytic activity; ; M; GR_protein|Q8SAY9~79.53~51 // GO:0004301; epoxide hydrolase activity; 3.3.2.10; M; TAIR|gene:2078066~82.27~66	VIT_07s0005g00700	GSVIVT01028037001	Epoxide hydrolase	AT4G02340			E3_3_2_10
TC112989.1	1.101047884	2.18E-06	519	0.00113	TC112989 UniRef100_A7PMP6 Cluster: Ubiquitin carrier protein; n=1; Vitis vinifera|Rep: Ubiquitin carrier protein - Vitis vinifera (Grape), complete	GO:0006338; chromatin remodeling; ; B; GeneDB_Spombe|SPAC18B11.07c~85.23~99 // GO:0005737; cytoplasm; ; C; SGD|S000005866~72.73~56 // GO:0016874; ligase activity; 6; M; MGI|MGI:1920568~75.90~56 // GO:0005515; protein binding; ; M; UniProtKB|Q9Y2X8~75.90~5	VIT_14s0108g00140	GSVIVT01011359001	Ubiquitin-conjugating enzyme E2 A	AT2G02760		vv24120Ubiquitin_mediated_proteolysis	K10573
TC129990.1	1.099621031	0.000161245	3804	0.61338	TC129990 UniRef100_A7PPB2 Cluster: Chromosome chr8 scaffold_23, whole genome shotgun sequence; n=1; Vitis vinifera|Rep: Chromosome chr8 scaffold_23, whole genome shotgun sequence - Vitis vinifera (Grape), partial (64%)		VIT_08s0007g03040	GSVIVT01033875001	E8 protein	AT5G59530		vv30008Ethylene_signaling	E8
TC115105.1	1.099312824	2.17E-06	513	0.00111	TC115105 UniRef100_A7P669 Cluster: Chromosome chr4 scaffold_6, whole genome shotgun sequence; n=1; Vitis vinifera|Rep: Chromosome chr4 scaffold_6, whole genome shotgun sequence - Vitis vinifera (Grape), partial (47%)		VIT_04s0008g06890	GSVIVT01035993001	Solute carrier family 35	AT4G32140		vv50122Porters_cat_7_to_17	SCF35
TC124326.1	1.099247804	4.16E-05	2425	0.10083	TC124326 homologue to UniRef100_A7QFV4 Cluster: Chromosome undetermined scaffold_89, whole genome shotgun sequence; n=1; Vitis vinifera|Rep: Chromosome undetermined scaffold_89, whole genome shotgun sequence - Vitis vinifera (Grape), partial (35%)
TC112505.1	1.099138635	0.000144232	3678	0.53049	TC112505 UniRef100_Q0ZJ20 Cluster: Photosystem I P700 chlorophyll a apoprotein A1; n=1; Vitis vinifera|Rep: Photosystem I P700 chlorophyll a apoprotein A1 - Vitis vinifera (Grape), complete	GO:0016020; membrane; ; C; GR_protein|Q7XK10~100.00~100 // GO:0009536; plastid; ; C; GR_protein|Q2F6M2~100.00~100 // GO:0030094; plasma membrane-derived photosystem I; ; C; UniProtKB|Q9L4N4~87.66~72 // GO:0015979; photosynthesis; ; B; UniProtKB|Q9L4N4~87.
TC127949.1	1.098821384	1.49E-05	1604	0.02386	TC127949 homologue to UniRef100_A7PHN6 Cluster: Ubiquitin carrier protein; n=1; Vitis vinifera|Rep: Ubiquitin carrier protein - Vitis vinifera (Grape), partial (62%)	GO:0005575; cellular_component; ; C; TAIR|gene:3440668~87.18~61 // GO:0006511; ubiquitin-dependent protein catabolic process; ; B; TAIR|gene:3440668~87.18~61 // GO:0006464; protein modification process; ; B; GR_protein|Q8S1Y5~87.93~59 // GO:0006512; ubiqu	VIT_17s0000g00610	GSVIVT01008615001	Ubiquitin-conjugating enzyme 26 UBC27	AT5G50870		vv24120Ubiquitin_mediated_proteolysis	K04649
TC108988.1	1.097794449	0.00014633	3698	0.54113	TC108988	GO:0009505; cellulose and pectin-containing cell wall; ; C; TAIR|gene:3698760~85.75~73 // GO:0006508; proteolysis; ; B; TAIR|gene:2031224~78.60~50 // GO:0004194; pepsin A activity; 3.4.23.1; M; TAIR|gene:2031224~78.60~50 // GO:0016023; cytoplasmic membran	VIT_15s0046g00360	GSVIVT01027158001	Aspartyl protease	AT1G01300			E3_4_23_x
TC130535.1	1.096948755	2.16E-06	512	0.00111	TC130535 UniRef100_A7PNK2 Cluster: Chromosome chr8 scaffold_23, whole genome shotgun sequence; n=1; Vitis vinifera|Rep: Chromosome chr8 scaffold_23, whole genome shotgun sequence - Vitis vinifera (Grape), partial (13%)		VIT_08s0007g00060	GSVIVT01034203001	5-oxoprolinase	AT5G37830		vv10480Glutathione_metabolism	E3_5_2_9
TC112463.1	1.096850263	1.45E-05	1577	0.0228	TC112463 UniRef100_A7P9D6 Cluster: N-acetyl-gamma-glutamyl-phosphate reductase; n=1; Vitis vinifera|Rep: N-acetyl-gamma-glutamyl-phosphate reductase - Vitis vinifera (Grape), partial (86%)	GO:0009536; plastid; ; C; GR_protein|A3AKF8~87.10~76	VIT_03s0063g01110	GSVIVT01031808001	N-acetyl-gamma-glutamyl-phosphate reductase, chloroplast precursor	AT2G19940		vv10220Urea_cycle_and_metabolism_of_amino_groups	E1_2_1_38
TC109061.1	1.096634574	2.18E-06	515	0.00112	TC109061 similar to UniRef100_A7QMG9 Cluster: Chromosome chr19 scaffold_126, whole genome shotgun sequence; n=1; Vitis vinifera|Rep: Chromosome chr19 scaffold_126, whole genome shotgun sequence - Vitis vinifera (Grape), complete	GO:0016020; membrane; ; C; GR_protein|Q7XLC5~89.16~96	VIT_01s0011g01520	GSVIVT01012113001	Peroxisomal 2,4-dienoyl-CoA reductase	AT3G12800		vv10062Fatty_acid_elongation_in_mitochondria vv44146Peroxisome	E1_3_1_34
TC124480.1	1.096077252	2.06E-06	491	0.00101	TC124480 UniRef100_A7QBK2 Cluster: Chromosome chr13 scaffold_74, whole genome shotgun sequence; n=1; Vitis vinifera|Rep: Chromosome chr13 scaffold_74, whole genome shotgun sequence - Vitis vinifera (Grape), partial (20%)		VIT_13s0074g00310	GSVIVT01034691001	Translation initiation factor eIF-2 gamma subunit	AT1G04170		vv23013RNA_transport	K03242
GR905340.1	1.094822317	5.77E-05	2753	0.15885	GR905340 homologue to UniRef100_A3FMH0 Cluster: Glyceraldehyde-3-phosphate dehydogenase; n=1; Beta vulgaris|Rep: Glyceraldehyde-3-phosphate dehydogenase - Beta vulgaris (Sugar beet), partial (47%)	GO:0006979; response to oxidative stress; ; B; TAIR|gene:3435846~99.16~95 // GO:0005829; cytosol; ; C; TAIR|gene:3435846~99.16~95 // GO:0006094; gluconeogenesis; ; B; TAIR|gene:3435846~99.16~95 // GO:0006096; glycolysis; ; B; TAIR|gene:3435846~99.16~95 //
TC114853.1	1.093722783	9.64E-06	1259	0.01214	TC114853 homologue to UniRef100_A7P371 Cluster: Chromosome chr1 scaffold_5, whole genome shotgun sequence; n=1; Vitis vinifera|Rep: Chromosome chr1 scaffold_5, whole genome shotgun sequence - Vitis vinifera (Grape), partial (51%)		VIT_01s0011g03400	GSVIVT01011908001	Proton-dependent oligopeptide transport (POT) family protein	AT1G68570		vv50122Porters_cat_7_to_17	POT
TC106960.1	1.093623008	0.000132674	3585	0.47564	TC106960 UniRef100_A7PBB8 Cluster: Chromosome chr16 scaffold_10, whole genome shotgun sequence; n=1; Vitis vinifera|Rep: Chromosome chr16 scaffold_10, whole genome shotgun sequence - Vitis vinifera (Grape), partial (83%)		VIT_16s0039g02040	GSVIVT01024400001	4-coumarate-CoA ligase 3	AT1G65060		vv10940Phenylpropanoid_biosynthesis vv50104Group_translocators	E6_2_1_12
EE107852.1	1.093202249	4.66E-05	2531	0.11787	EE107852 UniRef100_A5AGM9 Cluster: Elongation factor 1-alpha; n=2; Vitis vinifera|Rep: Elongation factor 1-alpha - Vitis vinifera (Grape), partial (18%)	GO:0005575; cellular_component; ; C; TAIR|gene:2014740~86.96~66 // GO:0003746; translation elongation factor activity; ; M; TAIR|gene:2014740~86.96~66 // GO:0006414; translational elongation; ; B; TAIR|gene:2014740~86.96~66	VIT_13s0019g03920	GSVIVT01016317001	Elongation factor 1-alpha 1	AT5G60390		vv23013RNA_transport	K03231
TC122628.1	1.092820498	2.67E-05	2083	0.05552	TC122628 homologue to UniRef100_A7QAB2 Cluster: Chromosome undetermined scaffold_70, whole genome shotgun sequence; n=1; Vitis vinifera|Rep: Chromosome undetermined scaffold_70, whole genome shotgun sequence - Vitis vinifera (Grape), partial (58%)		VIT_07s0005g06340	GSVIVT01028640001	Cyclin dependent kinase inhibitor KIP-related protein 3	AT5G48820		vv44110Cell_cycle	KRP3
TC135853.1	1.09230519	1.90E-06	458	0.00087	TC135853 UniRef100_A7P1J2 Cluster: Chromosome chr19 scaffold_4, whole genome shotgun sequence; n=1; Vitis vinifera|Rep: Chromosome chr19 scaffold_4, whole genome shotgun sequence - Vitis vinifera (Grape), complete	GO:0005575; cellular_component; ; C; TAIR|gene:2123993~90.76~100 // GO:0003674; molecular_function; ; M; TAIR|gene:2170821~74.53~64 // GO:0016023; cytoplasmic membrane-bound vesicle; ; C; GR_protein|Q10D21~80.61~51 // GO:0008150; biological_process; ; B;	VIT_19s0014g03130	GSVIVT01014386001	Stem-specific protein TSJT1	AT4G27450
TC105576.1	1.092151146	4.84E-06	845	0.00409	TC105576 homologue to UniRef100_A7Q985 Cluster: Chromosome chr19 scaffold_66, whole genome shotgun sequence; n=1; Vitis vinifera|Rep: Chromosome chr19 scaffold_66, whole genome shotgun sequence - Vitis vinifera (Grape), complete	GO:0047631; ADP-ribose diphosphatase activity; 3.6.1.13; M; TAIR|gene:1009022183~83.33~53 // GO:0008152; metabolic process; ; B; TAIR|gene:1009022183~83.33~53 // GO:0005829; cytosol; ; C; TAIR|gene:1009022183~83.33~53 // GO:0051287; NAD binding; ; M; TAIR	VIT_19s0015g00550	GSVIVT01014685001	Nudix hydrolase 10	AT4G25434
TC109065.1	1.090999447	0.000312473	4556	1.42363	TC109065 UniRef100_A7NYZ1 Cluster: Chromosome chr6 scaffold_3, whole genome shotgun sequence; n=1; Vitis vinifera|Rep: Chromosome chr6 scaffold_3, whole genome shotgun sequence - Vitis vinifera (Grape), partial (50%)	GO:0003674; molecular_function; ; M; TAIR|gene:2200624~84.25~51 // GO:0005199; structural constituent of cell wall; ; M; TAIR|gene:3353325~84.25~51 // GO:0009505; cellulose and pectin-containing cell wall; ; C; TAIR|gene:3353325~84.25~51 // GO:0009826; un	VIT_06s0004g04860	GSVIVT01024946001	Alpha-expansin 6 precursor	AT2G39700		vv30003Auxin_signaling	EXPA6
TC119098.1	1.090898298	1.68E-05	1732	0.02902	TC119098 UniRef100_A7Q2N8 Cluster: Chromosome chr1 scaffold_46, whole genome shotgun sequence; n=1; Vitis vinifera|Rep: Chromosome chr1 scaffold_46, whole genome shotgun sequence - Vitis vinifera (Grape), complete	GO:0004364; glutathione transferase activity; 2.5.1.18; M; TAIR|gene:2012757~82.14~74 // GO:0009407; toxin catabolic process; ; B; TAIR|gene:3353106~82.14~74 // GO:0005737; cytoplasm; ; C; TAIR|gene:3353106~82.14~74	VIT_01s0026g01330	GSVIVT01020103001	Glutathione S-transferase 29 GSTU18	AT1G10360		vv10480Glutathione_metabolism	E2_5_1_18_GSTU18
TC113885.1	1.090551174	8.78E-06	1193	0.01047	TC113885 UniRef100_A7QEU4 Cluster: Chromosome chr16 scaffold_86, whole genome shotgun sequence; n=1; Vitis vinifera|Rep: Chromosome chr16 scaffold_86, whole genome shotgun sequence - Vitis vinifera (Grape), partial (91%)	GO:0004601; peroxidase activity; 1.11.1.7; M; GR_protein|Q9LGU0~75.74~50 // GO:0016023; cytoplasmic membrane-bound vesicle; ; C; GR_protein|A3C6V1~84.87~52 // GO:0005739; mitochondrion; ; C; GR_protein|A2XH50~78.79~52	VIT_16s0098g00820	GSVIVT01038659001	Peroxidase 3	AT1G05260		vv10360Phenylalanine_metabolism vv10680Methane_metabolism	E1_11_1_7
TC117245.1	1.090489631	1.04E-05	1314	0.01363	TC117245 UniRef100_A7Q5S1 Cluster: Chromosome chr14 scaffold_54, whole genome shotgun sequence; n=1; Vitis vinifera|Rep: Chromosome chr14 scaffold_54, whole genome shotgun sequence - Vitis vinifera (Grape), partial (25%)		VIT_14s0030g01250	GSVIVT01021908001	HASTY	AT3G05040		vv23013RNA_transport vv30009Flower_development	K14289
TC105017.1	1.090424636	5.41E-05	2691	0.14564	TC105017 UniRef100_Q9FZ00 Cluster: Alcohol dehydrogenase 3; n=1; Vitis vinifera|Rep: Alcohol dehydrogenase 3 - Vitis vinifera (Grape), complete	GO:0008270; zinc ion binding; ; M; GR_protein|Q9M6V8~89.64~98 // GO:0004024; alcohol dehydrogenase activity, zinc-dependent; 1.1.1.1; M; GR_protein|Q9M6V8~89.64~98	VIT_18s0001g15450	GSVIVT01010027001	Alcohol dehydrogenase 3	AT1G77120	ADH1 (ALCOHOL DEHYDROGENASE 1); alcohol dehydrogenase	vv10010Glycolysis vv10071Fatty_acid_metabolism vv10350Tyrosine_metabolism	E1_1_1_1
TC110513.1	1.090062995	6.69E-06	1042	0.00697	TC110513 UniRef100_A7PX39 Cluster: Chromosome chr12 scaffold_36, whole genome shotgun sequence; n=1; Vitis vinifera|Rep: Chromosome chr12 scaffold_36, whole genome shotgun sequence - Vitis vinifera (Grape), partial (93%)	GO:0010134; sulfate assimilation via adenylyl sulfate reduction; 1.8.99.2; B; TIGR_CMR|PFL_1854~85.48~51 // GO:0004604; phosphoadenylyl-sulfate reductase (thioredoxin) activity; 1.8.4.8; M; TIGR_CMR|MCA_2468~86.67~50 // GO:0019379; sulfate assimilation, p	VIT_12s0059g00760	GSVIVT01030440001	Adenosine 5' phosphosulfate reductase	AT4G21990		vv10920Sulfur_metabolism	E1_8_4_9
TC116459.1	1.089656599	1.33E-05	1525	0.02034	TC116459 UniRef100_A7Q2Y3 Cluster: Chromosome chr12 scaffold_47, whole genome shotgun sequence; n=1; Vitis vinifera|Rep: Chromosome chr12 scaffold_47, whole genome shotgun sequence - Vitis vinifera (Grape), partial (42%)		VIT_12s0057g01200	GSVIVT01030112001	Acetyl-CoA acetyltransferase, cytosolic 1	AT5G48230		vv10071Fatty_acid_metabolism vv10072Synthesis_and_degradation_of_ketone_bodies vv10280Valine_leucine_and_isoleucine_degradation vv10380Tryptophan_metabolism vv10620Pyruvate_metabolism vv10650Butanoate_metabolism	E2_3_1_9
TC131212.1	1.087550302	0.000332807	4639	1.54389	TC131212 UniRef100_A7QJR6 Cluster: Chromosome undetermined scaffold_107, whole genome shotgun sequence; n=1; Vitis vinifera|Rep: Chromosome undetermined scaffold_107, whole genome shotgun sequence - Vitis vinifera (Grape), partial (33%)		VIT_04s0069g00860	GSVIVT01033177001	Sarcosine oxidase	AT2G24580		vv10260Glycine_serine_and_threonine_metabolism	E1_5_3_1
TC105563.1	1.087530672	2.02E-05	1867	0.03773	TC105563 UniRef100_A7Q6I1 Cluster: Chromosome chr11 scaffold_56, whole genome shotgun sequence; n=1; Vitis vinifera|Rep: Chromosome chr11 scaffold_56, whole genome shotgun sequence - Vitis vinifera (Grape), complete	GO:0016762; xyloglucan:xyloglucosyl transferase activity; 2.4.1.207; M; TAIR|gene:2128935~88.11~84 // GO:0016023; cytoplasmic membrane-bound vesicle; ; C; GR_protein|Q01KK4~75.00~51 // GO:0005737; cytoplasm; ; C; TAIR|gene:2174571~86.04~78 // GO:0016798;	VIT_11s0052g01250	GSVIVT01029167001	Xyloglucan endotransglucosylase/hydrolase 23	AT4G25810		vv40006Cell_wall	E2_4_1_207
EE090451.1	1.086227118	1.90E-06	461	0.00088	EE090451 homologue to UniRef100_A7PIU7 Cluster: Chromosome chr13 scaffold_17, whole genome shotgun sequence; n=1; Vitis vinifera|Rep: Chromosome chr13 scaffold_17, whole genome shotgun sequence - Vitis vinifera (Grape), partial (26%)	GO:0016323; basolateral plasma membrane; ; C; RGD|2840~80.79~66 // GO:0043154; negative regulation of caspase activity; ; B; RGD|2840~80.79~66 // GO:0006986; response to unfolded protein; ; B; RGD|2840~80.79~66 // GO:0005783; endoplasmic reticulum; ; C; R
TC105503.1	1.085638388	3.30E-05	2257	0.07451	TC105503 homologue to UniRef100_A7QGT2 Cluster: Enolase; n=1; Vitis vinifera|Rep: Enolase - Vitis vinifera (Grape), partial (51%)	GO:0005740; mitochondrial envelope; ; C; TAIR|gene:2044850~93.39~51 // GO:0005634; nucleus; ; C; TAIR|gene:1005835135~93.39~51 // GO:0004634; phosphopyruvate hydratase activity; 4.2.1.11; M; TAIR|gene:1005835135~93.39~51 // GO:0009409; response to cold; ;
TC117877.1	1.085592832	1.14E-05	1406	0.01604	TC117877 UniRef100_A7PKM0 Cluster: Chromosome chr7 scaffold_20, whole genome shotgun sequence; n=1; Vitis vinifera|Rep: Chromosome chr7 scaffold_20, whole genome shotgun sequence - Vitis vinifera (Grape), partial (52%)		VIT_07s0031g03060	GSVIVT01022410001	NSL1 (necrotic spotted lesions 1)	AT4G24290
TC120988.1	1.084917171	1.32E-05	1518	0.0201	TC120988 UniRef100_Q7XAU7 Cluster: Thaumatin-like protein; n=1; Vitis vinifera|Rep: Thaumatin-like protein - Vitis vinifera (Grape), complete	GO:0005739; mitochondrion; ; C; GR_protein|A2XKB9~86.84~69 // GO:0016023; cytoplasmic membrane-bound vesicle; ; C; GR_protein|O04364~85.51~58
TC105122.1	1.084510537	3.64E-05	2319	0.08442	TC105122 similar to UniRef100_Q3HVL5 Cluster: NADPH quinone oxidoreductase-like protein; n=1; Solanum tuberosum|Rep: NADPH quinone oxidoreductase-like protein - Solanum tuberosum (Potato), complete	GO:0005575; cellular_component; ; C; TAIR|gene:3438583~86.38~99 // GO:0008270; zinc ion binding; ; M; TIGR_CMR|SPO_0231~71.58~58 // GO:0004024; alcohol dehydrogenase activity, zinc-dependent; 1.1.1.1; M; TIGR_CMR|SPO_0231~71.58~58 // GO:0006113; fermentat	VIT_00s0301g00170	GSVIVT01005847001	NADPH quinone oxidoreductase-like protein	AT4G21580		vv10740Riboflavin_metabolism	E1_6_5_5
TC131754.1	1.08276782	1.54E-05	1651	0.02544	TC131754 homologue to UniRef100_A7QKG5 Cluster: Chromosome chr2 scaffold_112, whole genome shotgun sequence; n=1; Vitis vinifera|Rep: Chromosome chr2 scaffold_112, whole genome shotgun sequence - Vitis vinifera (Grape), partial (32%)
TC125818.1	1.082060002	5.69E-06	949	0.0054	TC125818		VIT_10s0116g01660	GSVIVT01012713001 GSVIVT01012714001	Lactoylglutathione lyase	AT1G11840		vv10620Pyruvate_metabolism	E4_4_1_5
TC112122.1	1.081593166	7.62E-06	1112	0.00848	TC112122 UniRef100_A7NVE0 Cluster: Chromosome chr18 scaffold_1, whole genome shotgun sequence; n=1; Vitis vinifera|Rep: Chromosome chr18 scaffold_1, whole genome shotgun sequence - Vitis vinifera (Grape), partial (22%)		VIT_18s0001g02700	GSVIVT01008862001	Chlorophyll a oxygenase (CAO)	AT1G44446		vv10860Porphyrin_and_chlorophyll_metabolism vv50133Primary_active_transporter_cat_A9_to_A18	E1_13_12_14
TC119808.1	1.081089662	4.53E-05	2501	0.11341	TC119808 UniRef100_Q9FZ00 Cluster: Alcohol dehydrogenase 3; n=1; Vitis vinifera|Rep: Alcohol dehydrogenase 3 - Vitis vinifera (Grape), partial (47%)		VIT_18s0001g15450	GSVIVT01010027001	Alcohol dehydrogenase 3	AT1G77120		vv10010Glycolysis vv10071Fatty_acid_metabolism vv10350Tyrosine_metabolism	E1_1_1_1
TC117990.1	1.080457481	8.75E-05	3192	0.27942	TC117990 homologue to UniRef100_A7QZ22 Cluster: Chromosome chr17 scaffold_263, whole genome shotgun sequence; n=1; Vitis vinifera|Rep: Chromosome chr17 scaffold_263, whole genome shotgun sequence - Vitis vinifera (Grape), partial (37%)		VIT_17s0000g10190	GSVIVT01007544001	Histone acetyltransferase ELP3	AT5G50320		vv60082GNAT	K07739_1
TC123228.1	1.079004883	3.64E-06	701	0.00255	TC123228 UniRef100_A7PS17 Cluster: Chromosome chr14 scaffold_27, whole genome shotgun sequence; n=1; Vitis vinifera|Rep: Chromosome chr14 scaffold_27, whole genome shotgun sequence - Vitis vinifera (Grape), complete	GO:0008150; biological_process; ; B; TAIR|gene:3698832~92.76~97 // GO:0005737; cytoplasm; ; C; TAIR|gene:3698832~92.76~97	VIT_14s0060g02270	GSVIVT01031135001	Translationally-controlled tumor protein	AT3G16640			TCTP
TC120939.1	1.078778215	5.54E-06	936	0.00519	TC120939 UniRef100_A7PI48 Cluster: Chromosome chr13 scaffold_17, whole genome shotgun sequence; n=1; Vitis vinifera|Rep: Chromosome chr13 scaffold_17, whole genome shotgun sequence - Vitis vinifera (Grape), partial (72%)	GO:0005575; cellular_component; ; C; TAIR|gene:2150244~86.58~70 // GO:0005634; nucleus; ; C; UniProtKB|P83215~93.33~62 // GO:0003677; DNA binding; ; M; UniProtKB|P83215~93.33~62 // GO:0006334; nucleosome assembly; ; B; UniProtKB|P83215~93.33~62 // GO:0003	VIT_13s0019g04260	GSVIVT01016280001	Monoglyceride lipase	AT5G19290		vv10561Glycerolipid_metabolism	E3_1_1_23
TC113849.1	1.078433459	5.13E-05	2619	0.13444	TC113849 homologue to UniRef100_A7QRU4 Cluster: Chromosome chr13 scaffold_152, whole genome shotgun sequence; n=1; Vitis vinifera|Rep: Chromosome chr13 scaffold_152, whole genome shotgun sequence - Vitis vinifera (Grape), partial (97%)	GO:0006561; proline biosynthetic process; ; B; TAIR|gene:1944717~84.38~90 // GO:0009414; response to water deprivation; ; B; TAIR|gene:1944717~84.38~90 // GO:0010115; regulation of abscisic acid biosynthetic process; ; B; TAIR|gene:1944717~84.38~90 // GO:	VIT_13s0019g01010		ABA2 (ABA deficient 2)	AT1G52340		vv10906Carotenoid_biosynthesis vv11013ABA_biosynthesis vv30001ABA_signaling	E1_1_1_288
TC136127.1	1.078008308	7.39E-06	1103	0.00815	TC136127 UniRef100_A7QN88 Cluster: Chromosome undetermined scaffold_131, whole genome shotgun sequence; n=1; Vitis vinifera|Rep: Chromosome undetermined scaffold_131, whole genome shotgun sequence - Vitis vinifera (Grape), partial (13%)		VIT_13s0067g02870	GSVIVT01032685001	Chalcone-flavanone isomerase	AT5G05270		vv10941Flavonoid_biosynthesis	E5_5_1_6
TC132003.1	1.077174812	2.87E-05	2140	0.06149	TC132003 UniRef100_A7P6K4 Cluster: Chromosome chr9 scaffold_7, whole genome shotgun sequence; n=1; Vitis vinifera|Rep: Chromosome chr9 scaffold_7, whole genome shotgun sequence - Vitis vinifera (Grape), partial (36%)		VIT_09s0002g01470	GSVIVT01016776001	4-phosphopantetheinyl transferase sfp	AT3G11470			K06133
TC116345.1	1.075866046	0.000824396	5765	4.75264	TC116345 homologue to UniRef100_A7P4Q6 Cluster: Chromosome chr4 scaffold_6, whole genome shotgun sequence; n=4; Vitis vinifera|Rep: Chromosome chr4 scaffold_6, whole genome shotgun sequence - Vitis vinifera (Grape), complete	GO:0009644; response to high light intensity; ; B; TAIR|gene:2143023~86.96~74 // GO:0006457; protein folding; ; B; TAIR|gene:3713790~86.96~74 // GO:0005575; cellular_component; ; C; TAIR|gene:2143108~89.66~75 // GO:0042542; response to hydrogen peroxide;
TC111413.1	1.07545558	1.86E-05	1810	0.03367	TC111413 UniRef100_A7Q183 Cluster: Chromosome chr10 scaffold_43, whole genome shotgun sequence; n=1; Vitis vinifera|Rep: Chromosome chr10 scaffold_43, whole genome shotgun sequence - Vitis vinifera (Grape), complete	GO:0005575; cellular_component; ; C; TAIR|gene:2140694~84.00~78 // GO:0003674; molecular_function; ; M; TAIR|gene:2140694~84.00~78 // GO:0009536; plastid; ; C; GR_protein|Q60DP8~85.13~81 // GO:0008150; biological_process; ; B; TAIR|gene:2140694~84.00~78	VIT_10s0003g04070	GSVIVT01021548001	Metallo-beta-lactamase	AT1G30300		vv10311Penicillin_and_cephalosporin_biosynthesis	E3_5_2_6
TC123448.1	1.073690181	6.59E-06	1023	0.00674	TC123448 UniRef100_A7NUU1 Cluster: Chromosome chr18 scaffold_1, whole genome shotgun sequence; n=1; Vitis vinifera|Rep: Chromosome chr18 scaffold_1, whole genome shotgun sequence - Vitis vinifera (Grape), partial (44%)		VIT_18s0001g06430	GSVIVT01009083001	Homeobox-leucine zipper protein ATHB-6	AT2G22430		vv30001ABA_signaling vv60034HB	ATHB6_2
TC111091.1	1.072022775	2.06E-06	492	0.00101	TC111091 homologue to UniRef100_P27161 Cluster: Calmodulin; n=4; Solanaceae|Rep: Calmodulin - Solanum lycopersicum (Tomato) (Lycopersicon esculentum), complete	GO:0000003; reproduction; ; B; WB|WBGene00022214~95.56~78 // GO:0016477; cell migration; ; B; WB|WBGene00000552~96.58~98 // GO:0007114; cell budding; ; B; SGD|S000000313~85.48~84 // GO:0030437; sporulation (sensu Fungi); ; B; GeneDB_Spombe|SPAC3A12.14~87.
TC105255.1	1.071192216	2.83E-06	601	0.0017	TC105255 UniRef100_A7PQY0 Cluster: Chromosome chr6 scaffold_25, whole genome shotgun sequence; n=1; Vitis vinifera|Rep: Chromosome chr6 scaffold_25, whole genome shotgun sequence - Vitis vinifera (Grape), complete	GO:0050281; serine-glyoxylate transaminase activity; 2.6.1.45; M; TIGR_CMR|MCA_1406~77.54~70 // GO:0006563; L-serine metabolic process; ; B; TIGR_CMR|MCA_1406~77.54~70	VIT_06s0009g03740	GSVIVT01037237001	Serine-glyoxylate aminotransferase	AT2G13360		vv10260Glycine_serine_and_threonine_metabolism	E2_6_1_45
TC107681.1	1.070888093	5.95E-06	966	0.00575	TC107681 UniRef100_A7P0Q8 Cluster: Chromosome chr19 scaffold_4, whole genome shotgun sequence; n=1; Vitis vinifera|Rep: Chromosome chr19 scaffold_4, whole genome shotgun sequence - Vitis vinifera (Grape), complete
CB345039.1	1.070280566	7.04E-06	1062	0.00748	CB345039 similar to UniRef100_A7PS17 Cluster: Chromosome chr14 scaffold_27, whole genome shotgun sequence; n=1; Vitis vinifera|Rep: Chromosome chr14 scaffold_27, whole genome shotgun sequence - Vitis vinifera (Grape), partial (98%)	GO:0008150; biological_process; ; B; TAIR|gene:3698832~83.10~91 // GO:0005737; cytoplasm; ; C; TAIR|gene:3698832~83.10~91	VIT_14s0060g02270	GSVIVT01031135001	Translationally-controlled tumor protein	AT3G16640			TCTP
TC132349.1	1.070088599	5.45E-06	930	0.00507	TC132349 similar to UniRef100_A7QA15 Cluster: Chromosome chr8 scaffold_68, whole genome shotgun sequence; n=2; Vitis vinifera|Rep: Chromosome chr8 scaffold_68, whole genome shotgun sequence - Vitis vinifera (Grape), partial (80%)		VIT_13s0019g00880	GSVIVT01000835001	Intron-binding protein aquarius	AT2G38770		vv23040Spliceosome	K12874
TC121227.1	1.068577661	4.90E-06	857	0.0042	TC121227 UniRef100_A7QL47 Cluster: Chromosome chr3 scaffold_117, whole genome shotgun sequence; n=1; Vitis vinifera|Rep: Chromosome chr3 scaffold_117, whole genome shotgun sequence - Vitis vinifera (Grape), partial (69%)	GO:0007165; signal transduction; ; B; TAIR|gene:2178967~82.52~84 // GO:0005515; protein binding; ; M; TAIR|gene:2178967~82.52~84 // GO:0016023; cytoplasmic membrane-bound vesicle; ; C; GR_protein|A2ZYU2~78.10~54	VIT_03s0091g00560	GSVIVT01037864001	Leucine-rich repeat protein kinase	AT3G43740
TC121201.1	1.068504707	0.000120022	3476	0.4172	TC121201 homologue to UniRef100_A7QSV5 Cluster: Chromosome undetermined scaffold_163, whole genome shotgun sequence; n=1; Vitis vinifera|Rep: Chromosome undetermined scaffold_163, whole genome shotgun sequence - Vitis vinifera (Grape), partial (42%)		VIT_17s0000g01070	GSVIVT01000399001	Monoglyceride lipase	AT1G73480		vv10561Glycerolipid_metabolism	E3_1_1_23
TC105351.1	1.068083771	3.58E-05	2306	0.08256	TC105351 UniRef100_A7NYA8 Cluster: Chromosome chr6 scaffold_3, whole genome shotgun sequence; n=1; Vitis vinifera|Rep: Chromosome chr6 scaffold_3, whole genome shotgun sequence - Vitis vinifera (Grape), partial (72%)	GO:0005575; cellular_component; ; C; TAIR|gene:3715090~92.88~74 // GO:0005634; nucleus; ; C; TAIR|gene:3715091~91.12~74 // GO:0016567; protein ubiquitination; ; B; TAIR|gene:3715091~91.12~74 // GO:0016023; cytoplasmic membrane-bound vesicle; ; C; GR_prote
TC117774.1	1.067421239	3.51E-06	691	0.00243	TC117774 UniRef100_A7PFB6 Cluster: Chromosome chr11 scaffold_14, whole genome shotgun sequence; n=2; Vitis vinifera|Rep: Chromosome chr11 scaffold_14, whole genome shotgun sequence - Vitis vinifera (Grape), complete	GO:0005575; cellular_component; ; C; TAIR|gene:2158910~87.69~93 // GO:0019825; oxygen binding; ; M; TAIR|gene:2158910~87.69~93	VIT_11s0065g00630	GSVIVT01032283001	CYP706A12	AT5G36110
TC130162.1	1.067323759	5.08E-06	876	0.00445	TC130162 UniRef100_A7PSS5 Cluster: Chromosome chr8 scaffold_29, whole genome shotgun sequence; n=1; Vitis vinifera|Rep: Chromosome chr8 scaffold_29, whole genome shotgun sequence - Vitis vinifera (Grape), complete	GO:0009733; response to auxin stimulus; ; B; TAIR|gene:2124927~88.31~51 // GO:0003677; DNA binding; ; M; TAIR|gene:2124927~88.31~51 // GO:0006355; regulation of transcription, DNA-dependent; ; B; TAIR|gene:2124927~88.31~51 // GO:0009753; response to jasmo	VIT_08s0040g03220	GSVIVT01025544001	LCL1 (LHY/CCA1-like 1)	AT3G09600		vv34710Circadian_rhythm vv60045MYBrelated	LCL1
TC108025.1	1.066975605	1.63E-06	415	0.00067	TC108025 UniRef100_A7PHP5 Cluster: Chromosome chr17 scaffold_16, whole genome shotgun sequence; n=1; Vitis vinifera|Rep: Chromosome chr17 scaffold_16, whole genome shotgun sequence - Vitis vinifera (Grape), complete
TC125053.1	1.066797798	0.000150544	3732	0.56183	TC125053 homologue to UniRef100_P51118 Cluster: Glutamine synthetase cytosolic isozyme 1; n=2; Vitis vinifera|Rep: Glutamine synthetase cytosolic isozyme 1 - Vitis vinifera (Grape), partial (35%)		VIT_17s0000g01910	GSVIVT01008483001	Glutamine synthetase cytosolic isozyme 1	AT5G37600		vv10251Glutamate_metabolism vv10550Peptidoglycan_biosynthesis vv10910Nitrogen_metabolism	E6_3_1_2
EV228380.1	1.066274155	7.93E-06	1129	0.00895	EV228380 homologue to UniRef100_A7PMZ2 Cluster: Chromosome chr14 scaffold_21, whole genome shotgun sequence; n=1; Vitis vinifera|Rep: Chromosome chr14 scaffold_21, whole genome shotgun sequence - Vitis vinifera (Grape), partial (42%)	GO:0006520; amino acid metabolic process; ; B; GR_protein|Q9FR94~91.44~52 // GO:0005739; mitochondrion; ; C; GR_protein|A2XHA7~91.44~52 // GO:0016023; cytoplasmic membrane-bound vesicle; ; C; GR_protein|Q10KP3~91.44~52	VIT_14s0108g01110	GSVIVT01011450001	Cystathionine gamma-synthase isoform 2	AT3G01120		vv10271Methionine_metabolism vv10272Cysteine_metabolism vv10450Selenoamino_acid_metabolism vv10910Nitrogen_metabolism vv10920Sulfur_metabolism	E4_4_1_8
TC133420.1	1.066024974	8.78E-06	1195	0.01049	TC133420 UniRef100_A7PME0 Cluster: Chromosome chr14 scaffold_21, whole genome shotgun sequence; n=1; Vitis vinifera|Rep: Chromosome chr14 scaffold_21, whole genome shotgun sequence - Vitis vinifera (Grape), complete	GO:0005575; cellular_component; ; C; TAIR|gene:2027798~84.29~72 // GO:0016702; oxidoreductase activity, acting on single donors with incorporation of molecular oxygen, incorporation of two atoms of oxygen; 1.13.11; M; TAIR|gene:2027798~84.29~72 // GO:0001	VIT_14s0066g01670	GSVIVT01032513001	Alpha-dioxygenase	AT3G01420		vv10592alpha-Linolenic_acid_metabolism	K10529
TC127009.1	1.063424157	2.10E-06	501	0.00105	TC127009 UniRef100_A7PWK3 Cluster: Chromosome chr8 scaffold_34, whole genome shotgun sequence; n=1; Vitis vinifera|Rep: Chromosome chr8 scaffold_34, whole genome shotgun sequence - Vitis vinifera (Grape), partial (42%)		VIT_08s0007g09010	GSVIVT01033232001	Esterase	AT2G41530		vv10680Methane_metabolism	E3_1_2_12
TC117677.1	1.063371642	0.004215466	8100	34.14528	TC117677 UniRef100_A7QF14 Cluster: Chromosome chr16 scaffold_86, whole genome shotgun sequence; n=1; Vitis vinifera|Rep: Chromosome chr16 scaffold_86, whole genome shotgun sequence - Vitis vinifera (Grape), complete	GO:0008287; protein serine/threonine phosphatase complex; ; C; TAIR|gene:1005713909~87.69~80 // GO:0005739; mitochondrion; ; C; GR_protein|Q5JKN1~87.80~63 // GO:0004722; protein serine/threonine phosphatase activity; ; M; TAIR|gene:1005713909~87.69~80	VIT_16s0098g01650	GSVIVT01038572001	Protein phosphatase 2C PPH1	AT4G27800			E3_1_3_16
TC106094.1	1.061999345	1.26E-05	1491	0.01886	TC106094 UniRef100_A7PKI7 Cluster: Chromosome chr15 scaffold_19, whole genome shotgun sequence; n=1; Vitis vinifera|Rep: Chromosome chr15 scaffold_19, whole genome shotgun sequence - Vitis vinifera (Grape), complete	GO:0016023; cytoplasmic membrane-bound vesicle; ; C; GR_protein|A2Y2B8~84.40~55 // GO:0005739; mitochondrion; ; C; GR_protein|A3AKT7~81.77~52
EE108448.1	1.061616838	8.15E-05	3110	0.25362	EE108448 UniRef100_Q84US7 Cluster: Expansin; n=1; Vitis labrusca x Vitis vinifera|Rep: Expansin - Vitis labrusca x Vitis vinifera, partial (81%)	GO:0005199; structural constituent of cell wall; ; M; TAIR|gene:3353325~91.01~71 // GO:0009826; unidimensional cell growth; ; B; TAIR|gene:2198575~83.23~62 // GO:0009831; cellulose and pectin-containing cell wall modification during multidimensional cell	VIT_13s0067g02930	GSVIVT01032681001	Expansin [Vitis labrusca x Vitis vinifera] EXPA8	AT2G40610		vv30003Auxin_signaling	EXPA8
TC133458.1	1.060724629	1.04E-05	1318	0.01372	TC133458 UniRef100_A7PRH5 Cluster: Chromosome chr14 scaffold_27, whole genome shotgun sequence; n=1; Vitis vinifera|Rep: Chromosome chr14 scaffold_27, whole genome shotgun sequence - Vitis vinifera (Grape), partial (49%)	GO:0016020; membrane; ; C; GR_protein|Q8H5T6~92.00~89 // GO:0009414; response to water deprivation; ; B; GR_protein|Q8H5T6~92.00~89 // GO:0009409; response to cold; ; B; TAIR|gene:3356534~88.00~93 // GO:0042538; hyperosmotic salinity response; ; B; TAIR|g	VIT_13s0156g00260	GSVIVT01001366001	Homeobox-leucine zipper protein HAT14	AT5G06710		vv60034HB	HAT14_2
TC124167.1	1.060196156	3.64E-05	2318	0.08428	TC124167 UniRef100_A7NZJ0 Cluster: Chromosome chr6 scaffold_3, whole genome shotgun sequence; n=1; Vitis vinifera|Rep: Chromosome chr6 scaffold_3, whole genome shotgun sequence - Vitis vinifera (Grape), partial (15%)		VIT_06s0004g02900	GSVIVT01025182001	Hydroxymethylbutenyl 4-diphosphate synthase	AT5G60600		vv10100Biosynthesis_of_steroids	E1_17_4_3
TC130089.1	1.058442991	0.002045863	7058	14.4397	TC130089 UniRef100_A7P3N1 Cluster: Chromosome chr1 scaffold_5, whole genome shotgun sequence; n=1; Vitis vinifera|Rep: Chromosome chr1 scaffold_5, whole genome shotgun sequence - Vitis vinifera (Grape), partial (39%)		VIT_01s0011g05010	GSVIVT01011739001	Phytanoyl-CoA dioxygenase (PhyH)	AT2G01490		vv11000Single_reactions	E1_14_11_18
TC105226.1	1.055403232	0.001372401	6493	8.911	TC105226 UniRef100_A7P6C0 Cluster: Chromosome chr9 scaffold_7, whole genome shotgun sequence; n=1; Vitis vinifera|Rep: Chromosome chr9 scaffold_7, whole genome shotgun sequence - Vitis vinifera (Grape), partial (37%)		VIT_09s0002g00450	GSVIVT01016682001	Subtilase	AT3G14240
TC108295.1	1.055386915	0.000903818	5913	5.34428	TC108295 UniRef100_A7QC89 Cluster: Chromosome undetermined scaffold_77, whole genome shotgun sequence; n=1; Vitis vinifera|Rep: Chromosome undetermined scaffold_77, whole genome shotgun sequence - Vitis vinifera (Grape), complete	GO:0005739; mitochondrion; ; C; GR_protein|A2Z2U2~87.88~98	VIT_12s0035g01160	GSVIVT01023222001	Leucyl-tRNA synthetase	AT1G09620		vv10290Valine_leucine_and_isoleucine_biosynthesis vv20970Aminoacyl-tRNA_biosynthesis	E6_1_1_4
TC117280.1	1.054546134	5.56E-06	940	0.00522	TC117280 homologue to UniRef100_A7QFN0 Cluster: Chromosome chr8 scaffold_88, whole genome shotgun sequence; n=2; Vitis vinifera|Rep: Chromosome chr8 scaffold_88, whole genome shotgun sequence - Vitis vinifera (Grape), partial (88%)	GO:0008289; lipid binding; ; M; GR_protein|O22485~77.97~51 // GO:0009505; cellulose and pectin-containing cell wall; ; C; TAIR|gene:3354284~76.81~58 // GO:0006869; lipid transport; ; B; GR_protein|O22485~77.97~51 // GO:0016023; cytoplasmic membrane-bound
TC109451.1	1.054100078	9.30E-06	1231	0.01145	TC109451 similar to UniRef100_A7P3A2 Cluster: Chromosome chr1 scaffold_5, whole genome shotgun sequence; n=1; Vitis vinifera|Rep: Chromosome chr1 scaffold_5, whole genome shotgun sequence - Vitis vinifera (Grape), partial (90%)	GO:0005575; cellular_component; ; C; TAIR|gene:2183198~80.77~92 // GO:0048481; ovule development; ; B; TAIR|gene:2032964~92.05~60 // GO:0005524; ATP binding; ; M; TAIR|gene:2183198~80.77~92 // GO:0005829; cytosol; ; C; TAIR|gene:2032964~92.05~60 // GO:000	VIT_15s0021g01230	GSVIVT01018308001	Glutaminyl-tRNA synthetase	AT1G25350		vv10251Glutamate_metabolism vv20970Aminoacyl-tRNA_biosynthesis	E6_1_1_18
TC105798.1	1.053835573	1.96E-05	1854	0.0364	TC105798 UniRef100_A7QX09 Cluster: Chromosome chr14 scaffold_211, whole genome shotgun sequence; n=1; Vitis vinifera|Rep: Chromosome chr14 scaffold_211, whole genome shotgun sequence - Vitis vinifera (Grape), partial (96%)	GO:0016023; cytoplasmic membrane-bound vesicle; ; C; GR_protein|A2WQ62~81.86~75 // GO:0009536; plastid; ; C; GR_protein|Q0JMN6~81.41~62	VIT_14s0030g00650	GSVIVT01021979001	Shikimate dehydrogenase	AT3G06350		vv10400Phenylalanine_tyrosine_and_tryptophan_biosynthesis	E1_1_1_25
TC133875.1	1.052928141	5.54E-06	938	0.0052	TC133875 homologue to UniRef100_A7P3M1 Cluster: Chromosome chr1 scaffold_5, whole genome shotgun sequence; n=1; Vitis vinifera|Rep: Chromosome chr1 scaffold_5, whole genome shotgun sequence - Vitis vinifera (Grape), partial (34%)		VIT_01s0011g04920	GSVIVT01011749001	MAPK (MPK9)	AT3G18040
TC107853.1	1.052618761	4.07E-06	753	0.00307	TC107853 UniRef100_A7PQU6 Cluster: Chromosome chr6 scaffold_25, whole genome shotgun sequence; n=1; Vitis vinifera|Rep: Chromosome chr6 scaffold_25, whole genome shotgun sequence - Vitis vinifera (Grape), partial (96%)	GO:0009536; plastid; ; C; GR_protein|Q0DLK5~95.24~79 // GO:0009793; embryonic development ending in seed dormancy; ; B; TAIR|gene:2144954~84.03~71
TC122646.1	1.051863439	4.59E-06	816	0.00374	TC122646 homologue to UniRef100_A7NX50 Cluster: Chromosome chr5 scaffold_2, whole genome shotgun sequence; n=1; Vitis vinifera|Rep: Chromosome chr5 scaffold_2, whole genome shotgun sequence - Vitis vinifera (Grape), partial (23%)		VIT_05s0049g00190	GSVIVT01027730001	Actin-related protein 9 ATARP9	AT5G43500		vv44810Regulation_of_actin_cytoskeleton	ARP9
TC108406.1	1.051201695	1.11E-05	1378	0.01524	TC108406 UniRef100_Q9M4S1 Cluster: H+-pyrophosphatase; n=4; Vitis vinifera|Rep: H+-pyrophosphatase - Vitis vinifera (Grape), complete	GO:0016020; membrane; ; C; GR_protein|A2X1Q2~92.05~84 // GO:0009536; plastid; ; C; GR_protein|A2ZSP0~94.69~78 // GO:0016023; cytoplasmic membrane-bound vesicle; ; C; GR_protein|A2X1Q2~92.05~84 // GO:0015992; proton transport; ; B; GR_protein|Q94CP2~92.64~	VIT_14s0060g01280	GSVIVT01031230001	Pyrophosphate-energized vacuolar membrane proton pump	AT1G15690		vv10190Oxidative_phosphorylation vv50133Primary_active_transporter_cat_A9_to_A18	K01507
TC110546.1	1.051098509	1.89E-05	1816	0.03429	TC110546 UniRef100_A7P475 Cluster: Proteasome subunit beta type; n=1; Vitis vinifera|Rep: Proteasome subunit beta type - Vitis vinifera (Grape), complete	GO:0004175; endopeptidase activity; ; M; SGD|S000005683~79.33~69 // GO:0005634; nucleus; ; C; GeneDB_Spombe|SPAC23D3.07~79.44~67 // GO:0008233; peptidase activity; 3.4; M; dictyBase|DDB0232933~85.13~73 // GO:0005635; nuclear envelope; ; C; GeneDB_Spombe|S	VIT_01s0137g00420	GSVIVT01000574001	Proteasome 20S beta subunit B (PBB2) (PRCFC)	AT5G40580		vv23050Proteasome	K02739a
TC113918.1	1.050944894	1.03E-05	1305	0.01342	TC113918 UniRef100_A7PK05 Cluster: Chromosome chr15 scaffold_19, whole genome shotgun sequence; n=1; Vitis vinifera|Rep: Chromosome chr15 scaffold_19, whole genome shotgun sequence - Vitis vinifera (Grape), partial (11%)		VIT_15s0021g00220	GSVIVT01018403001	ABC transporter C member 15	AT3G60160		vv52010ABC_transporters	ABCC15
TC131675.1	1.048594564	5.08E-06	874	0.00444	TC131675 UniRef100_A7P0B1 Cluster: Chromosome chr6 scaffold_3, whole genome shotgun sequence; n=1; Vitis vinifera|Rep: Chromosome chr6 scaffold_3, whole genome shotgun sequence - Vitis vinifera (Grape), partial (63%)	GO:0009536; plastid; ; C; GR_protein|A2ZCI7~85.55~59 // GO:0005739; mitochondrion; ; C; TAIR|gene:2092824~97.65~64	VIT_06s0004g00240	GSVIVT01025490001	Chaperonin GroEL	AT3G13470		vv23018RNA_degradation	K04077
TC108008.1	1.048220279	6.31E-05	2844	0.17953	TC108008 UniRef100_A7PD04 Cluster: Chromosome chr17 scaffold_12, whole genome shotgun sequence; n=1; Vitis vinifera|Rep: Chromosome chr17 scaffold_12, whole genome shotgun sequence - Vitis vinifera (Grape), partial (70%)	GO:0009536; plastid; ; C; GR_protein|A2ZND1~96.02~65	VIT_17s0000g08390	GSVIVT01007752001	1-deoxy-D-xylulose 5-phosphate reductoisomerase, chloroplast	AT5G62790		vv10100Biosynthesis_of_steroids	E1_1_1_267
TC105066.1	1.048181773	6.41E-05	2853	0.18274	TC105066 UniRef100_A7P8F2 Cluster: Chromosome chr3 scaffold_8, whole genome shotgun sequence; n=1; Vitis vinifera|Rep: Chromosome chr3 scaffold_8, whole genome shotgun sequence - Vitis vinifera (Grape), complete	GO:0000003; reproduction; ; B; WB|WBGene00006921~89.06~91 // GO:0006885; regulation of pH; ; B; UniProtKB|P15313~89.80~88 // GO:0007035; vacuolar acidification; ; B; GeneDB_Spombe|SPAC637.05c~88.27~90 // GO:0005737; cytoplasm; ; C; GeneDB_Spombe|SPAC637.0
CA813517.1	1.047067993	1.72E-05	1756	0.03026	CA813517 homologue to UniRef100_A7PWK3 Cluster: Chromosome chr8 scaffold_34, whole genome shotgun sequence; n=1; Vitis vinifera|Rep: Chromosome chr8 scaffold_34, whole genome shotgun sequence - Vitis vinifera (Grape), partial (75%)	GO:0008152; metabolic process; ; B; TIGR_CMR|PSPTO_1559~79.33~53 // GO:0009536; plastid; ; C; GR_protein|Q5JLP6~89.08~60 // GO:0008150; biological_process; ; B; TIGR_CMR|SO_A0160~76.76~51 // GO:0016788; hydrolase activity, acting on ester bonds; 3.1; M; T	VIT_08s0007g09010	GSVIVT01033232001	Esterase	AT2G41530		vv10680Methane_metabolism	E3_1_2_12
TC124780.1	1.045701615	0.000363894	4744	1.72631	TC124780 similar to UniRef100_A9UQ66 Cluster: Predicted protein; n=1; Monosiga brevicollis MX1|Rep: Predicted protein - Monosiga brevicollis MX1, partial (9%)
TC109439.1	1.045437952	0.001117448	6201	6.9293	TC109439 homologue to UniRef100_Q9FVF6 Cluster: PIN1-like auxin transport protein; n=1; Populus tremula x Populus tremuloides|Rep: PIN1-like auxin transport protein - Populus tremula x Populus tremuloides, partial (95%)	GO:0010082; regulation of root meristem growth; ; B; TAIR|gene:3353741~90.73~72 // GO:0016020; membrane; ; C; GR_protein|A2ZX80~82.33~80 // GO:0009672; auxin:hydrogen symporter activity; ; M; TAIR|gene:2013974~90.73~72 // GO:0048766; root hair initiation;	VIT_17s0000g02420	GSVIVT01008431001 GSVIVT01008430001	Auxin transport protein (PIN3)	AT1G73590		vv50004Auxin_transport vv50125Porters_cat_66_to_94	PIN3
TC112166.1	1.045064684	4.78E-06	836	0.004	TC112166 homologue to UniRef100_A7P8S6 Cluster: Chromosome chr3 scaffold_8, whole genome shotgun sequence; n=1; Vitis vinifera|Rep: Chromosome chr3 scaffold_8, whole genome shotgun sequence - Vitis vinifera (Grape), partial (69%)	GO:0005575; cellular_component; ; C; TAIR|gene:2122122~92.43~68 // GO:0004594; pantothenate kinase activity; 2.7.1.33; M; TAIR|gene:2122122~92.43~68	VIT_03s0038g04010	GSVIVT01023862001	Pantothenate kinase	AT4G35360		vv10770Pantothenate_and_CoA_biosynthesis	E2_7_1_33
TC115368.1	1.043061942	2.87E-06	604	0.00173	TC115368 UniRef100_A7PEH7 Cluster: Chromosome chr11 scaffold_13, whole genome shotgun sequence; n=1; Vitis vinifera|Rep: Chromosome chr11 scaffold_13, whole genome shotgun sequence - Vitis vinifera (Grape), complete	GO:0005575; cellular_component; ; C; TAIR|gene:1005714045~78.57~51 // GO:0016706; oxidoreductase activity, acting on paired donors, with incorporation or reduction of molecular oxygen, 2-oxoglutarate as one donor, and incorporation of one atom each of oxy	VIT_11s0016g03200	GSVIVT01015310001	Gibberellin oxidase	AT1G35190		vv10904Diterpenoid_biosynthesis	E1_14_11_12
TC117510.1	1.040341696	0.00045134	5000	2.2567	TC117510 homologue to UniRef100_A7PTV1 Cluster: Chromosome chr7 scaffold_31, whole genome shotgun sequence; n=1; Vitis vinifera|Rep: Chromosome chr7 scaffold_31, whole genome shotgun sequence - Vitis vinifera (Grape), partial (67%)	GO:0003674; molecular_function; ; M; TAIR|gene:1009023013~88.46~68 // GO:0042594; response to starvation; ; B; TAIR|gene:1009023013~88.46~68 // GO:0006914; autophagy; ; B; TAIR|gene:1009023013~88.46~68 // GO:0010149; senescence; ; B; TAIR|gene:1009023013~	VIT_07s0104g01790	GSVIVT01010943001	Autophagy 18 ATG18d	AT3G62770		vv44140Regulation_of_autophagy	ATG18
TC125388.1	1.040098594	5.29E-06	907	0.0048	TC125388 UniRef100_A7QJR6 Cluster: Chromosome undetermined scaffold_107, whole genome shotgun sequence; n=1; Vitis vinifera|Rep: Chromosome undetermined scaffold_107, whole genome shotgun sequence - Vitis vinifera (Grape), partial (47%)		VIT_04s0069g00860	GSVIVT01033177001	Sarcosine oxidase	AT2G24580		vv10260Glycine_serine_and_threonine_metabolism	E1_5_3_1
TC132006.1	1.038770785	3.22E-05	2237	0.07207	TC132006 UniRef100_A7Q6D9 Cluster: Chromosome chr11 scaffold_56, whole genome shotgun sequence; n=1; Vitis vinifera|Rep: Chromosome chr11 scaffold_56, whole genome shotgun sequence - Vitis vinifera (Grape), partial (6%)		VIT_11s0052g00840	GSVIVT01029219001	AP2-like AIL5 (AINTEGUMENTA-like 5)	AT5G57390		vv30008Ethylene_signaling vv60003AP2_EREBP	AIL5
CB349598.1	1.038688331	0.001148197	6247	7.17279	CB349598 homologue to UniRef100_A7PEY8 Cluster: Chromosome chr11 scaffold_13, whole genome shotgun sequence; n=1; Vitis vinifera|Rep: Chromosome chr11 scaffold_13, whole genome shotgun sequence - Vitis vinifera (Grape), partial (85%)	GO:0000003; reproduction; ; B; WB|WBGene00004302~90.22~86 // GO:0006997; nuclear organization and biogenesis; ; B; SGD|S000005711~91.62~81 // GO:0007346; regulation of mitotic cell cycle; ; B; GeneDB_Spombe|SPBC1289.03c~88.83~83 // GO:0006259; DNA metabol	VIT_04s0008g05020	GSVIVT01035804001	Ras GTP-binding protein (RAN3)	AT5G20020		vv23008Ribosome_biogenesis_in_Eukaryotes vv23013RNA_transport vv50112Nuclear_pore_complex	K07936
TC132118.1	1.038434589	0.000757237	5676	4.29808	TC132118 UniRef100_A7PPE1 Cluster: Chromosome chr8 scaffold_23, whole genome shotgun sequence; n=1; Vitis vinifera|Rep: Chromosome chr8 scaffold_23, whole genome shotgun sequence - Vitis vinifera (Grape), partial (21%)		VIT_08s0007g03360	GSVIVT01033839001	EMB1345 (embryo defective 1345)	AT2G26060
TC133258.1	1.038282012	1.06E-05	1330	0.01408	TC133258 UniRef100_A7Q0V4 Cluster: S-adenosylmethionine synthetase; n=1; Vitis vinifera|Rep: S-adenosylmethionine synthetase - Vitis vinifera (Grape), partial (43%)
TC105636.1	1.035855882	3.41E-06	680	0.00232	TC105636 similar to UniRef100_A9PL11 Cluster: Plastid serine hydroxymethyltransferase; n=1; Populus tremuloides|Rep: Plastid serine hydroxymethyltransferase - Populus tremuloides (Quaking aspen), partial (95%)	GO:0008168; methyltransferase activity; 2.1.1; M; RGD|1308582~80.62~63 // GO:0006565; L-serine catabolic process; ; B; RGD|1312011~81.79~54 // GO:0015947; methane metabolic process; ; B; TIGR_CMR|CHY_2557~80.82~58 // GO:0005737; cytoplasm; ; C; CGD|CAL000	VIT_04s0008g00770	GSVIVT01035348001	Glycine hydroxymethyltransferase	AT4G32520		vv10260Glycine_serine_and_threonine_metabolism vv10670One_carbon_pool_by_folate vv10680Methane_metabolism	E2_1_2_1
TC137981.1	1.035600537	2.09E-05	1892	0.03957	TC137981 UniRef100_A7Q2Y3 Cluster: Chromosome chr12 scaffold_47, whole genome shotgun sequence; n=1; Vitis vinifera|Rep: Chromosome chr12 scaffold_47, whole genome shotgun sequence - Vitis vinifera (Grape), partial (73%)	GO:0005575; cellular_component; ; C; TAIR|gene:1006229277~90.88~67 // GO:0003985; acetyl-CoA C-acetyltransferase activity; 2.3.1.9; M; TAIR|gene:1006229277~90.88~67 // GO:0009536; plastid; ; C; GR_protein|A2ZNF3~87.07~67 // GO:0008150; biological_process;	VIT_12s0057g01200	GSVIVT01030112001	Acetyl-CoA acetyltransferase, cytosolic 1	AT5G48230		vv10071Fatty_acid_metabolism vv10072Synthesis_and_degradation_of_ketone_bodies vv10280Valine_leucine_and_isoleucine_degradation vv10380Tryptophan_metabolism vv10620Pyruvate_metabolism vv10650Butanoate_metabolism	E2_3_1_9
CF983717.1	1.035078775	1.98E-05	1856	0.03668	CF983717 UniRef100_A7Q7C5 Cluster: Chromosome chr18 scaffold_59, whole genome shotgun sequence; n=1; Vitis vinifera|Rep: Chromosome chr18 scaffold_59, whole genome shotgun sequence - Vitis vinifera (Grape), partial (62%)	GO:0005575; cellular_component; ; C; TAIR|gene:2031102~92.08~59 // GO:0006000; fructose metabolic process; ; B; TAIR|gene:2031102~92.08~59 // GO:0042132; fructose-bisphosphatase activity; 3.1.3.11; M; TAIR|gene:2031102~92.08~59	VIT_18s0072g00770	GSVIVT01034516001	fructose-1,6-bisphosphatase, cytosolic	AT1G43670	fructose-1,6-bisphosphatase, cytosolic	vv10010Glycolysis vv10030Pentose_phosphate vv10051Fructose_and_mannose_metabolism vv10710Carbon_fixation	E3_1_3_11
TC106135.1	1.03483937	4.07E-06	755	0.00308	TC106135 homologue to UniRef100_A7P836 Cluster: Chromosome chr3 scaffold_8, whole genome shotgun sequence; n=1; Vitis vinifera|Rep: Chromosome chr3 scaffold_8, whole genome shotgun sequence - Vitis vinifera (Grape), partial (92%)	GO:0005575; cellular_component; ; C; TAIR|gene:2141815~87.17~60 // GO:0005509; calcium ion binding; ; M; TAIR|gene:2141815~87.17~60	VIT_03s0038g01380	GSVIVT01024116001	Calcium-binding EF hand	AT4G38810
TC117891.1	1.03315599	2.45E-05	2014	0.04934	TC117891 similar to UniRef100_O81977 Cluster: Rudimentary enhancer; n=1; Glycine max|Rep: Rudimentary enhancer - Glycine max (Soybean), partial (82%)	GO:0005739; mitochondrion; ; C; GR_protein|Q0JC05~88.12~91	VIT_04s0008g06800	GSVIVT01035984001	Enhancer of rudimentary protein	AT5G10810
TC106769.1	1.032356161	0.000239451	4209	1.00785	TC106769 similar to UniRef100_Q2HTM1 Cluster: Histone-fold/TFIID-TAF/NF-Y; n=1; Medicago truncatula|Rep: Histone-fold/TFIID-TAF/NF-Y - Medicago truncatula (Barrel medic), partial (84%)	GO:0005634; nucleus; ; C; TAIR|gene:1006229563~93.55~57 // GO:0003677; DNA binding; ; M; TAIR|gene:1006229563~93.55~57 // GO:0006355; regulation of transcription, DNA-dependent; ; B; TAIR|gene:1006229563~93.55~57 // GO:0003700; transcription factor activi
TC114163.1	1.032076666	0.000158517	3791	0.60094	TC114163 UniRef100_A7QMS9 Cluster: Chromosome undetermined scaffold_127, whole genome shotgun sequence; n=1; Vitis vinifera|Rep: Chromosome undetermined scaffold_127, whole genome shotgun sequence - Vitis vinifera (Grape), partial (94%)	GO:0005575; cellular_component; ; C; TIGR_CMR|DET_1302~78.26~59 // GO:0003674; molecular_function; ; M; TIGR_CMR|DET_1302~78.26~59 // GO:0005739; mitochondrion; ; C; GR_protein|A2XPB7~90.32~62 // GO:0008150; biological_process; ; B; TIGR_CMR|DET_1302~78.2	VIT_14s0081g00760	GSVIVT01036192001	Activating signal cointegrator	AT2G20410		vv10500Starch_and_sucrose_metabolism vv10790Folate_biosynthesis	K01529
TC111542.1	1.03105383	4.36E-05	2463	0.1073	TC111542 homologue to UniRef100_A7PA10 Cluster: Chromosome chr14 scaffold_9, whole genome shotgun sequence; n=1; Vitis vinifera|Rep: Chromosome chr14 scaffold_9, whole genome shotgun sequence - Vitis vinifera (Grape), partial (26%)		VIT_14s0068g01330	GSVIVT01033011001	Transport inhibitor response 1 protein	AT3G26810		vv30003Auxin_signaling	TIR1
TC129157.1	1.030995746	8.78E-06	1197	0.01051	TC129157 homologue to UniRef100_A7R283 Cluster: Chromosome undetermined scaffold_408, whole genome shotgun sequence; n=1; Vitis vinifera|Rep: Chromosome undetermined scaffold_408, whole genome shotgun sequence - Vitis vinifera (Grape), partial (37%)
TC107850.1	1.03099506	2.28E-06	532	0.00121	TC107850 UniRef100_A7PC91 Cluster: Chromosome chr2 scaffold_11, whole genome shotgun sequence; n=1; Vitis vinifera|Rep: Chromosome chr2 scaffold_11, whole genome shotgun sequence - Vitis vinifera (Grape), partial (25%)
TC112322.1	1.030833082	6.63E-06	1029	0.00682	TC112322 UniRef100_Q0ZJ34 Cluster: ATP synthase CF0 subunit I; n=1; Vitis vinifera|Rep: ATP synthase CF0 subunit I - Vitis vinifera (Grape), partial (63%)	GO:0009536; plastid; ; C; GR_protein|Q6ENH8~91.23~62	VIT_06s0061g00820	GSVIVT01031453001	PHD finger transcription factor	AT2G27980		vv60048PHD	PHDFG_30
TC105574.1	1.030822834	8.42E-05	3149	0.26527	TC105574 UniRef100_A7QPB7 Cluster: Catalase; n=1; Vitis vinifera|Rep: Catalase - Vitis vinifera (Grape), partial (85%)	GO:0006979; response to oxidative stress; ; B; GR_protein|Q9S7V3~89.77~97 // GO:0004096; catalase activity; 1.11.1.6; M; GR_protein|Q9S7V3~89.77~97 // GO:0009409; response to cold; ; B; TAIR|gene:1009022051~97.61~88 // GO:0005739; mitochondrion; ; C; GR_p	VIT_18s0122g01320	GSVIVT01013367001	Catalase 3	AT4G35090		vv10680Methane_metabolism vv34710Circadian_rhythm vv44146Peroxisome	E1_11_1_6_CAT3
TC125013.1	1.030563523	3.18E-05	2222	0.07065	TC125013 homologue to UniRef100_A2Q3J8 Cluster: Glutamine amidotransferase, class I, active site; n=1; Medicago truncatula|Rep: Glutamine amidotransferase, class I, active site - Medicago truncatula (Barrel medic), partial (20%)	GO:0008307; structural constituent of muscle; ; M; RGD|631436~90.24~85 // GO:0005863; striated muscle thick filament; ; C; RGD|631436~90.24~85	VIT_01s0010g00240	GSVIVT01010068001	CTP-synthetase	AT3G12670		vv10240Pyrimidine_metabolism	E6_3_4_2
TC108929.1	1.03039303	6.77E-05	2918	0.19745	TC108929 UniRef100_A7PZQ0 Cluster: Chromosome chr15 scaffold_40, whole genome shotgun sequence; n=1; Vitis vinifera|Rep: Chromosome chr15 scaffold_40, whole genome shotgun sequence - Vitis vinifera (Grape), complete	GO:0006032; chitin catabolic process; ; B; UniProtKB|P51614~86.64~77 // GO:0009536; plastid; ; C; GR_protein|Q9FP24~81.95~61 // GO:0005739; mitochondrion; ; C; GR_protein|A2ZW76~80.42~66 // GO:0016023; cytoplasmic membrane-bound vesicle; ; C; GR_protein|A
TC118054.1	1.029148936	0.000681705	5550	3.78346	TC118054 UniRef100_Q0ZIW8 Cluster: NAD(P)H-quinone oxidoreductase chain 4, chloroplast (NAD(P)H dehydrogenase, chain 4); n=1; Vitis vinifera|Rep: NAD(P)H-quinone oxidoreductase chain 4, chloroplast (NAD(P)H dehydrogenase, chain 4) - Vitis vinifera (Grap	GO:0016020; membrane; ; C; GR_protein|Q655I8~88.55~82 // GO:0003677; DNA binding; ; M; UniProtKB|Q29031~88.96~93 // GO:0042127; regulation of cell proliferation; ; B; UniProtKB|Q29031~88.96~93 // GO:0016023; cytoplasmic membrane-bound vesicle; ; C; GR_pro
TC119193.1	1.028354733	8.00E-06	1136	0.00909	TC119193 UniRef100_A7PW55 Cluster: Chromosome chr8 scaffold_34, whole genome shotgun sequence; n=1; Vitis vinifera|Rep: Chromosome chr8 scaffold_34, whole genome shotgun sequence - Vitis vinifera (Grape), partial (21%)		VIT_08s0007g07450	GSVIVT01033395001	Splicing factor YT521-B	AT3G13460
TC104973.1	1.028091847	1.24E-05	1473	0.01824	TC104973 UniRef100_Q9AR43 Cluster: UDP-glucose:flavonoid 3-O-glucosyltransferase; n=1; Vitis vinifera|Rep: UDP-glucose:flavonoid 3-O-glucosyltransferase - Vitis vinifera (Grape), complete	GO:0008194; UDP-glycosyltransferase activity; ; M; TAIR|gene:2148230~78.42~64 // GO:0016757; transferase activity, transferring glycosyl groups; 2.4; M; TAIR|gene:2148230~78.42~64 // GO:0047213; anthocyanidin 3-O-glucosyltransferase activity; 2.4.1.115; M	VIT_16s0039g02230	GSVIVT01024419001	UDP-glucose:flavonoid 3-O-glucosyltransferase	AT5G17050		vv10941Flavonoid_biosynthesis	E2_4_1_91
TC112390.1	1.02671286	1.14E-05	1404	0.01594	TC112390 homologue to UniRef100_A7PQL8 Cluster: Chromosome chr6 scaffold_25, whole genome shotgun sequence; n=1; Vitis vinifera|Rep: Chromosome chr6 scaffold_25, whole genome shotgun sequence - Vitis vinifera (Grape), partial (47%)		VIT_06s0061g01040	GSVIVT01031430001	Argonaute protein	AT2G27880
EV236616.1	1.026712247	7.35E-06	1093	0.00803	EV236616 similar to UniRef100_A7P7Q3 Cluster: Chromosome chr9 scaffold_7, whole genome shotgun sequence; n=1; Vitis vinifera|Rep: Chromosome chr9 scaffold_7, whole genome shotgun sequence - Vitis vinifera (Grape), partial (68%)	GO:0000003; reproduction; ; B; WB|WBGene00004302~84.72~67 // GO:0006997; nuclear organization and biogenesis; ; B; SGD|S000005711~86.33~63 // GO:0007346; regulation of mitotic cell cycle; ; B; GeneDB_Spombe|SPBC1289.03c~83.45~64 // GO:0006259; DNA metabol	VIT_09s0002g05940	GSVIVT01017234001	Ras GTP-binding protein (RAN3)	AT5G55190		vv23008Ribosome_biogenesis_in_Eukaryotes vv23013RNA_transport vv50112Nuclear_pore_complex	K07936
TC123820.1	1.026609594	8.39E-05	3146	0.26391	TC123820 UniRef100_A7QLN8 Cluster: Chromosome chr13 scaffold_120, whole genome shotgun sequence; n=1; Vitis vinifera|Rep: Chromosome chr13 scaffold_120, whole genome shotgun sequence - Vitis vinifera (Grape), complete		VIT_13s0067g02180	GSVIVT01012463001	CTV.12	AT1G15780
TC107744.1	1.025198954	0.000270492	4357	1.17853	TC107744 homologue to UniRef100_A7PA10 Cluster: Chromosome chr14 scaffold_9, whole genome shotgun sequence; n=1; Vitis vinifera|Rep: Chromosome chr14 scaffold_9, whole genome shotgun sequence - Vitis vinifera (Grape), partial (59%)
TC130679.1	1.024739917	8.22E-05	3127	0.25704	TC130679 UniRef100_A7P6D7 Cluster: Chromosome chr9 scaffold_7, whole genome shotgun sequence; n=1; Vitis vinifera|Rep: Chromosome chr9 scaffold_7, whole genome shotgun sequence - Vitis vinifera (Grape), complete		VIT_09s0002g00690	GSVIVT01016700001	DnaJ homolog, subfamily B, member 6	AT3G14200		vv50132Primary_active_transporter_cat_A5_to_A8	K09512
TC130480.1	1.024542332	6.63E-05	2899	0.19208	TC130480 homologue to UniRef100_A7P3A2 Cluster: Chromosome chr1 scaffold_5, whole genome shotgun sequence; n=1; Vitis vinifera|Rep: Chromosome chr1 scaffold_5, whole genome shotgun sequence - Vitis vinifera (Grape), partial (23%)		VIT_01s0011g03740	GSVIVT01011871001	Glutaminyl-tRNA synthetase	AT1G25350		vv10251Glutamate_metabolism vv20970Aminoacyl-tRNA_biosynthesis	E6_1_1_18
TC109679.1	1.024280857	0.000108755	3394	0.36911	TC109679 homologue to UniRef100_A7PIU7 Cluster: Chromosome chr13 scaffold_17, whole genome shotgun sequence; n=1; Vitis vinifera|Rep: Chromosome chr13 scaffold_17, whole genome shotgun sequence - Vitis vinifera (Grape), partial (26%)
TC106815.1	1.024026837	0.000460266	5030	2.31514	TC106815 UniRef100_A7NYD2 Cluster: Chromosome chr6 scaffold_3, whole genome shotgun sequence; n=1; Vitis vinifera|Rep: Chromosome chr6 scaffold_3, whole genome shotgun sequence - Vitis vinifera (Grape), partial (56%)	GO:0043617; cellular response to sucrose starvation; ; B; TAIR|gene:2099579~96.04~52 // GO:0009063; amino acid catabolic process; ; B; TAIR|gene:1944764~96.04~52 // GO:0006529; asparagine biosynthetic process; ; B; TAIR|gene:2177693~93.33~52 // GO:0009646	VIT_06s0004g06830	GSVIVT01024713001	Asparagine synthetase	AT3G47340		vv10910Nitrogen_metabolism	E6_3_5_4
TC114207.1	1.023751179	3.70E-05	2332	0.08625	TC114207 UniRef100_A7P1Q2 Cluster: Chromosome chr19 scaffold_4, whole genome shotgun sequence; n=1; Vitis vinifera|Rep: Chromosome chr19 scaffold_4, whole genome shotgun sequence - Vitis vinifera (Grape), partial (65%)	GO:0005575; cellular_component; ; C; TAIR|gene:1006229223~90.91~63 // GO:0016787; hydrolase activity; 3; M; TAIR|gene:1006229223~90.91~63	VIT_19s0014g02480	GSVIVT01014315001	Haloacid dehalogenase hydrolase	AT5G53850		vv10630Glyoxylate_and_dicarboxylate_metabolism	E3_1_3_18
TC110109.1	1.023697835	1.63E-05	1691	0.02761	TC110109 UniRef100_A7Q8S5 Cluster: Chromosome chr5 scaffold_64, whole genome shotgun sequence; n=1; Vitis vinifera|Rep: Chromosome chr5 scaffold_64, whole genome shotgun sequence - Vitis vinifera (Grape), partial (81%)		VIT_05s0077g00730	GSVIVT01034968001	WRKY DNA-binding protein 48	AT5G49520		vv60066WRKY	WRKY48_1
TC107772.1	1.023306967	1.18E-05	1421	0.01683	TC107772 similar to UniRef100_A7R1I5 Cluster: Chromosome undetermined scaffold_358, whole genome shotgun sequence; n=1; Vitis vinifera|Rep: Chromosome undetermined scaffold_358, whole genome shotgun sequence - Vitis vinifera (Grape), partial (77%)	GO:0003674; molecular_function; ; M; TAIR|gene:3440563~87.77~68 // GO:0009536; plastid; ; C; GR_protein|Q10DH8~96.19~55 // GO:0008150; biological_process; ; B; TAIR|gene:3440563~87.77~68
TC112197.1	1.022755612	3.71E-06	715	0.00265	TC112197 homologue to UniRef100_A7Q9M3 Cluster: Chromosome chr5 scaffold_67, whole genome shotgun sequence; n=1; Vitis vinifera|Rep: Chromosome chr5 scaffold_67, whole genome shotgun sequence - Vitis vinifera (Grape), partial (93%)	GO:0008152; metabolic process; ; B; TIGR_CMR|GSU_3126~76.68~58 // GO:0004033; aldo-keto reductase activity; 1.1.1.-; M; TAIR|gene:1006229842~91.63~81 // GO:0005739; mitochondrion; ; C; GR_protein|Q01LN8~90.32~79 // GO:0016491; oxidoreductase activity; 1;	VIT_05s0062g01000	GSVIVT01031649001	Aldo/keto reductase	AT1G60710	aldo/keto reductase family protein |	vv10040Pentose_glucuronate_interconversion vv10051Fructose_and_mannose_metabolism vv10052Galactose_metabolism vv10561Glycerolipid_metabolism vv10620Pyruvate_metabolism	E1_1_1_21
TC105985.1	1.022670725	2.05E-05	1882	0.03853	TC105985 UniRef100_A7QDK8 Cluster: Chromosome chr10 scaffold_81, whole genome shotgun sequence; n=1; Vitis vinifera|Rep: Chromosome chr10 scaffold_81, whole genome shotgun sequence - Vitis vinifera (Grape), complete	GO:0043616; keratinocyte proliferation; ; B; MGI|MGI:1891831~82.08~70 // GO:0016597; amino acid binding; ; M; TAIR|gene:3433605~94.93~85 // GO:0035259; glucocorticoid receptor binding; ; M; UniProtKB|Q04917~91.28~61 // GO:0005737; cytoplasm; ; C; MGI|MGI:	VIT_10s0003g01240	GSVIVT01021210001	14-3-3 protein GF14 iota (GRF12)	AT2G42590
TC120971.1	1.021875947	2.95E-05	2161	0.06368	TC120971 UniRef100_A7P890 Cluster: Chromosome chr3 scaffold_8, whole genome shotgun sequence; n=1; Vitis vinifera|Rep: Chromosome chr3 scaffold_8, whole genome shotgun sequence - Vitis vinifera (Grape), partial (92%)		VIT_03s0038g02110	GSVIVT01024057001	Co-chaperone-curved DNA binding protein A	AT2G17880		vv50132Primary_active_transporter_cat_A5_to_A8	K05516
TC115835.1	1.021745559	3.46E-06	687	0.00238	TC115835 homologue to UniRef100_Q4FFV6 Cluster: Cytochrome b6; n=1; Typha latifolia|Rep: Cytochrome b6 - Typha latifolia (Bulrush) (Broadleaf cattail), complete	GO:0016020; membrane; ; C; GR_protein|Q5N9A0~99.36~98 // GO:0009512; cytochrome b6f complex; ; C; UniProtKB|P27589~86.71~99 // GO:0009775; photosynthetic electron transport in cytochrome b6/f; ; B; UniProtKB|P31480~93.87~99 // GO:0003674; molecular_functi
TC115708.1	1.020318539	5.36E-06	917	0.00491	TC115708 UniRef100_A7QBA6 Cluster: Chromosome chr4 scaffold_73, whole genome shotgun sequence; n=1; Vitis vinifera|Rep: Chromosome chr4 scaffold_73, whole genome shotgun sequence - Vitis vinifera (Grape), partial (70%)
FC063966.1	1.017492124	1.64E-05	1703	0.02789	FC063966 UniRef100_A7NT92 Cluster: Glucose-1-phosphate adenylyltransferase; n=1; Vitis vinifera|Rep: Glucose-1-phosphate adenylyltransferase - Vitis vinifera (Grape), partial (40%)	GO:0005978; glycogen biosynthetic process; ; B; GR_protein|Q9ARI0~85.29~94 // GO:0009058; biosynthetic process; ; B; GR_protein|Q9SAQ4~85.29~94 // GO:0008878; glucose-1-phosphate adenylyltransferase activity; 2.7.7.27; M; GR_protein|Q9ARI0~85.29~94 // GO:	VIT_01s0010g01350	0	ADP-glucose pyrophosphorylase large subunit CagpL2	AT1G27680	APLS2; ADP-glc pyrophosphorylase	vv10500Starch_and_sucrose_metabolism	E2_7_7_27
TC110101.1	1.01747586	1.44E-05	1564	0.02248	TC110101 homologue to UniRef100_A7PV01 Cluster: Chromosome chr4 scaffold_32, whole genome shotgun sequence; n=1; Vitis vinifera|Rep: Chromosome chr4 scaffold_32, whole genome shotgun sequence - Vitis vinifera (Grape), complete		VIT_04s0023g01290	GSVIVT01019017001	Anthocyanidin 3-O-glucosyltransferase	AT3G50740		vv10942Anthocyanin_biosynthesis	E2_4_1_115
TC133417.1	1.017075456	9.73E-06	1263	0.01229	TC133417
TC119220.1	1.01613051	3.84E-06	724	0.00278	TC119220		VIT_19s0014g02880	GSVIVT01014359001	Glycosyl hydrolase family 5 protein	AT1G13130
TC106491.1	1.014575799	0.005537474	8522	47.19036	TC106491 UniRef100_A7NYI9 Cluster: Chromosome chr6 scaffold_3, whole genome shotgun sequence; n=1; Vitis vinifera|Rep: Chromosome chr6 scaffold_3, whole genome shotgun sequence - Vitis vinifera (Grape), partial (18%)		VIT_06s0004g06290	GSVIVT01024773001	Binding	AT3G47080
TC105952.1	1.013540224	1.06E-05	1331	0.01409	TC105952 UniRef100_A7PFX4 Cluster: Chromosome chr6 scaffold_15, whole genome shotgun sequence; n=1; Vitis vinifera|Rep: Chromosome chr6 scaffold_15, whole genome shotgun sequence - Vitis vinifera (Grape), complete	GO:0003746; translation elongation factor activity; ; M; TAIR|gene:2180805~84.58~96 // GO:0006414; translational elongation; ; B; TAIR|gene:2180805~84.58~96 // GO:0005853; eukaryotic translation elongation factor 1 complex; ; C; TAIR|gene:2180805~84.58~96	VIT_06s0009g02410	GSVIVT01037374001	Elongation factor 1-beta 1	AT5G19510			K03232
TC130804.1	1.013198489	8.18E-05	3119	0.25519	TC130804 UniRef100_A7PH23 Cluster: Chromosome chr17 scaffold_16, whole genome shotgun sequence; n=1; Vitis vinifera|Rep: Chromosome chr17 scaffold_16, whole genome shotgun sequence - Vitis vinifera (Grape), partial (33%)		VIT_17s0000g02860	GSVIVT01008382001	G1 to S phase transition protein	AT1G18070		vv23015mRNA_surveillance_pathway	K03267
TC123120.1	1.011657894	2.57E-05	2046	0.05255	TC123120 homologue to UniRef100_A9CSI7 Cluster: H+-pyrophosphatase; n=1; Vitis hybrid cultivar|Rep: H+-pyrophosphatase - Vitis hybrid cultivar, partial (89%)		VIT_14s0060g01280	GSVIVT01031230001	Pyrophosphate-energized vacuolar membrane proton pump	AT1G15690		vv10190Oxidative_phosphorylation vv50133Primary_active_transporter_cat_A9_to_A18	K01507
TC104976.1	1.011201475	0.000470944	5056	2.38109	TC104976 UniRef100_A5AGM9 Cluster: Elongation factor 1-alpha; n=2; Vitis vinifera|Rep: Elongation factor 1-alpha - Vitis vinifera (Grape), complete	GO:0050850; positive regulation of calcium-mediated signaling; ; B; RGD|3796~87.19~96 // GO:0019898; extrinsic to membrane; ; C; RGD|2687~85.98~81 // GO:0019903; protein phosphatase binding; ; M; RGD|2687~85.98~81 // GO:0007166; cell surface receptor link	VIT_13s0019g03920	GSVIVT01016317001	Elongation factor 1-alpha 1	AT5G60390		vv23013RNA_transport	K03231
TC128959.1	1.010138595	1.63E-05	1692	0.02764	TC128959 similar to emb|X68899.1|CHCPRRNX1 Chloroplast Chlamydomonas pallidostigmatica rrnL gene, exon 1, partial (13%)
TC123689.1	1.009873881	1.92E-05	1825	0.03497	TC123689 UniRef100_A7PJ67 Cluster: Chromosome chr12 scaffold_18, whole genome shotgun sequence; n=1; Vitis vinifera|Rep: Chromosome chr12 scaffold_18, whole genome shotgun sequence - Vitis vinifera (Grape), complete	GO:0004830; tryptophan-tRNA ligase activity; 6.1.1.2; M; SGD|S000005457~81.86~52 // GO:0005524; ATP binding; ; M; TAIR|gene:1006227924~94.82~96 // GO:0005625; soluble fraction; ; C; RGD|1308278~85.87~56 // GO:0005737; cytoplasm; ; C; SGD|S000005457~81.86~	VIT_12s0028g03370	GSVIVT01020576001	Tryptophan-tRNA ligase	AT3G04600		vv10400Phenylalanine_tyrosine_and_tryptophan_biosynthesis vv20970Aminoacyl-tRNA_biosynthesis	E6_1_1_2
TC134699.1	1.00976827	4.84E-06	842	0.00407	TC134699 similar to UniRef100_A5TT14 Cluster: Glutaconyl-CoA decarboxylase; n=1; Fusobacterium nucleatum subsp. polymorphum ATCC 10953|Rep: Glutaconyl-CoA decarboxylase - Fusobacterium nucleatum subsp. polymorphum ATCC 10953, partial (3%)		VIT_17s0000g01810	GSVIVT01008495001	Cyclin-dependent kinase G-2	AT1G67580		vv44110Cell_cycle	CDKG2
TC117105.1	1.009047201	4.49E-06	808	0.00363	TC117105 UniRef100_Q0ZJ34 Cluster: ATP synthase CF0 subunit I; n=1; Vitis vinifera|Rep: ATP synthase CF0 subunit I - Vitis vinifera (Grape), complete	GO:0009536; plastid; ; C; GR_protein|Q6ENH8~89.02~95
TC119057.1	1.008687864	0.000184739	3939	0.72769	TC119057 UniRef100_A7QM46 Cluster: Chromosome chr5 scaffold_124, whole genome shotgun sequence; n=1; Vitis vinifera|Rep: Chromosome chr5 scaffold_124, whole genome shotgun sequence - Vitis vinifera (Grape), partial (95%)	GO:0005524; ATP binding; ; M; GeneDB_Spombe|SPBC8D2.06~80.17~54 // GO:0005829; cytosol; ; C; GeneDB_Spombe|SPBC8D2.06~80.17~54 // GO:0006428; isoleucyl-tRNA aminoacylation; ; B; GeneDB_Spombe|SPBC8D2.06~80.17~54 // GO:0006412; translation; 3.6.5.3; B; SGD
TC138079.1	1.008235503	3.41E-06	678	0.00231	TC138079 similar to UniRef100_O23646 Cluster: RSZp22 protein; n=1; Arabidopsis thaliana|Rep: RSZp22 protein - Arabidopsis thaliana (Mouse-ear cress), partial (87%)	GO:0005575; cellular_component; ; C; TAIR|gene:2046637~83.45~71 // GO:0005634; nucleus; ; C; TAIR|gene:2199836~83.22~80 // GO:0005730; nucleolus; ; C; TAIR|gene:3355500~90.80~87 // GO:0000398; nuclear mRNA splicing, via spliceosome; ; B; TAIR|gene:2199836	VIT_04s0069g00800	GSVIVT01033172001	Splicing factor	AT2G24590
TC116675.1	1.007650076	0.000580293	5330	3.09296	TC116675 UniRef100_A7P8Y9 Cluster: Chromosome chr3 scaffold_8, whole genome shotgun sequence; n=1; Vitis vinifera|Rep: Chromosome chr3 scaffold_8, whole genome shotgun sequence - Vitis vinifera (Grape), partial (63%)	GO:0005575; cellular_component; ; C; TAIR|gene:2016481~78.36~55 // GO:0016651; oxidoreductase activity, acting on NADH or NADPH; 1.6; M; TAIR|gene:2025196~85.80~52 // GO:0005739; mitochondrion; ; C; GR_protein|A2XVK6~87.56~62 // GO:0032442; phenylcoumaran	VIT_03s0038g04670	GSVIVT01023795001	Isoflavone reductase	AT4G39230	isoflavone reductase, putative	vv10943Isoflavonoid_biosynthesis	E1_3_1_45
TC124663.1	1.007300686	8.43E-06	1169	0.00985	TC124663 homologue to UniRef100_A3FA65 Cluster: Aquaporin PIP1;3; n=1; Vitis vinifera|Rep: Aquaporin PIP1;3 - Vitis vinifera (Grape), partial (65%)	GO:0005575; cellular_component; ; C; TAIR|gene:2014740~86.54~100 // GO:0006810; transport; ; B; TAIR|gene:1006228875~96.85~58 // GO:0016020; membrane; ; C; TAIR|gene:1006228875~96.85~58 // GO:0003746; translation elongation factor activity; ; M; TAIR|gene	VIT_06s0004g03240	GSVIVT01025142001	Elongation factor 1-alpha 1	AT5G60390		vv23013RNA_transport	K03231
TC107793.1	1.007170569	0.000225035	4146	0.933	TC107793 UniRef100_A7QL20 Cluster: Chromosome undetermined scaffold_116, whole genome shotgun sequence; n=1; Vitis vinifera|Rep: Chromosome undetermined scaffold_116, whole genome shotgun sequence - Vitis vinifera (Grape), complete	GO:0003674; molecular_function; ; M; TAIR|gene:1009021192~100.00~93 // GO:0005768; endosome; ; C; TAIR|gene:3714274~85.92~94 // GO:0016020; membrane; ; C; TAIR|gene:1009021192~100.00~93 // GO:0005886; plasma membrane; ; C; TAIR|gene:3714274~85.92~94	VIT_13s0101g00410	GSVIVT01010710001	Vesicle-associated membrane protein 72	AT3G54300		vv24130SNARE_interactions_in_vesicular_transport vv50101Channels_and_pores	K08511
TC125371.1	1.007046449	0.0007191	5613	4.03631	TC125371		VIT_15s0048g02410	GSVIVT01027456001	Myb CCA1 (circadian clock associated 1)	AT1G01060		vv34710Circadian_rhythm vv60045MYBrelated	CCA1
TC118871.1	1.006913717	0.028101584	11159	313.58557	TC118871 homologue to UniRef100_A7QVC1 Cluster: Chromosome chr2 scaffold_187, whole genome shotgun sequence; n=1; Vitis vinifera|Rep: Chromosome chr2 scaffold_187, whole genome shotgun sequence - Vitis vinifera (Grape), partial (92%)	GO:0006879; cellular iron ion homeostasis; ; B; RGD|1306211~81.63~64 // GO:0030097; hemopoiesis; ; B; RGD|1306211~81.63~64	VIT_00s0323g00030	GSVIVT01006027001	HSP associated protein	AT4G22670
TC109145.1	1.006615477	1.31E-05	1508	0.01977	TC109145 weakly similar to UniRef100_Q6DN29 Cluster: Caomodulin cam-207; n=1; Daucus carota|Rep: Caomodulin cam-207 - Daucus carota (Carrot), partial (21%)		VIT_18s0001g03880	GSVIVT01008934001	Polcalcin	AT1G24620
TC135815.1	1.006453093	0.000351021	4701	1.65015	TC135815		VIT_08s0056g00800	GSVIVT01029904001	Myb domain protein 60	AT1G08810		vv60044MYB	MYB60
TC119763.1	1.005988223	4.09E-05	2405	0.09838	TC119763 UniRef100_A7PT51 Cluster: Chromosome chr8 scaffold_29, whole genome shotgun sequence; n=1; Vitis vinifera|Rep: Chromosome chr8 scaffold_29, whole genome shotgun sequence - Vitis vinifera (Grape), partial (85%)	GO:0005575; cellular_component; ; C; TAIR|gene:504953808~84.58~58 // GO:0003674; molecular_function; ; M; TAIR|gene:504953808~84.58~58 // GO:0008150; biological_process; ; B; TAIR|gene:504953808~84.58~58	VIT_08s0040g01680	GSVIVT01025706001	Unknown protein	AT2G37035
TC108888.1	1.005627429	3.41E-05	2278	0.07777	TC108888 homologue to UniRef100_A7PTF9 Cluster: Chromosome chr8 scaffold_29, whole genome shotgun sequence; n=1; Vitis vinifera|Rep: Chromosome chr8 scaffold_29, whole genome shotgun sequence - Vitis vinifera (Grape), partial (85%)
TC128159.1	1.005241585	0.000685513	5568	3.81694	TC128159 UniRef100_A8WCU3 Cluster: Glutamine synthetase; n=2; Gossypium|Rep: Glutamine synthetase - Gossypium hirsutum (Upland cotton) (Gossypium mexicanum), partial (22%)		VIT_17s0000g01910	GSVIVT01008483001	Glutamine synthetase cytosolic isozyme 1	AT5G37600		vv10251Glutamate_metabolism vv10550Peptidoglycan_biosynthesis vv10910Nitrogen_metabolism	E6_3_1_2
TC105615.1	1.004946309	0.000233746	4189	0.97916	TC105615 similar to UniRef100_O82017 Cluster: Adventitious rooting related oxygenase; n=1; Malus x domestica|Rep: Adventitious rooting related oxygenase - Malus domestica (Apple) (Malus sylvestris), partial (88%)	GO:0016020; membrane; ; C; GR_protein|Q7XKU5~77.09~76 // GO:0005575; cellular_component; ; C; TAIR|gene:2035858~78.28~79 // GO:0016706; oxidoreductase activity, acting on paired donors, with incorporation or reduction of molecular oxygen, 2-oxoglutarate a	VIT_04s0044g02010	GSVIVT01026415001	Gibberellin 20 oxidase 2	AT1G14130		vv10904Diterpenoid_biosynthesis	E1_14_11_12
TC115417.1	1.004237179	1.06E-05	1339	0.01426	TC115417 homologue to UniRef100_A7QRL7 Cluster: Chromosome undetermined scaffold_151, whole genome shotgun sequence; n=1; Vitis vinifera|Rep: Chromosome undetermined scaffold_151, whole genome shotgun sequence - Vitis vinifera (Grape), partial (11%)
TC123382.1	1.00405615	1.64E-05	1701	0.02784	TC123382 homologue to UniRef100_A7PCY0 Cluster: Chromosome chr17 scaffold_12, whole genome shotgun sequence; n=1; Vitis vinifera|Rep: Chromosome chr17 scaffold_12, whole genome shotgun sequence - Vitis vinifera (Grape), partial (89%)	GO:0005575; cellular_component; ; C; TAIR|gene:2054021~82.51~70 // GO:0005783; endoplasmic reticulum; ; C; TAIR|gene:2166408~84.97~67	VIT_17s0000g08600	GSVIVT01007725001	Signal recognition particle receptor beta subunit	AT5G05670		vv23060Protein_export vv50132Primary_active_transporter_cat_A5_to_A8	K12272
TC115722.1	1.00405445	1.09E-05	1356	0.01472	TC115722 homologue to UniRef100_A7PQU6 Cluster: Chromosome chr6 scaffold_25, whole genome shotgun sequence; n=1; Vitis vinifera|Rep: Chromosome chr6 scaffold_25, whole genome shotgun sequence - Vitis vinifera (Grape), partial (43%)		VIT_06s0061g00270	GSVIVT01031526001	Chaperonin GroEL	AT2G28000		vv23018RNA_degradation	K04077
TC132011.1	1.003649396	8.40E-06	1164	0.00977	TC132011 UniRef100_A7PHN2 Cluster: Chromosome chr17 scaffold_16, whole genome shotgun sequence; n=1; Vitis vinifera|Rep: Chromosome chr17 scaffold_16, whole genome shotgun sequence - Vitis vinifera (Grape), complete
TC116525.1	1.002769851	3.92E-05	2369	0.09283	TC116525 UniRef100_A7QM46 Cluster: Chromosome chr5 scaffold_124, whole genome shotgun sequence; n=1; Vitis vinifera|Rep: Chromosome chr5 scaffold_124, whole genome shotgun sequence - Vitis vinifera (Grape), partial (30%)		VIT_05s0102g00100	GSVIVT01010735001	Isoleucyl-tRNA synthetase	AT4G10320		vv10290Valine_leucine_and_isoleucine_biosynthesis vv20970Aminoacyl-tRNA_biosynthesis	E6_1_1_5
TC130496.1	1.002668026	6.59E-06	1022	0.00674	TC130496 homologue to UniRef100_A7P536 Cluster: Chromosome chr4 scaffold_6, whole genome shotgun sequence; n=1; Vitis vinifera|Rep: Chromosome chr4 scaffold_6, whole genome shotgun sequence - Vitis vinifera (Grape), partial (27%)		VIT_04s0008g03010	GSVIVT01035583001	Aspartyl-tRNA synthetase	AT4G31180		vv10252Alanine_and_aspartate_metabolism vv20970Aminoacyl-tRNA_biosynthesis	E6_1_1_22
TC117809.1	1.002513222	2.08E-06	496	0.00103	TC117809 homologue to UniRef100_A7P518 Cluster: Chromosome chr4 scaffold_6, whole genome shotgun sequence; n=1; Vitis vinifera|Rep: Chromosome chr4 scaffold_6, whole genome shotgun sequence - Vitis vinifera (Grape), partial (25%)		VIT_04s0008g02830	GSVIVT01035565001	Galactokinase like protein	AT4G16130	ARA1 (ARABINOSE KINASE); ATP binding / L-arabinokinase/ galactokinase	vv10052Galactose_metabolism	E2_7_1_6
TC137813.1	1.002337959	8.08E-05	3098	0.2503	TC137813
TC105855.1	1.002223673	7.29E-06	1082	0.00788	TC105855 homologue to UniRef100_A1XJ43 Cluster: 14-3-3-like protein; n=1; Gossypium hirsutum|Rep: 14-3-3-like protein - Gossypium hirsutum (Upland cotton) (Gossypium mexicanum), complete	GO:0043616; keratinocyte proliferation; ; B; MGI|MGI:1891831~85.71~65 // GO:0016597; amino acid binding; ; M; TAIR|gene:3433605~94.51~93 // GO:0035259; glucocorticoid receptor binding; ; M; UniProtKB|Q04917~90.20~62 // GO:0005737; cytoplasm; ; C; MGI|MGI:
TC116590.1	1.001342231	8.34E-06	1154	0.00962	TC116590 UniRef100_A7PMM8 Cluster: Chromosome chr14 scaffold_21, whole genome shotgun sequence; n=1; Vitis vinifera|Rep: Chromosome chr14 scaffold_21, whole genome shotgun sequence - Vitis vinifera (Grape), partial (41%)		VIT_14s0066g02630	GSVIVT01032607001	Polyribonucleotide 5'-hydroxyl-kinase	AT3G04680		vv23015mRNA_surveillance_pathway	K14399
EE086276.1	1.001174752	4.23E-05	2434	0.10292	EE086276 homologue to UniRef100_Q71F50 Cluster: Eukaryotic translation initiation factor 5A isoform II; n=1; Hevea brasiliensis|Rep: Eukaryotic translation initiation factor 5A isoform II - Hevea brasiliensis (Para rubber tree), partial (86%)	GO:0005840; ribosome; ; C; GeneDB_Spombe|SPBC336.10c~77.78~57 // GO:0005575; cellular_component; ; C; UniProtKB|Q9GZV4~82.35~56 // GO:0005634; nucleus; ; C; GeneDB_Spombe|SPBC336.10c~77.78~57 // GO:0045727; positive regulation of translation; ; B; UniProt	VIT_17s0000g06670	GSVIVT01007954001	Translation initiation factor eIF-5A	AT1G13950			K03263
TC116480.1	1.00111306	1.09E-05	1365	0.01491	TC116480 UniRef100_A7NWH2 Cluster: Chromosome chr5 scaffold_2, whole genome shotgun sequence; n=1; Vitis vinifera|Rep: Chromosome chr5 scaffold_2, whole genome shotgun sequence - Vitis vinifera (Grape), partial (28%)		VIT_05s0020g02820	GSVIVT01017905001	Ubiquitin activating enzyme E1c (ECR1)	AT5G19180		vv24120Ubiquitin_mediated_proteolysis vv30003Auxin_signaling	K10686
TC108762.1	1.00092858	5.77E-06	955	0.00551	TC108762 homologue to UniRef100_A7QHJ8 Cluster: Chromosome chr5 scaffold_98, whole genome shotgun sequence; n=1; Vitis vinifera|Rep: Chromosome chr5 scaffold_98, whole genome shotgun sequence - Vitis vinifera (Grape), partial (49%)		VIT_05s0029g01060	GSVIVT01020937001	ATELC/ELC	AT3G12400		vv50111Tethering_factors	VPS23
TC116023.1	1.000675613	0.003462009	7806	27.02444	TC116023 UniRef100_A7PLW5 Cluster: Chromosome chr14 scaffold_21, whole genome shotgun sequence; n=1; Vitis vinifera|Rep: Chromosome chr14 scaffold_21, whole genome shotgun sequence - Vitis vinifera (Grape), partial (75%)	GO:0003674; molecular_function; ; M; TAIR|gene:2168842~81.96~72 // GO:0016020; membrane; ; C; GR_protein|A2ZJI8~83.77~54 // GO:0016023; cytoplasmic membrane-bound vesicle; ; C; GR_protein|A2ZJI8~83.77~54 // GO:0008150; biological_process; ; B; TAIR|gene:2	VIT_14s0219g00120	GSVIVT01003971001	PQ-loop repeat / transmembrane	AT5G40670		vv50124Porters_cat_30_to_64	PQLOOP
TC117685.1	0.999745059	1.70E-05	1739	0.02959	TC117685 homologue to UniRef100_A7Q985 Cluster: Chromosome chr19 scaffold_66, whole genome shotgun sequence; n=1; Vitis vinifera|Rep: Chromosome chr19 scaffold_66, whole genome shotgun sequence - Vitis vinifera (Grape), partial (67%)		VIT_19s0015g00550	GSVIVT01014685001	Nudix hydrolase 10	AT4G25434
EC995898.1	0.999311108	6.13E-06	983	0.00603	EC995898 homologue to UniRef100_A7NYB2 Cluster: Chromosome chr6 scaffold_3, whole genome shotgun sequence; n=1; Vitis vinifera|Rep: Chromosome chr6 scaffold_3, whole genome shotgun sequence - Vitis vinifera (Grape), partial (50%)	GO:0009536; plastid; ; C; GR_protein|Q5W767~82.80~51	VIT_06s0004g07010	GSVIVT01024686001	Ubiquitin family	AT2G30100
TC135689.1	0.99808381	6.75E-06	1046	0.00706	TC135689
TC128103.1	0.997408313	1.45E-05	1576	0.02279	TC128103 UniRef100_A7NYM9 Cluster: Chromosome chr6 scaffold_3, whole genome shotgun sequence; n=1; Vitis vinifera|Rep: Chromosome chr6 scaffold_3, whole genome shotgun sequence - Vitis vinifera (Grape), partial (10%)
TC113260.1	0.996893466	0.000420465	4922	2.06953	TC113260 UniRef100_A7P8A4 Cluster: Chromosome chr3 scaffold_8, whole genome shotgun sequence; n=1; Vitis vinifera|Rep: Chromosome chr3 scaffold_8, whole genome shotgun sequence - Vitis vinifera (Grape), partial (52%)	GO:0005739; mitochondrion; ; C; GR_protein|Q10P98~82.35~68	VIT_03s0038g02280	GSVIVT01024039001	ERD7 (EARLY-responsive TO dehydration 7)	AT4G35985
TC106962.1	0.996503907	9.17E-05	3229	0.296	TC106962 UniRef100_A7PEG7 Cluster: Chromosome chr11 scaffold_13, whole genome shotgun sequence; n=2; Vitis vinifera|Rep: Chromosome chr11 scaffold_13, whole genome shotgun sequence - Vitis vinifera (Grape), partial (88%)	GO:0005634; nucleus; ; C; UniProtKB|P83217~100.00~50 // GO:0003677; DNA binding; ; M; UniProtKB|P83217~100.00~50 // GO:0006334; nucleosome assembly; ; B; UniProtKB|P83217~100.00~50 // GO:0003824; catalytic activity; ; M; TAIR|gene:2119920~90.27~89 // GO:0	VIT_11s0016g03100	GSVIVT01015299001	6-phosphogluconate dehydrogenase	AT4G29120		vv10030Pentose_phosphate	E1_1_1_44
TC124992.1	0.996421047	0.000798812	5736	4.58199	TC124992 UniRef100_A7PFX4 Cluster: Chromosome chr6 scaffold_15, whole genome shotgun sequence; n=1; Vitis vinifera|Rep: Chromosome chr6 scaffold_15, whole genome shotgun sequence - Vitis vinifera (Grape), partial (39%)		VIT_06s0009g02410	GSVIVT01037374001	Elongation factor 1-beta 1	AT5G19510			K03232
TC111707.1	0.996349274	1.59E-05	1667	0.02645	TC111707 UniRef100_A7PDL6 Cluster: Chromosome chr17 scaffold_12, whole genome shotgun sequence; n=1; Vitis vinifera|Rep: Chromosome chr17 scaffold_12, whole genome shotgun sequence - Vitis vinifera (Grape), partial (96%)	GO:0046148; pigment biosynthetic process; ; B; UniProtKB|Q7U789~87.90~55 // GO:0009535; chloroplast thylakoid membrane; ; C; TAIR|gene:2019164~94.15~87 // GO:0009536; plastid; ; C; GR_protein|A2X9K1~90.96~81 // GO:0045550; geranylgeranyl reductase activit	VIT_17s0000g06280	GSVIVT01007996001	Geranylgeranyl reductase	AT1G74470		vv10100Biosynthesis_of_steroids	CHLP
TC120475.1	0.995775227	6.46E-06	1001	0.00646	TC120475 similar to UniRef100_A4QM19 Cluster: ORF67d; n=1; Pinus koraiensis|Rep: ORF67d - Pinus koraiensis (Korean pine), partial (40%)
TC127572.1	0.995508211	0.000176109	3878	0.68295	TC127572 homologue to UniRef100_P42896 Cluster: Enolase; n=1; Ricinus communis|Rep: Enolase - Ricinus communis (Castor bean), complete	GO:0044409; entry into host; ; B; CGD|CAL0004953~85.21~71 // GO:0005615; extracellular space; ; C; RGD|620167~87.24~71 // GO:0042127; regulation of cell proliferation; ; B; RGD|2920~80.00~77 // GO:0006096; glycolysis; ; B; TIGR_CMR|PSPPH_3820~81.60~50 //
TC124065.1	0.995227492	1.03E-05	1313	0.01358	TC124065 UniRef100_A7P536 Cluster: Chromosome chr4 scaffold_6, whole genome shotgun sequence; n=1; Vitis vinifera|Rep: Chromosome chr4 scaffold_6, whole genome shotgun sequence - Vitis vinifera (Grape), complete	GO:0005524; ATP binding; ; M; RGD|621167~78.00~50 // GO:0005622; intracellular; ; C; RGD|621167~78.00~50 // GO:0004815; aspartate-tRNA ligase activity; 6.1.1.12; M; RGD|621167~78.00~50 // GO:0005625; soluble fraction; ; C; RGD|621167~78.00~50 // GO:000573	VIT_04s0008g03010	GSVIVT01035583001	Aspartyl-tRNA synthetase	AT4G31180		vv10252Alanine_and_aspartate_metabolism vv20970Aminoacyl-tRNA_biosynthesis	E6_1_1_22
TC134764.1	0.993952503	8.01E-06	1139	0.00913	TC134764 homologue to UniRef100_A7P602 Cluster: Chromosome chr4 scaffold_6, whole genome shotgun sequence; n=1; Vitis vinifera|Rep: Chromosome chr4 scaffold_6, whole genome shotgun sequence - Vitis vinifera (Grape), partial (30%)		VIT_04s0008g06160	GSVIVT01035922001	Neurochondrin family protein	AT4G32050
TC114337.1	0.993043451	3.09E-05	2193	0.06774	TC114337 UniRef100_A7PZI1 Cluster: Chromosome chr15 scaffold_40, whole genome shotgun sequence; n=1; Vitis vinifera|Rep: Chromosome chr15 scaffold_40, whole genome shotgun sequence - Vitis vinifera (Grape), complete	GO:0005575; cellular_component; ; C; TAIR|gene:1005714935~91.04~100 // GO:0003674; molecular_function; ; M; TAIR|gene:1009021490~90.84~100 // GO:0008150; biological_process; ; B; TAIR|gene:1005714935~91.04~100	VIT_15s0046g02330	GSVIVT01026949001	Unknown protein	AT2G45990
TC108569.1	0.992429734	3.67E-06	711	0.00261	TC108569 similar to UniRef100_Q0DDZ6 Cluster: Os06g0186900 protein; n=2; Oryza sativa Japonica Group|Rep: Os06g0186900 protein - Oryza sativa subsp. japonica (Rice), partial (91%)	GO:0009897; external side of plasma membrane; ; C; RGD|2599~84.00~79 // GO:0016064; immunoglobulin mediated immune response; ; B; RGD|2599~84.00~79 // GO:0007166; cell surface receptor linked signal transduction; ; B; RGD|2599~84.00~79 // GO:0005887; inte
TC128267.1	0.992109763	0.001246798	6350	7.91717	TC128267 pathogenesis-related protein [Vitis vinifera]	GO:0016023; cytoplasmic membrane-bound vesicle; ; C; GR_protein|Q84J76~81.05~60 // GO:0009753; response to jasmonic acid stimulus; ; B; TAIR|gene:1005956707~80.88~84 // GO:0009627; systemic acquired resistance; ; B; TAIR|gene:1944663~82.31~81 // GO:000972
TC116453.1	0.992038653	0.003851626	7957	30.64738	TC116453 NADH-plastoquinone oxidoreductase subunit 4L [Vitis vinifera]	GO:0009536; plastid; ; C; GR_protein|Q6ENA5~94.29~69 // GO:0030094; plasma membrane-derived photosystem I; ; C; UniProtKB|Q7V4J7~92.59~100 // GO:0015979; photosynthesis; ; B; UniProtKB|Q7V4J7~92.59~100	VIT_00s0246g00200	GSVIVT01004977001	Photosystem I iron-sulfur center (Photosystem I subunit VII)	ATCG01070		vv10195Photosynthesis vv50105Transport_electron_carriers	K02691
TC112061.1	0.991404433	4.24E-06	779	0.0033	TC112061 UniRef100_A7PVQ0 Cluster: Chromosome chr8 scaffold_34, whole genome shotgun sequence; n=1; Vitis vinifera|Rep: Chromosome chr8 scaffold_34, whole genome shotgun sequence - Vitis vinifera (Grape), complete	GO:0005575; cellular_component; ; C; TAIR|gene:2076233~88.50~95 // GO:0003674; molecular_function; ; M; TAIR|gene:2076233~88.50~95 // GO:0009536; plastid; ; C; GR_protein|A3A9Y9~75.40~55 // GO:0016023; cytoplasmic membrane-bound vesicle; ; C; GR_protein|A	VIT_08s0007g05700	GSVIVT01033575001	Cellular retinaldehyde-binding/triple function, C-terminal	AT3G10210
TC135954.1	0.990604376	9.78E-06	1268	0.0124	TC135954 UniRef100_A7NYZ1 Cluster: Chromosome chr6 scaffold_3, whole genome shotgun sequence; n=1; Vitis vinifera|Rep: Chromosome chr6 scaffold_3, whole genome shotgun sequence - Vitis vinifera (Grape), partial (19%)		VIT_06s0004g04860	GSVIVT01024946001	Alpha-expansin 6 precursor	AT2G39700		vv30003Auxin_signaling	EXPA6
TC109210.1	0.99052814	0.000457179	5022	2.29595	TC109210 UniRef100_A7PJ85 Cluster: Chromosome chr12 scaffold_18, whole genome shotgun sequence; n=1; Vitis vinifera|Rep: Chromosome chr12 scaffold_18, whole genome shotgun sequence - Vitis vinifera (Grape), complete	GO:0005575; cellular_component; ; C; TAIR|gene:2034812~89.83~86 // GO:0003674; molecular_function; ; M; TAIR|gene:2024238~93.55~65 // GO:0009536; plastid; ; C; GR_protein|Q8H632~87.96~65 // GO:0005739; mitochondrion; ; C; GR_protein|A2WV61~90.48~65 // GO:
TC111054.1	0.989937867	1.16E-05	1415	0.01645	TC111054 UniRef100_A7R258 Cluster: Chromosome undetermined scaffold_404, whole genome shotgun sequence; n=1; Vitis vinifera|Rep: Chromosome undetermined scaffold_404, whole genome shotgun sequence - Vitis vinifera (Grape), partial (57%)	GO:0005575; cellular_component; ; C; TAIR|gene:2008904~93.17~50 // GO:0009815; 1-aminocyclopropane-1-carboxylate oxidase activity; 1.14.17.4; M; TAIR|gene:2008904~93.17~50 // GO:0008150; biological_process; ; B; TAIR|gene:2008904~93.17~50	VIT_00s2086g00010	GSVIVT01006065001	1-aminocyclopropane-1-carboxylate oxidase 1	AT1G05010		vv10640Propanoate_metabolism vv30008Ethylene_signaling	E1_14_17_4
TC118299.1	0.989282191	1.45E-05	1573	0.02274	TC118299 UniRef100_A7PL10 Cluster: Chromosome chr7 scaffold_20, whole genome shotgun sequence; n=1; Vitis vinifera|Rep: Chromosome chr7 scaffold_20, whole genome shotgun sequence - Vitis vinifera (Grape), partial (40%)		VIT_07s0031g01640	GSVIVT01022235001	ABC transporter F member 8	AT5G64840		vv52010ABC_transporters	ABCF8
TC119214.1	0.989270568	5.08E-06	873	0.00444	TC119214 homologue to UniRef100_A7P6D7 Cluster: Chromosome chr9 scaffold_7, whole genome shotgun sequence; n=1; Vitis vinifera|Rep: Chromosome chr9 scaffold_7, whole genome shotgun sequence - Vitis vinifera (Grape), partial (37%)		VIT_09s0002g00690	GSVIVT01016700001	DnaJ homolog, subfamily B, member 6	AT3G14200		vv50132Primary_active_transporter_cat_A5_to_A8	K09512
TC118041.1	0.989244477	5.37E-06	920	0.00494	TC118041 UniRef100_A7QHR5 Cluster: Chromosome chr8 scaffold_99, whole genome shotgun sequence; n=1; Vitis vinifera|Rep: Chromosome chr8 scaffold_99, whole genome shotgun sequence - Vitis vinifera (Grape), partial (37%)		VIT_08s0105g00290	GSVIVT01011154001	Zinc finger (C3HC4-type ring finger)	AT5G01450		vv60078Other_zf-C3HC4	ZFC3HC4_75
TC123588.1	0.98684762	9.39E-06	1243	0.01168	TC123588 UniRef100_A7NZB5 Cluster: Chromosome chr6 scaffold_3, whole genome shotgun sequence; n=1; Vitis vinifera|Rep: Chromosome chr6 scaffold_3, whole genome shotgun sequence - Vitis vinifera (Grape), partial (33%)		VIT_06s0004g03620	GSVIVT01025091001	MAPK MPK13	AT1G07880			MPK13
TC122645.1	0.986771683	9.58E-06	1253	0.01201	TC122645 UniRef100_A7QSV6 Cluster: Chromosome undetermined scaffold_163, whole genome shotgun sequence; n=1; Vitis vinifera|Rep: Chromosome undetermined scaffold_163, whole genome shotgun sequence - Vitis vinifera (Grape), partial (55%)		VIT_17s0000g01010	GSVIVT01000397001	Lysophospholipase homolog	AT1G73480		vv10564Glycerophospholipid_metabolism	E3_1_1_5
TC131870.1	0.986597115	1.46E-05	1594	0.02327	TC131870 homologue to UniRef100_A7PDQ8 Cluster: Chromosome chr11 scaffold_13, whole genome shotgun sequence; n=1; Vitis vinifera|Rep: Chromosome chr11 scaffold_13, whole genome shotgun sequence - Vitis vinifera (Grape), partial (28%)	GO:0005739; mitochondrion; ; C; GR_protein|A2YA89~94.55~70	VIT_11s0016g00470	GSVIVT01015018001	Sucrose synthase	AT3G43190	SUS4, ATSUS4 | sucrose synthase 4	vv10500Starch_and_sucrose_metabolism	E2_4_1_13
TC107521.1	0.986548567	0.000147317	3711	0.5467	TC107521 UniRef100_A7P6U4 Cluster: Ubiquitin carboxyl-terminal hydrolase; n=1; Vitis vinifera|Rep: Ubiquitin carboxyl-terminal hydrolase - Vitis vinifera (Grape), partial (53%)		VIT_09s0002g02500	GSVIVT01016888001	Ubiquitin-specific protease 6 (UBP6)	AT1G51710			K01072
TC135420.1	0.986173937	6.23E-06	992	0.00618	TC135420 homologue to UniRef100_A7QVL3 Cluster: Chromosome chr16 scaffold_189, whole genome shotgun sequence; n=1; Vitis vinifera|Rep: Chromosome chr16 scaffold_189, whole genome shotgun sequence - Vitis vinifera (Grape), partial (40%)		VIT_16s0100g00370	GSVIVT01010632001	Valyl-tRNA synthetase	AT1G14610		vv10290Valine_leucine_and_isoleucine_biosynthesis vv20970Aminoacyl-tRNA_biosynthesis	E6_1_1_9
TC108746.1	0.985814846	0.006500658	8790	57.14078	TC108746 UniRef100_A7PZL3 Cluster: Chromosome chr15 scaffold_40, whole genome shotgun sequence; n=1; Vitis vinifera|Rep: Chromosome chr15 scaffold_40, whole genome shotgun sequence - Vitis vinifera (Grape), partial (51%)	GO:0005975; carbohydrate metabolic process; ; B; TAIR|gene:1006228521~85.71~50 // GO:0016023; cytoplasmic membrane-bound vesicle; ; C; GR_protein|Q10SE9~83.70~50 // GO:0004650; polygalacturonase activity; 3.2.1.15; M; TAIR|gene:1006228521~85.71~50	VIT_15s0046g02000	GSVIVT01026985001	Polygalacturonase GH28	AT3G61490		vv40006Cell_wall	E3_2_1_15
TC111037.1	0.985620282	1.58E-05	1662	0.02626	TC111037 UniRef100_A7PMP6 Cluster: Ubiquitin carrier protein; n=1; Vitis vinifera|Rep: Ubiquitin carrier protein - Vitis vinifera (Grape), partial (72%)	GO:0006338; chromatin remodeling; ; B; GeneDB_Spombe|SPAC18B11.07c~85.44~68 // GO:0051568; histone H3-K4 methylation; ; B; GeneDB_Spombe|SPAC18B11.07c~85.44~68 // GO:0006368; RNA elongation from RNA polymerase II promoter; ; B; GeneDB_Spombe|SPAC18B11.07c	VIT_14s0108g00140	GSVIVT01011359001	Ubiquitin-conjugating enzyme E2 A	AT2G02760		vv24120Ubiquitin_mediated_proteolysis	K10573
TC106002.1	0.984683668	8.40E-06	1165	0.00978	TC106002 UniRef100_A7PMP6 Cluster: Ubiquitin carrier protein; n=1; Vitis vinifera|Rep: Ubiquitin carrier protein - Vitis vinifera (Grape), complete	GO:0000502; proteasome complex; ; C; SGD|S000003026~85.83~74 // GO:0006338; chromatin remodeling; ; B; GeneDB_Spombe|SPAC18B11.07c~85.23~99 // GO:0051568; histone H3-K4 methylation; ; B; GeneDB_Spombe|SPAC18B11.07c~85.23~99 // GO:0005737; cytoplasm; ; C;	VIT_14s0108g00140	GSVIVT01011359001	Ubiquitin-conjugating enzyme E2 A	AT2G02760		vv24120Ubiquitin_mediated_proteolysis	K10573
TC117580.1	0.982165491	2.21E-05	1927	0.04262	TC117580 UniRef100_A7PIQ8 Cluster: Chromosome chr13 scaffold_17, whole genome shotgun sequence; n=1; Vitis vinifera|Rep: Chromosome chr13 scaffold_17, whole genome shotgun sequence - Vitis vinifera (Grape), partial (60%)	GO:0009409; response to cold; ; B; TAIR|gene:1005714768~91.98~59 // GO:0009536; plastid; ; C; GR_protein|A2ZH34~96.18~56	VIT_13s0019g02050	GSVIVT01016501001	Ribulose bisphosphate carboxylase/oxygenase activase, chloroplast	AT2G39730
EE102301.1	0.982070096	4.62E-05	2517	0.11619	EE102301 UniRef100_A5AFS1 Cluster: Elongation factor 1-alpha; n=1; Vitis vinifera|Rep: Elongation factor 1-alpha - Vitis vinifera (Grape), partial (36%)	GO:0000003; reproduction; ; B; WB|WBGene00001169~92.19~83 // GO:0005783; endoplasmic reticulum; ; C; RGD|621807~86.57~99 // GO:0005737; cytoplasm; ; C; WB|WBGene00001169~92.19~83 // GO:0009792; embryonic development ending in birth or egg hatching; ; B; W	VIT_06s0004g03240	GSVIVT01025142001	Elongation factor 1-alpha 1	AT5G60390		vv23013RNA_transport	K03231
TC110102.1	0.981795499	6.71E-06	1045	0.00701	TC110102 similar to UniRef100_Q4ABW3 Cluster: 4D11_24; n=1; Brassica rapa subsp. pekinensis|Rep: 4D11_24 - Brassica rapa subsp. pekinensis (Chinese cabbage), partial (61%)	GO:0005575; cellular_component; ; C; TAIR|gene:2160643~90.82~50 // GO:0005524; ATP binding; ; M; TAIR|gene:2160643~90.82~50 // GO:0016301; kinase activity; ; M; TAIR|gene:2171854~95.88~55 // GO:0006468; protein amino acid phosphorylation; ; B; TAIR|gene:2
TC113884.1	0.981706477	1.19E-05	1433	0.01702	TC113884 UniRef100_A7QR97 Cluster: Chromosome chr13 scaffold_149, whole genome shotgun sequence; n=1; Vitis vinifera|Rep: Chromosome chr13 scaffold_149, whole genome shotgun sequence - Vitis vinifera (Grape), partial (72%)	GO:0016020; membrane; ; C; GR_protein|A2YA12~83.99~51 // GO:0009536; plastid; ; C; GR_protein|Q0DW47~88.09~91	VIT_13s0156g00210	GSVIVT01001361001	Callose synthase	at5g13000	transferring glycosyl groups	vv10500Starch_and_sucrose_metabolism	E2_4_1_34	#BEZUG!
TC105882.1	0.981215764	4.90E-06	849	0.00416	TC105882 UniRef100_A7NVH3 Cluster: Chromosome chr18 scaffold_1, whole genome shotgun sequence; n=1; Vitis vinifera|Rep: Chromosome chr18 scaffold_1, whole genome shotgun sequence - Vitis vinifera (Grape), complete	GO:0003674; molecular_function; ; M; TAIR|gene:2036915~86.45~79 // GO:0016023; cytoplasmic membrane-bound vesicle; ; C; GR_protein|A2XNV4~82.57~64 // GO:0009536; plastid; ; C; GR_protein|A3APK3~83.61~69 // GO:0008150; biological_process; ; B; TAIR|gene:20	VIT_18s0001g02050	GSVIVT01008822001	TolB protein-related	AT1G21680		vv50125Porters_cat_66_to_94	K03641
TC107696.1	0.979867183	0.000364083	4747	1.7283	TC107696 UniRef100_A7R283 Cluster: Chromosome undetermined scaffold_408, whole genome shotgun sequence; n=1; Vitis vinifera|Rep: Chromosome undetermined scaffold_408, whole genome shotgun sequence - Vitis vinifera (Grape), partial (91%)	GO:0043617; cellular response to sucrose starvation; ; B; TAIR|gene:2099579~90.70~52 // GO:0009063; amino acid catabolic process; ; B; TAIR|gene:1944764~90.70~52 // GO:0009646; response to absence of light; ; B; TAIR|gene:2099579~90.70~52 // GO:0006529; a	GSVIVT00012864001		Asparagine synthetase	AT5G10240		vv10910Nitrogen_metabolism	E6_3_5_4
TC118061.1	0.979818442	8.23E-06	1149	0.00946	TC118061 homologue to UniRef100_A7QLN8 Cluster: Chromosome chr13 scaffold_120, whole genome shotgun sequence; n=1; Vitis vinifera|Rep: Chromosome chr13 scaffold_120, whole genome shotgun sequence - Vitis vinifera (Grape), complete		VIT_13s0067g02180	GSVIVT01012463001	CTV.12	AT1G15780
TC115531.1	0.979667851	2.76E-05	2112	0.05822	TC115531	GO:0005634; nucleus; ; C; GR_protein|Q942D6~80.62~52 // GO:0003677; DNA binding; ; M; GR_protein|Q942D6~80.62~52 // GO:0006355; regulation of transcription, DNA-dependent; ; B; GR_protein|Q942D6~80.62~52 // GO:0003700; transcription factor activity; ; M;	VIT_11s0016g03940	GSVIVT01015389001	Heat shock transcription factor C1	AT3G24520		vv60037HSF	HSFC1
TC127152.1	0.979556941	4.90E-06	855	0.00419	TC127152 UniRef100_A7PYA7 Cluster: Chromosome chr15 scaffold_37, whole genome shotgun sequence; n=1; Vitis vinifera|Rep: Chromosome chr15 scaffold_37, whole genome shotgun sequence - Vitis vinifera (Grape), partial (92%)
TC118469.1	0.978081511	1.40E-05	1548	0.0217	TC118469 UniRef100_A7PEB4 Cluster: Chromosome chr11 scaffold_13, whole genome shotgun sequence; n=1; Vitis vinifera|Rep: Chromosome chr11 scaffold_13, whole genome shotgun sequence - Vitis vinifera (Grape), partial (52%)	GO:0004251; X-Pro dipeptidase activity; 3.4.13.9; M; TAIR|gene:2118283~93.23~52	VIT_11s0016g02540	GSVIVT01015237001	Xaa-Pro dipeptidase	AT4G29490			E3_4_13_9
TC135615.1	0.977703777	0.000105425	3358	0.35402	TC135615 homologue to UniRef100_Q2PYP4 Cluster: RING-box protein; n=1; Arachis hypogaea|Rep: RING-box protein - Arachis hypogaea (Peanut), complete	GO:0045116; protein neddylation; ; B; RGD|1308453~97.75~82 // GO:0009733; response to auxin stimulus; ; B; TAIR|gene:3715669~93.16~99 // GO:0031464; Cul4A-RING ubiquitin ligase complex; ; C; RGD|1308453~97.75~82 // GO:0031146; SCF-dependent proteasomal ub	VIT_11s0016g00970	GSVIVT01015070001	Ring-box protein RBX	AT5G20570		vv23420Nucleotide_excision_repair vv24120Ubiquitin_mediated_proteolysis vv24141Protein_processing_in_endoplasmic_reticulum vv30003Auxin_signaling	K03868
TC120724.1	0.976222124	0.000485777	5106	2.48038	TC120724 UniRef100_A7P5C8 Cluster: Chromosome chr4 scaffold_6, whole genome shotgun sequence; n=1; Vitis vinifera|Rep: Chromosome chr4 scaffold_6, whole genome shotgun sequence - Vitis vinifera (Grape), partial (60%)		VIT_04s0008g03930	GSVIVT01035679001	RD22	AT5G25610
TC119891.1	0.975987635	3.02E-05	2180	0.06582	TC119891 UniRef100_A7Q0V4 Cluster: S-adenosylmethionine synthetase; n=1; Vitis vinifera|Rep: S-adenosylmethionine synthetase - Vitis vinifera (Grape), complete	GO:0000003; reproduction; ; B; WB|WBGene00008205~82.09~73 // GO:0040017; positive regulation of locomotion; ; B; WB|WBGene00013652~82.08~70 // GO:0005737; cytoplasm; ; C; GeneDB_Spombe|SPBC14F5.05c~87.92~63 // GO:0005515; protein binding; ; M; RGD|1309799	VIT_07s0005g02230	GSVIVT01028205001	S-adenosylmethionine synthetase 1 (SAM1)	AT4G01850		vv10271Methionine_metabolism vv10450Selenoamino_acid_metabolism	E2_5_1_6
TC134840.1	0.975761876	4.24E-06	782	0.00331	TC134840		VIT_03s0063g01780	GSVIVT01031881001	Extra-large G-protein (XLG1)	AT2G23460
TC134713.1	0.975722406	8.80E-06	1200	0.01057	TC134713 homologue to UniRef100_A7NYK0 Cluster: Chromosome chr6 scaffold_3, whole genome shotgun sequence; n=1; Vitis vinifera|Rep: Chromosome chr6 scaffold_3, whole genome shotgun sequence - Vitis vinifera (Grape), partial (86%)
TC116899.1	0.975547071	6.34E-05	2848	0.18058	TC116899 UniRef100_A7PVI7 Cluster: Chromosome chr9 scaffold_33, whole genome shotgun sequence; n=1; Vitis vinifera|Rep: Chromosome chr9 scaffold_33, whole genome shotgun sequence - Vitis vinifera (Grape), partial (26%)		VIT_09s0018g01600	GSVIVT01016092001	Nudix hydrolase 3 (AtNUDT3)	AT1G79690
TC138350.1	0.975077375	1.53E-05	1630	0.02488	TC138350 homologue to UniRef100_A7P669 Cluster: Chromosome chr4 scaffold_6, whole genome shotgun sequence; n=1; Vitis vinifera|Rep: Chromosome chr4 scaffold_6, whole genome shotgun sequence - Vitis vinifera (Grape), partial (94%)	GO:0016020; membrane; ; C; GR_protein|A3AY06~86.76~54 // GO:0003674; molecular_function; ; M; TAIR|gene:2116656~85.92~72 // GO:0016023; cytoplasmic membrane-bound vesicle; ; C; GR_protein|A3AY06~86.76~54 // GO:0008150; biological_process; ; B; TAIR|gene:2	VIT_04s0008g06890	GSVIVT01035993001	Solute carrier family 35	AT4G32140		vv50122Porters_cat_7_to_17	SCF35
TC105925.1	0.972338978	8.03E-06	1144	0.00919	TC105925 UniRef100_A7QIL1 Cluster: Chromosome chr9 scaffold_104, whole genome shotgun sequence; n=1; Vitis vinifera|Rep: Chromosome chr9 scaffold_104, whole genome shotgun sequence - Vitis vinifera (Grape), complete	GO:0005575; cellular_component; ; C; TAIR|gene:1005714329~81.56~82 // GO:0016301; kinase activity; ; M; TAIR|gene:1005714329~81.56~82	VIT_09s0002g07110	GSVIVT01017348001	KEG (keep on going)	AT4G32250		vv30001ABA_signaling	KEG
EC971760.1	0.971633884	0.000120316	3482	0.41894	EC971760 UniRef100_A7QIV6 Cluster: Glutathione peroxidase; n=1; Vitis vinifera|Rep: Glutathione peroxidase - Vitis vinifera (Grape), complete	GO:0016020; membrane; ; C; GR_protein|Q7XU04~92.86~90 // GO:0005783; endoplasmic reticulum; ; C; TAIR|gene:1006240346~81.53~91 // GO:0009738; abscisic acid mediated signaling; ; B; TAIR|gene:2058232~81.46~73 // GO:0004602; glutathione peroxidase activity;	VIT_02s0025g03600	GSVIVT01019766001	Phospholipid hydroperoxide glutathione peroxidase	AT4G11600		vv10480Glutathione_metabolism	E1_11_1_12
TC116790.1	0.970970002	4.26E-06	785	0.00334	TC116790 UniRef100_A7QF19 Cluster: Chromosome chr16 scaffold_86, whole genome shotgun sequence; n=1; Vitis vinifera|Rep: Chromosome chr16 scaffold_86, whole genome shotgun sequence - Vitis vinifera (Grape), partial (24%)		VIT_16s0098g01700	GSVIVT01038567001	Epoxide hydrolase	AT5G53050			E3_3_2_10
TC110247.1	0.969910076	8.17E-06	1147	0.00937	TC110247 homologue to UniRef100_A7NWH2 Cluster: Chromosome chr5 scaffold_2, whole genome shotgun sequence; n=1; Vitis vinifera|Rep: Chromosome chr5 scaffold_2, whole genome shotgun sequence - Vitis vinifera (Grape), partial (60%)		VIT_05s0020g02820	GSVIVT01017905001	Ubiquitin activating enzyme E1c (ECR1)	AT5G19180		vv24120Ubiquitin_mediated_proteolysis vv30003Auxin_signaling	K10686
TC111993.1	0.969154135	4.86E-05	2562	0.12446	TC111993 UniRef100_A7PZH4 Cluster: Chromosome chr15 scaffold_40, whole genome shotgun sequence; n=1; Vitis vinifera|Rep: Chromosome chr15 scaffold_40, whole genome shotgun sequence - Vitis vinifera (Grape), complete	GO:0005575; cellular_component; ; C; TAIR|gene:3704456~90.38~73 // GO:0003674; molecular_function; ; M; TAIR|gene:3704456~90.38~73 // GO:0008150; biological_process; ; B; TAIR|gene:3704456~90.38~73	VIT_15s0046g02430	GSVIVT01026941001	Dual specificity protein phosphatase	AT4G18593
TC128246.1	0.968220225	3.37E-05	2267	0.07638	TC128246 homologue to gb|M21017.1|DRORGAB D.melanogaster 18S, 5.8S 2S and 28S rRNA genes, complete, and 18S rRNA gene, 5' end, clone pDm238, partial (4%)
TC132511.1	0.967081076	1.01E-05	1293	0.01301	TC132511 UniRef100_A7Q985 Cluster: Chromosome chr19 scaffold_66, whole genome shotgun sequence; n=1; Vitis vinifera|Rep: Chromosome chr19 scaffold_66, whole genome shotgun sequence - Vitis vinifera (Grape), partial (33%)		VIT_19s0015g00550	GSVIVT01014685001	Nudix hydrolase 10	AT4G25434
TC126951.1	0.966227308	8.51E-06	1173	0.00998	TC126951 UniRef100_A7PPF2 Cluster: Chromosome chr8 scaffold_23, whole genome shotgun sequence; n=1; Vitis vinifera|Rep: Chromosome chr8 scaffold_23, whole genome shotgun sequence - Vitis vinifera (Grape), complete	GO:0003674; molecular_function; ; M; TAIR|gene:2083272~86.11~73 // GO:0008150; biological_process; ; B; TAIR|gene:2083272~86.11~73	VIT_08s0007g03460	GSVIVT01033828001	YIP1	AT2G36300		vv50110Protein_coat	YIP1
TC133318.1	0.96446836	8.93E-06	1207	0.01078	TC133318 homologue to UniRef100_A7P7Y9 Cluster: Chromosome chr3 scaffold_8, whole genome shotgun sequence; n=1; Vitis vinifera|Rep: Chromosome chr3 scaffold_8, whole genome shotgun sequence - Vitis vinifera (Grape), partial (60%)		VIT_03s0038g00750	GSVIVT01024168001	Ubiquitin fusion degradation protein UFD1	AT2G21270		vv24141Protein_processing_in_endoplasmic_reticulum vv50133Primary_active_transporter_cat_A9_to_A18	K14016
TC117159.1	0.964435197	1.25E-05	1477	0.0184	TC117159 UniRef100_A7QXZ7 Cluster: Chromosome undetermined scaffold_235, whole genome shotgun sequence; n=1; Vitis vinifera|Rep: Chromosome undetermined scaffold_235, whole genome shotgun sequence - Vitis vinifera (Grape), partial (90%)	GO:0005507; copper ion binding; ; M; TAIR|gene:3694216~94.50~87 // GO:0008150; biological_process; ; B; TAIR|gene:3694216~94.50~87	VIT_00s0225g00090	GSVIVT01004079001	Copper amine oxidase	AT2G42490		vv10220Urea_cycle_and_metabolism_of_amino_groups vv10340Histidine_metabolism vv10350Tyrosine_metabolism vv10360Phenylalanine_metabolism vv11002Auxin_biosynthesis	E1_4_3_4
TC121216.1	0.963833384	1.96E-05	1847	0.03624	TC121216 UniRef100_A7PR05 Cluster: Chromosome chr6 scaffold_25, whole genome shotgun sequence; n=1; Vitis vinifera|Rep: Chromosome chr6 scaffold_25, whole genome shotgun sequence - Vitis vinifera (Grape), partial (65%)
TC119389.1	0.9637303	7.08E-06	1068	0.00756	TC119389 UniRef100_A7P4Z2 Cluster: Chromosome chr4 scaffold_6, whole genome shotgun sequence; n=1; Vitis vinifera|Rep: Chromosome chr4 scaffold_6, whole genome shotgun sequence - Vitis vinifera (Grape), partial (24%)		VIT_04s0008g02560	GSVIVT01035536001	AarF domain containing kinase	AT4G31390			K08869
TC111326.1	0.963429365	0.000256146	4297	1.10066	TC111326 UniRef100_A7PS82 Cluster: Chromosome chr14 scaffold_27, whole genome shotgun sequence; n=1; Vitis vinifera|Rep: Chromosome chr14 scaffold_27, whole genome shotgun sequence - Vitis vinifera (Grape), complete	GO:0003674; molecular_function; ; M; TAIR|gene:1009021175~86.57~91 // GO:0016998; cell wall catabolic process; ; B; TAIR|gene:1009021175~86.57~91	VIT_14s0128g00770	GSVIVT01000081001	F-box protein	AT1G55000
TC131379.1	0.962948196	0.000511079	5173	2.64381	TC131379 UniRef100_A7QQS1 Cluster: Chromosome undetermined scaffold_144, whole genome shotgun sequence; n=1; Vitis vinifera|Rep: Chromosome undetermined scaffold_144, whole genome shotgun sequence - Vitis vinifera (Grape), partial (11%)		VIT_05s0062g00220	GSVIVT01031575001	Inner membrane import protein Tic22, Chloroplast	AT3G23710		vv50133Primary_active_transporter_cat_A9_to_A18	TIC22
TC128376.1	0.962409285	7.93E-06	1128	0.00895	TC128376 homologue to UniRef100_A4ZF46 Cluster: Chaperone; n=1; Agave tequilana|Rep: Chaperone - Agave tequilana, partial (64%)	GO:0005575; cellular_component; ; C; TAIR|gene:3435490~91.09~64 // GO:0009644; response to high light intensity; ; B; TAIR|gene:2042976~87.25~67 // GO:0010286; heat acclimation; ; B; TAIR|gene:2174268~92.23~64 // GO:0042542; response to hydrogen peroxide;	VIT_13s0019g02940	GSVIVT01016417001	Cis-zeatin O-beta-D-glucosyltransferase	AT1G22400		vv10908Zeatin_biosynthesis	E2_4_1_215
TC135289.1	0.962012518	0.000107596	3373	0.36292	TC135289 UniRef100_A7PS71 Cluster: Chromosome chr14 scaffold_27, whole genome shotgun sequence; n=1; Vitis vinifera|Rep: Chromosome chr14 scaffold_27, whole genome shotgun sequence - Vitis vinifera (Grape), partial (13%)		VIT_14s0128g00900	GSVIVT01000093001	MORC family CW-type zinc finger 4	AT3G62900			MORC4
TC106222.1	0.961799261	7.13E-06	1072	0.00764	TC106222 UniRef100_A7QAU6 Cluster: Acyl-[acyl-carrier protein] desaturase; n=1; Vitis vinifera|Rep: Acyl-[acyl-carrier protein] desaturase - Vitis vinifera (Grape), partial (83%)	GO:0051607; defense response to virus; ; B; TAIR|gene:3715229~95.57~79 // GO:0042742; defense response to bacterium; ; B; TAIR|gene:3715229~95.57~79 // GO:0004768; stearoyl-CoA 9-desaturase activity; 1.14.19.1; M; TAIR|gene:3715229~95.57~79 // GO:0045300;	VIT_05s0094g00750	GSVIVT01038175001	Stearoyl-CoA 9-desaturase	AT2G43710		vv11040Biosynthesis_of_unsaturated_fatty_acids	E1_14_19_1
TC133062.1	0.96176223	6.56E-05	2893	0.18974	TC133062 homologue to UniRef100_A7PX66 Cluster: Chromosome chr12 scaffold_36, whole genome shotgun sequence; n=1; Vitis vinifera|Rep: Chromosome chr12 scaffold_36, whole genome shotgun sequence - Vitis vinifera (Grape), partial (49%)		VIT_12s0059g01060	GSVIVT01030474001	Hydroperoxide lyase (HPL1)	AT4G15440		vv10592alpha-Linolenic_acid_metabolism	K10528
TC106764.1	0.961496026	6.45E-05	2866	0.18479	TC106764
TC110177.1	0.961483281	0.000112495	3426	0.38541	TC110177 homologue to UniRef100_A7NYA8 Cluster: Chromosome chr6 scaffold_3, whole genome shotgun sequence; n=1; Vitis vinifera|Rep: Chromosome chr6 scaffold_3, whole genome shotgun sequence - Vitis vinifera (Grape), partial (21%)	GO:0005739; mitochondrion; ; C; GR_protein|A2ZH87~91.34~54	VIT_06s0004g07060	GSVIVT01024680001	Ubiquitin activating enzyme E1	AT2G30110		vv24120Ubiquitin_mediated_proteolysis	K03178
TC115914.1	0.961236201	4.72E-06	833	0.00393	TC115914 homologue to UniRef100_A7Q577 Cluster: Chromosome undetermined scaffold_52, whole genome shotgun sequence; n=1; Vitis vinifera|Rep: Chromosome undetermined scaffold_52, whole genome shotgun sequence - Vitis vinifera (Grape), partial (38%)		VIT_16s0013g01550	GSVIVT01013978001	Multicopy supressor of IRA1 MSI1	AT5G58230		vv50133Primary_active_transporter_cat_A9_to_A18	MSI1
TC129558.1	0.960713137	9.87E-06	1272	0.01256	TC129558 homologue to UniRef100_A7NTQ4 Cluster: Chromosome chr18 scaffold_1, whole genome shotgun sequence; n=1; Vitis vinifera|Rep: Chromosome chr18 scaffold_1, whole genome shotgun sequence - Vitis vinifera (Grape), partial (43%)		VIT_18s0001g11150	GSVIVT01009565001	Acyl-peptide hydrolase	AT5G36210			E3_4_19_1
TC121416.1	0.96049955	4.46E-05	2482	0.11079	TC121416 stilbene synthase [Vitis vinifera]
TC106420.1	0.959979029	2.88E-05	2143	0.0618	TC106420 similar to UniRef100_Q2MGR6 Cluster: Intracellular chloride channel; n=1; Medicago truncatula|Rep: Intracellular chloride channel - Medicago truncatula (Barrel medic), partial (94%)	GO:0004364; glutathione transferase activity; 2.5.1.18; M; dictyBase|DDB0231435~74.87~60 // GO:0005575; cellular_component; ; C; TIGR_CMR|SPO_3222~80.59~52 // GO:0003674; molecular_function; ; M; TIGR_CMR|SPO_3222~80.59~52 // GO:0008150; biological_proces	VIT_01s0011g01900	GSVIVT01012071001	Glutathione S-transferase, C-terminal	AT4G19880		vv10480Glutathione_metabolism	E2_5_1_18
TC125011.1	0.959827084	6.68E-06	1031	0.00689	TC125011 UniRef100_A7QIM0 Cluster: Chromosome chr9 scaffold_104, whole genome shotgun sequence; n=1; Vitis vinifera|Rep: Chromosome chr9 scaffold_104, whole genome shotgun sequence - Vitis vinifera (Grape), partial (3%)		VIT_09s0002g07020	GSVIVT01017343001	TPR4/WSIP2 (topless-related 4)	AT3G15880		vv30003Auxin_signaling	TPR4
TC134372.1	0.959735579	8.53E-06	1179	0.01006	TC134372 UniRef100_A7P0H5 Cluster: Chromosome chr19 scaffold_4, whole genome shotgun sequence; n=1; Vitis vinifera|Rep: Chromosome chr19 scaffold_4, whole genome shotgun sequence - Vitis vinifera (Grape), complete
TC125040.1	0.959521649	5.51E-06	933	0.00514	TC125040
TC109393.1	0.95940286	0.001960787	6986	13.69806	TC109393 similar to UniRef100_A7PMX9 Cluster: Chromosome chr14 scaffold_21, whole genome shotgun sequence; n=1; Vitis vinifera|Rep: Chromosome chr14 scaffold_21, whole genome shotgun sequence - Vitis vinifera (Grape), partial (32%)		VIT_01s0026g02580	GSVIVT01019969001	Cycling DOF factor 2	AT5G39660		vv60015C2C2-DOF	CDF2_1
TC132308.1	0.959219246	9.84E-05	3292	0.32377	TC132308		VIT_07s0005g04300	GSVIVT01028424001	Nuclear transport factor 2 (NTF2)	AT5G43960		vv50133Primary_active_transporter_cat_A9_to_A18	NTF2
TC133730.1	0.959217435	0.004558657	8223	37.48583	TC133730 UniRef100_A7P8N0 Cluster: Chromosome chr3 scaffold_8, whole genome shotgun sequence; n=1; Vitis vinifera|Rep: Chromosome chr3 scaffold_8, whole genome shotgun sequence - Vitis vinifera (Grape), partial (29%)
TC133031.1	0.958480632	3.13E-05	2206	0.06901	TC133031 UniRef100_A7Q183 Cluster: Chromosome chr10 scaffold_43, whole genome shotgun sequence; n=1; Vitis vinifera|Rep: Chromosome chr10 scaffold_43, whole genome shotgun sequence - Vitis vinifera (Grape), partial (17%)		VIT_10s0003g04070	GSVIVT01021548001	Metallo-beta-lactamase	AT1G30300		vv10311Penicillin_and_cephalosporin_biosynthesis	E3_5_2_6
EV229919.1	0.958463322	0.023686132	10871	257.49194	EV229919 homologue to UniRef100_A1Z3W7 Cluster: EIF5A; n=1; Rosa chinensis|Rep: EIF5A - Rosa chinensis (China rose), complete	GO:0005840; ribosome; ; C; GeneDB_Spombe|SPBC336.10c~77.78~57 // GO:0005575; cellular_component; ; C; UniProtKB|Q9GZV4~82.35~56 // GO:0005634; nucleus; ; C; GeneDB_Spombe|SPBC336.10c~77.78~57 // GO:0045727; positive regulation of translation; ; B; UniProt	VIT_17s0000g06670	GSVIVT01007954001	Translation initiation factor eIF-5A	AT1G13950			K03263
TC107938.1	0.958423155	0.000209887	4077	0.85571	TC107938 UniRef100_A7QMI6 Cluster: Chromosome chr19 scaffold_126, whole genome shotgun sequence; n=1; Vitis vinifera|Rep: Chromosome chr19 scaffold_126, whole genome shotgun sequence - Vitis vinifera (Grape), partial (95%)	GO:0003674; molecular_function; ; M; TAIR|gene:2032849~98.71~57 // GO:0008150; biological_process; ; B; TAIR|gene:2032849~98.71~57	VIT_19s0085g00680	GSVIVT01036740001	Unknown protein	AT1G79510
TC116176.1	0.957957261	5.36E-06	918	0.00492	TC116176 UniRef100_A7P344 Cluster: Chromosome chr1 scaffold_5, whole genome shotgun sequence; n=1; Vitis vinifera|Rep: Chromosome chr1 scaffold_5, whole genome shotgun sequence - Vitis vinifera (Grape), partial (42%)		VIT_01s0011g03130	GSVIVT01011940001	Unknown protein	AT1G13310
TC125412.1	0.957213355	1.59E-05	1671	0.02663	TC125412 UniRef100_A7PXY3 Cluster: Chromosome chr15 scaffold_37, whole genome shotgun sequence; n=1; Vitis vinifera|Rep: Chromosome chr15 scaffold_37, whole genome shotgun sequence - Vitis vinifera (Grape), partial (96%)		VIT_15s0048g02070	0	BON2-associated protein (BAP2)	AT2G45760
TC127512.1	0.957169756	5.51E-05	2709	0.14928	TC127512 UniRef100_A7QBT7 Cluster: Chromosome chr1 scaffold_75, whole genome shotgun sequence; n=1; Vitis vinifera|Rep: Chromosome chr1 scaffold_75, whole genome shotgun sequence - Vitis vinifera (Grape), partial (73%)		VIT_00s0253g00150	GSVIVT01005067001	Methyl jasmonate esterase	AT3G50440		vv10592alpha-Linolenic_acid_metabolism	MEJAE
TC111724.1	0.956320674	1.67E-05	1718	0.02867	TC111724 UniRef100_A7QSH0 Cluster: Chromosome chr12 scaffold_159, whole genome shotgun sequence; n=1; Vitis vinifera|Rep: Chromosome chr12 scaffold_159, whole genome shotgun sequence - Vitis vinifera (Grape), partial (98%)
TC105448.1	0.956043164	1.59E-05	1670	0.02658	TC105448 UniRef100_A7Q2Y3 Cluster: Chromosome chr12 scaffold_47, whole genome shotgun sequence; n=1; Vitis vinifera|Rep: Chromosome chr12 scaffold_47, whole genome shotgun sequence - Vitis vinifera (Grape), partial (95%)	GO:0000149; SNARE binding; ; M; RGD|3949~77.27~58 // GO:0006944; membrane fusion; ; B; RGD|3949~77.27~58 // GO:0017156; calcium ion-dependent exocytosis; ; B; RGD|3949~77.27~58 // GO:0003674; molecular_function; ; M; RGD|2016~73.91~54 // GO:0016079; synap	VIT_12s0057g01200	GSVIVT01030112001	Acetyl-CoA acetyltransferase, cytosolic 1	AT5G48230		vv10071Fatty_acid_metabolism vv10072Synthesis_and_degradation_of_ketone_bodies vv10280Valine_leucine_and_isoleucine_degradation vv10380Tryptophan_metabolism vv10620Pyruvate_metabolism vv10650Butanoate_metabolism	E2_3_1_9
TC114449.1	0.955863513	5.17E-06	892	0.00461	TC114449 UniRef100_Q0ZJ16 Cluster: NADH-plastoquinone oxidoreductase subunit K; n=2; Vitis vinifera|Rep: NADH-plastoquinone oxidoreductase subunit K - Vitis vinifera (Grape), complete	GO:0009535; chloroplast thylakoid membrane; ; C; UniProtKB|O98679~92.09~95 // GO:0003954; NADH dehydrogenase activity; 1.6.99.3; M; UniProtKB|Q8DJ02~87.01~58 // GO:0030964; NADH dehydrogenase complex; ; C; UniProtKB|Q8DJ02~87.01~58 // GO:0006118; electron
TC107569.1	0.955773057	2.88E-05	2141	0.06159	TC107569 UniRef100_A7P3A1 Cluster: Chromosome chr1 scaffold_5, whole genome shotgun sequence; n=1; Vitis vinifera|Rep: Chromosome chr1 scaffold_5, whole genome shotgun sequence - Vitis vinifera (Grape), partial (63%)		VIT_01s0011g03730	GSVIVT01011872001	(myb domain protein 62	AT1G68320		vv60044MYB	MYB62_2
TC127000.1	0.955202059	1.78E-05	1792	0.03195	TC127000 UniRef100_A2ICC8 Cluster: Flavanone 3-hydroxylase; n=1; Vitis vinifera|Rep: Flavanone 3-hydroxylase - Vitis vinifera (Grape), partial (65%)
TC113396.1	0.954615763	9.73E-06	1262	0.01228	TC113396 similar to UniRef100_A7QHQ7 Cluster: Chromosome chr8 scaffold_99, whole genome shotgun sequence; n=1; Vitis vinifera|Rep: Chromosome chr8 scaffold_99, whole genome shotgun sequence - Vitis vinifera (Grape), partial (49%)		VIT_13s0067g01020	GSVIVT01032809001	Leucoanthocyanidin dioxygenase	AT5G05600		vv10941Flavonoid_biosynthesis	E1_14_11_19
TC106385.1	0.954345691	1.28E-05	1495	0.01912	TC106385 UniRef100_A7NZ41 Cluster: Chromosome chr6 scaffold_3, whole genome shotgun sequence; n=1; Vitis vinifera|Rep: Chromosome chr6 scaffold_3, whole genome shotgun sequence - Vitis vinifera (Grape), partial (68%)	GO:0006810; transport; ; B; TAIR|gene:2078220~86.23~51 // GO:0005575; cellular_component; ; C; TAIR|gene:2078220~86.23~51 // GO:0005215; transporter activity; ; M; TAIR|gene:2078220~86.23~51	VIT_06s0004g04410	GSVIVT01025001001	SEC14 cytosolic factor	AT3G46450		vv50122Porters_cat_7_to_17	SEC14
TC123420.1	0.954125054	0.000946492	5981	5.66097	TC123420 homologue to UniRef100_A7PD32 Cluster: Chromosome chr17 scaffold_12, whole genome shotgun sequence; n=1; Vitis vinifera|Rep: Chromosome chr17 scaffold_12, whole genome shotgun sequence - Vitis vinifera (Grape), partial (28%)		VIT_17s0000g08080	0	Armadillo/beta-catenin repeat protein / U-box domain-containing protein	AT1G60190
TC111123.1	0.95364477	0.000107997	3380	0.36503	TC111123 homologue to UniRef100_A7PWJ8 Cluster: Chromosome chr8 scaffold_34, whole genome shotgun sequence; n=1; Vitis vinifera|Rep: Chromosome chr8 scaffold_34, whole genome shotgun sequence - Vitis vinifera (Grape), partial (14%)		VIT_08s0007g08960	GSVIVT01033238001	Ca2+-transporting ATPase type 2 isoform 4	AT2G41560		vv34020Calcium_signaling_pathway vv50131Primary_active_transporter_cat_A2_to_A4	K01537
TC137667.1	0.952325143	5.00E-06	863	0.00432	TC137667 UniRef100_A7PYY6 Cluster: Chromosome chr4 scaffold_39, whole genome shotgun sequence; n=1; Vitis vinifera|Rep: Chromosome chr4 scaffold_39, whole genome shotgun sequence - Vitis vinifera (Grape), partial (92%)	GO:0005737; cytoplasm; ; C; RGD|1309799~81.31~92 // GO:0003674; molecular_function; ; M; dictyBase|DDB0232216~81.06~61 // GO:0009524; phragmoplast; ; C; TAIR|gene:2149871~84.68~91 // GO:0008283; cell proliferation; ; B; RGD|619975~81.31~92 // GO:0005515;
[truncated: 11,212 more rows]
