# Supplementary material for: Phylloxera (Daktulosphaira vitifoliae Fitch) alters the carbohydrate metabolism in root galls to allowing the compatible interaction with grapevine (Vitis ssp.) roots
Source: Plant Sci. 2015 May;234:38–49. doi: 10.1016/j.plantsci.2015.02.002 (PMC4388344; doi:10.1016/j.plantsci.2015.02.002)
Supplement: Supplementary file 6 [file mmc6.csv]

Table S6
Data to Figure 4 Starch degradation
BinCode	BinName	id	type	describtion	LogFC
2.1.2.1	major CHO metabolism.synthesis.starch.AGPase	fc063966.1	Transcript	0; VIT_01s0010g01350; ADP-glucose pyrophosphorylase large subunit CagpL2 [ at1g27680; Symbols: APL2 | APL2 (ADPGLC-PPASE LARGE SUBUNIT); glucose-1-phosphate adenylyltransferase | chr1:9631285-9634597 FORWARD]	1.017
2.1.2.1	major CHO metabolism.synthesis.starch.AGPase	tc107288.1	Transcript	GSVIVT01030141001; VIT_12s0057g01480; Glucose-1-phosphate adenylyltransferase small subunit, chloroplast [ at5g48300; Symbols: ADG1, APS1 | ADG1 (ADP GLUCOSE PYROPHOSPHORYLASE 1); glucose-1-phosphate adenylyltransferase | chr5:19570240-19572804 FORWARD]	0.771
2.1.2.1	major CHO metabolism.synthesis.starch.AGPase	tc113271.1	Transcript	GSVIVT01007830001; VIT_17s0000g07640; Mannose-1-phosphate guanyltransferase [ at1g74910; ADP-glucose pyrophosphorylase family protein | chr1:28135361-28138768 REVERSE]	0.424
2.1.2.1	major CHO metabolism.synthesis.starch.AGPase	tc114300.1	Transcript	GSVIVT01030141001; VIT_12s0057g01480; Glucose-1-phosphate adenylyltransferase small subunit, chloroplast [ at5g48300; Symbols: ADG1, APS1 | ADG1 (ADP GLUCOSE PYROPHOSPHORYLASE 1); glucose-1-phosphate adenylyltransferase | chr5:19570240-19572804 FORWARD]	0.405
2.1.2.1	major CHO metabolism.synthesis.starch.AGPase	tc115645.1	Transcript	GSVIVT01007830001; VIT_17s0000g07640; Mannose-1-phosphate guanyltransferase [ at1g74910; ADP-glucose pyrophosphorylase family protein | chr1:28135361-28138768 REVERSE]	0.448
2.1.2.1	major CHO metabolism.synthesis.starch.AGPase	tc117857.1	Transcript	GSVIVT01023805001; VIT_03s0038g04570; ADP-glucose pyrophosphorylase large subunit 1 [at4g39210; Symbols: APL3 | APL3; glucose-1-phosphate adenylyltransferase | chr4:18259609-18263417 FORWARD]	1.449
2.1.2.1	major CHO metabolism.synthesis.starch.AGPase	tc118894.1	Transcript	GSVIVT01009747001; VIT_18s0001g12840; ADP-glucose pyrophosphorylase large subunit CagpL2 [at1g27680; Symbols: APL2 | APL2 (ADPGLC-PPASE LARGE SUBUNIT); glucose-1-phosphate adenylyltransferase | chr1:9631285-9634597 FORWARD]	1.957
2.1.2.1	major CHO metabolism.synthesis.starch.AGPase	tc121488.1	Transcript	GSVIVT01023805001; VIT_03s0038g04570; ADP-glucose pyrophosphorylase large subunit 1 [at4g39210; Symbols: APL3 | APL3; glucose-1-phosphate adenylyltransferase | chr4:18259609-18263417 FORWARD]	1.535
2.1.2.1	major CHO metabolism.synthesis.starch.AGPase	tc123822.1	Transcript	GSVIVT01007830001; VIT_17s0000g07640; Mannose-1-phosphate guanyltransferase [ at1g74910; ADP-glucose pyrophosphorylase family protein | chr1:28135361-28138768 REVERSE]	0.547
2.1.2.2	major CHO metabolism.synthesis.starch.starch synthase	tc108217.1	Transcript	GSVIVT01012723001; VIT_10s0116g01730; Soluble starch synthase 3, chloroplast precursor [ at1g11720; Symbols: ATSS3 | ATSS3 (starch synthase 3); starch synthase/ transferase, transferring glycosyl groups | chr1:3952511-3957044 FORWARD]	0.732
2.1.2.2	major CHO metabolism.synthesis.starch.starch synthase	tc123133.1	Transcript	GSVIVT01003706001; VIT_07s0205g00110; Glycogen synthase 2 [ at4g18240; Symbols: ATSS4, SSIV, SS4 | ATSS4; transferase, transferring glycosyl groups | chr4:10082108-10087203 FORWARD]	0.536
2.1.2.2	major CHO metabolism.synthesis.starch.starch synthase	tc123179.1	Transcript	GSVIVT01021404001; VIT_10s0003g02880; Starch synthase protein [at4g18240; Symbols: ATSS4, SSIV, SS4 | ATSS4; transferase, transferring glycosyl groups | chr4:10082108-10087203 FORWARD]	0.248
2.1.2.2	major CHO metabolism.synthesis.starch.starch synthase	tc124066.1	Transcript	GSVIVT01004632001; VIT_00s1488g00020; Glycogen (starch) synthase [ at1g11720; Symbols: ATSS3 | ATSS3 (starch synthase 3); starch synthase/ transferase, transferring glycosyl groups | chr1:3952511-3957044 FORWARD]	-0.982
2.1.2.2	major CHO metabolism.synthesis.starch.starch synthase	tc125311.1	Transcript	GSVIVT01012723001; VIT_10s0116g01730; Soluble starch synthase 3, chloroplast precursor [ at1g11720; Symbols: ATSS3 | ATSS3 (starch synthase 3); starch synthase/ transferase, transferring glycosyl groups | chr1:3952511-3957044 FORWARD]	0.644
2.1.2.2	major CHO metabolism.synthesis.starch.starch synthase	tc130851.1	Transcript	GSVIVT01019680001; VIT_02s0025g02790; Starch synthase [ at1g32900; starch synthase, putative | chr1:11920390-11923766 REVERSE]	2.333
2.1.2.2	major CHO metabolism.synthesis.starch.starch synthase	tc131610.1	Transcript	GSVIVT01027437001; VIT_15s0048g02600; Starch synthase [ at1g32900; starch synthase, putative | chr1:11920390-11923766 REVERSE]	-1.061
2.1.2.2	major CHO metabolism.synthesis.starch.starch synthase	tc131698.1	Transcript	GSVIVT01019680001; VIT_02s0025g02790; Starch synthase [ at1g32900; starch synthase, putative | chr1:11920390-11923766 REVERSE]	1.868
2.1.2.2	major CHO metabolism.synthesis.starch.starch synthase	tc136166.1	Transcript	GSVIVT01011429001; VIT_14s0108g00940; Glycogen synthase [ at3g01180; Symbols: AtSS2 | AtSS2 (starch synthase 2); transferase, transferring glycosyl groups | chr3:62245-65845 REVERSE]	0.426
2.1.2.2	major CHO metabolism.synthesis.starch.starch synthase	tc137323.1	Transcript	GSVIVT01012723001; VIT_10s0116g01730; Soluble starch synthase 3, chloroplast precursor [ at1g11720; Symbols: ATSS3 | ATSS3 (starch synthase 3); starch synthase/ transferase, transferring glycosyl groups | chr1:3952511-3957044 FORWARD]	-0.283
2.1.2.2	major CHO metabolism.synthesis.starch.starch synthase	tc137630.1	Transcript	GSVIVT01003706001; VIT_07s0205g00090; Glycogen synthase 2 [ at5g65685; soluble glycogen synthase-related | chr5:26273132-26275919 REVERSE]	0.333
2.1.2.2	major CHO metabolism.synthesis.starch.starch synthase	tc138001.1	Transcript	GSVIVT01021404001; VIT_10s0003g02880; Starch synthase protein [at4g18240; Symbols: ATSS4, SSIV, SS4 | ATSS4; transferase, transferring glycosyl groups | chr4:10082108-10087203 FORWARD]	0.303
2.1.2.3	major CHO metabolism.synthesis.starch.starch branching	tc108856.1	Transcript	GSVIVT01008673001; VIT_18s0001g00060; 1,4-alpha-glucan branching enzyme, chloroplast precursor [ at5g03650; Symbols: SBE2.2 | SBE2.2 (starch branching enzyme 2.2); 1,4-alpha-glucan branching enzyme | chr5:931904-937641 FORWARD ]	0.562
2.1.2.3	major CHO metabolism.synthesis.starch.starch branching	tc119985.1	Transcript	GSVIVT01033801001; VIT_08s0007g03750; 1,4-alpha-glucan branching enzyme IIB, chloroplast precursor [ at5g03650; Symbols: SBE2.2 | SBE2.2 (starch branching enzyme 2.2); 1,4-alpha-glucan branching enzyme | chr5:931904-937641 FORWARD ]	1.452
2.2.2.2	major CHO metabolism.degradation.starch.starch phosphorylase	tc112863.1	Transcript	GSVIVT01024804001; VIT_06s0004g06020; Alpha-glucan phosphorylase, H isozyme [ at3g46970; Symbols: ATPHS2, PHS2 | PHS2 (ALPHA-GLUCAN PHOSPHORYLASE 2); phosphorylase/ transferase, transferring glycosyl groups | chr3:17301394-17306446 REVERSE]	1.494
2.2.2.1	major CHO metabolism.degradation.starch.starch cleavage	tc115008.1	Transcript	GSVIVT01022815001; VIT_02s0033g01410; Alpha-glucosidase 2 [ at3g23640; Symbols: HGL1 | HGL1 (heteroglycan glucosidase 1); hydrolase, hydrolyzing O-glycosyl compounds | chr3:8501813-8509584 FORWARD]	0.739
2.2.2.1.1	major CHO metabolism.degradation.starch.starch cleavage.alpha amylase	tc106630.1	Transcript	GSVIVT01032922001; VIT_14s0068g00420; Alpha-amylase isozyme C2 precursor [ at1g69830; Symbols: ATAMY3, AMY3 | AMY3 (ALPHA-AMYLASE-LIKE 3); alpha-amylase | chr1:26288278-26293053 REVERSE]	0.341
2.2.2.1.1	major CHO metabolism.degradation.starch.starch cleavage.alpha amylase	tc116845.1	Transcript	GSVIVT01008714001; VIT_18s0001g00560; Alpha-amylase / 1,4-alpha-D-glucan glucanohydrolase [ at1g76130; Symbols: ATAMY2, AMY2 | AMY2 (ALPHA-AMYLASE-LIKE 2); alpha-amylase/ calcium ion binding / catalytic/ cation binding | chr1:28561281-28564076 FORWARD]	0.287
2.2.2.1.1	major CHO metabolism.degradation.starch.starch cleavage.alpha amylase	tc132465.1	Transcript	GSVIVT01020069001; VIT_01s0026g01660; Alpha-amylase isozyme C2 precursor [ at1g69830; Symbols: ATAMY3, AMY3 | AMY3 (ALPHA-AMYLASE-LIKE 3); alpha-amylase | chr1:26288278-26293053 REVERSE]	0.573
2.2.2.1.2	major CHO metabolism.degradation.starch.starch cleavage.beta amylase	tc106333.1	Transcript	GSVIVT01001863001; VIT_05s0077g00280; Beta-amylase [ at3g23920; Symbols: BAM1, BMY7, TR-BAMY | BAM1 (BETA-AMYLASE 1); beta-amylase | chr3:8641569-8644449 FORWARD]	1.152
2.2.2.1.2	major CHO metabolism.degradation.starch.starch cleavage.beta amylase	tc106742.1	Transcript	GSVIVT01013272001; VIT_02s0012g00170; 1,4-alpha-D-glucan maltohydrolase [ at4g17090; Symbols: CT-BMY, BAM3, BMY8 | CT-BMY (CHLOROPLAST BETA-AMYLASE); beta-amylase | chr4:9604962-9607334 REVERSE]	0.912
2.2.2.1.2	major CHO metabolism.degradation.starch.starch cleavage.beta amylase	tc108652.1	Transcript	GSVIVT01013272001; VIT_02s0012g00170; 1,4-alpha-D-glucan maltohydrolase [ at4g17090; Symbols: CT-BMY, BAM3, BMY8 | CT-BMY (CHLOROPLAST BETA-AMYLASE); beta-amylase | chr4:9604962-9607334 REVERSE]	2.623
2.2.2.1.2	major CHO metabolism.degradation.starch.starch cleavage.beta amylase	tc110019.1	Transcript	GSVIVT01019605001; VIT_02s0025g02120; 1,4-alpha-D-glucan maltohydrolase [ at3g23920; Symbols: BAM1, BMY7, TR-BAMY | BAM1 (BETA-AMYLASE 1); beta-amylase | chr3:8641569-8644449 FORWARD]	0.529
2.2.2.1.2	major CHO metabolism.degradation.starch.starch cleavage.beta amylase	tc111721.1	Transcript	GSVIVT01001863001; VIT_05s0077g00280; Beta-amylase [ at3g23920; Symbols: BAM1, BMY7, TR-BAMY | BAM1 (BETA-AMYLASE 1); beta-amylase | chr3:8641569-8644449 FORWARD]	1.499
2.2.2.1.2	major CHO metabolism.degradation.starch.starch cleavage.beta amylase	tc113947.1	Transcript	GSVIVT01026922001; VIT_15s0046g02620; Beta-amylase 9 BMY9 [ at4g00490; Symbols: BAM2, BMY9 | BAM2 (BETA-AMYLASE 2); beta-amylase | chr4:222320-225131 FORWARD]	0.753
2.2.2.1.2	major CHO metabolism.degradation.starch.starch cleavage.beta amylase	tc114201.1	Transcript	GSVIVT01036911001; VIT_02s0087g00440; Beta-amylase 8 [ at5g45300; Symbols: BMY2, BAM8 | BMY2 (BETA-AMYLASE 2); beta-amylase/ catalytic/ cation binding | chr5:18353613-18356874 FORWARD]	0.71
2.2.2.1.2	major CHO metabolism.degradation.starch.starch cleavage.beta amylase	tc119679.1	Transcript	GSVIVT01017808001; VIT_05s0020g01910; 1,4-alpha-D-glucan maltohydrolase [ at5g18670; Symbols: BMY3, BAM9 | BMY3; beta-amylase/ catalytic/ cation binding | chr5:6225956-6228132 FORWARD]	0.868
2.2.2.1.2	major CHO metabolism.degradation.starch.starch cleavage.beta amylase	tc129319.1	Transcript	GSVIVT01014681001; VIT_19s0015g00500; 1,4-alpha-D-glucan maltohydrolase [at5g55700; Symbols: BMY6, BAM4 | BAM4 (BETA-AMYLASE 4); beta-amylase/ catalytic/ cation binding | chr5:22551749-22554964 FORWARD]	-0.454
2.2.2.1.2	major CHO metabolism.degradation.starch.starch cleavage.beta amylase	tc132640.1	Transcript	GSVIVT01026920001; VIT_15s0046g02640; Beta-amylase 4 [ at2g45880; Symbols: BMY4, BAM7 | BAM7 (BETA-AMYLASE 7); beta-amylase/ catalytic/ cation binding | chr2:18878518-18882578 REVERSE]	0.282
2.2.2.3	major CHO metabolism.degradation.starch.glucan water dikinase	tc118613.1	Transcript	GSVIVT01031639001; VIT_05s0062g00890; Alpha-glucan water dikinase isoform 3, Chloroplast [ at5g26570; Symbols: PWD, OK1, ATGWD3 | ATGWD3; carbohydrate kinase/ catalytic/ phosphoglucan, water dikinase | chr5:9261580-9267729 FORWARD]	0.203
2.2.2.3	major CHO metabolism.degradation.starch.glucan water dikinase	tc123882.1	Transcript	GSVIVT01013806001 GSVIVT01013805001; VIT_01s0127g00060; Alpha-glucan water dikinase, chloroplast precursor [ at1g10760; Symbols: SEX1, SOP1, SOP, GWD1, GWD | SEX1 (STARCH EXCESS 1); alpha-glucan, water dikinase | chr1:3581034-3590043 REVERSE]	0.184
2.2.2.4	major CHO metabolism.degradation.starch.D enzyme	tc117371.1	Transcript	GSVIVT01025810001; VIT_08s0040g00670; 4-alpha-glucanotransferase [ at2g40840; Symbols: DPE2 | DPE2 (DISPROPORTIONATING ENZYME 2); 4-alpha-glucanotransferase/ heteroglycan binding | chr2:17044963-17050947 FORWARD]	0.796
2.2.2.4	major CHO metabolism.degradation.starch.D enzyme	tc125372.1	Transcript	GSVIVT01033976001; VIT_08s0007g02120; Glycoside hydrolase starch-binding domain-containing protein [ at5g01260; glycoside hydrolase starch-binding domain-containing protein | chr5:105325-107405 FORWARD]	0.233
2.2.2.6	major CHO metabolism.degradation.starch.transporter	tc108764.1	Transcript	GSVIVT01021114001; VIT_10s0003g00300; Acclimation of photosynthesis to environment [ at5g46110; Symbols: APE2, TPT | APE2 (ACCLIMATION OF PHOTOSYNTHESIS TO ENVIRONMENT 2); antiporter/ triose-phosphate transmembrane transporter | chr5:18697250-18700656 FORWARD]	0.451
2.2.2.6	major CHO metabolism.degradation.starch.transporter	tc119242.1	Transcript	GSVIVT01024263001; VIT_16s0039g00700; RCP1 (root cap 1) [ at5g17520; Symbols: RCP1, MEX1 | RCP1 (ROOT CAP 1); maltose transmembrane transporter | chr5:5772583-5775345 REVERSE]	0.439
2.2.2.6	major CHO metabolism.degradation.starch.transporter	tc121209.1	Transcript	GSVIVT01024263001; VIT_16s0039g00700; RCP1 (root cap 1) [ at5g17520; Symbols: RCP1, MEX1 | RCP1 (ROOT CAP 1); maltose transmembrane transporter | chr5:5772583-5775345 REVERSE]	0.382
2.1.1.1	major CHO metabolism.synthesis.sucrose.SPS	tc110256.1	Transcript	GSVIVT01012825001; VIT_11s0118g00200; Sucrose-phosphate synthase [ at5g20280; Symbols: ATSPS1F | ATSPS1F (sucrose phosphate synthase 1F); sucrose-phosphate synthase/ transferase, transferring glycosyl groups | chr5:6844714-6850154 REVERSE]	0.666
2.1.1.1	major CHO metabolism.synthesis.sucrose.SPS	tc112517.1	Transcript	GSVIVT01012825001; VIT_11s0118g00200; Sucrose-phosphate synthase [ at5g20280; Symbols: ATSPS1F | ATSPS1F (sucrose phosphate synthase 1F); sucrose-phosphate synthase/ transferase, transferring glycosyl groups | chr5:6844714-6850154 REVERSE]	0.429
2.1.1.1	major CHO metabolism.synthesis.sucrose.SPS	tc115551.1	Transcript	GSVIVT01012825001; VIT_11s0118g00200; Sucrose-phosphate synthase [ at5g20280; Symbols: ATSPS1F | ATSPS1F (sucrose phosphate synthase 1F); sucrose-phosphate synthase/ transferase, transferring glycosyl groups | chr5:6844714-6850154 REVERSE]	0.487
2.1.1.1	major CHO metabolism.synthesis.sucrose.SPS	tc122868.1	Transcript	GSVIVT01012825001; VIT_11s0118g00200; Sucrose-phosphate synthase [ at5g20280; Symbols: ATSPS1F | ATSPS1F (sucrose phosphate synthase 1F); sucrose-phosphate synthase/ transferase, transferring glycosyl groups | chr5:6844714-6850154 REVERSE]	0.273
2.1.1.2	major CHO metabolism.synthesis.sucrose.SPP	tc108759.1	Transcript	GSVIVT01022530001; VIT_08s0032g00840; Sucrose-phosphatase. [ at2g35840; sucrose-phosphatase 1 (SPP1) | chr2:15053623-15056005 FORWARD]	0.188
34.2.1	transport.sugars.sucrose	tc104917.1	Transcript	GSVIVT01009254001; VIT_18s0001g08210; SUT4 (sucrose transporter 4) [ at1g09960; Symbols: SUT4, ATSUT4, suc4 | SUT4 (SUCROSE TRANSPORTER 4); carbohydrate transmembrane transporter/ sucrose transmembrane transporter/ sucrose:hydrogen symporter/ sugar:hydrogen symporter | chr1:3244213-3247200 FORWARD]	0.738
34.2.1	transport.sugars.sucrose	tc119490.1	Transcript	GSVIVT01009254001; VIT_18s0001g08210; SUT4 (sucrose transporter 4) [ at1g09960; Symbols: SUT4, ATSUT4, suc4 | SUT4 (SUCROSE TRANSPORTER 4); carbohydrate transmembrane transporter/ sucrose transmembrane transporter/ sucrose:hydrogen symporter/ sugar:hydrogen symporter | chr1:3244213-3247200 FORWARD]	0.325
2.2.1.5	major CHO metabolism.degradation.sucrose.Susy	tc105145.1	Transcript	GSVIVT01015018001; VIT_11s0016g00470; Sucrose synthase [at3g43190; Symbols: SUS4, ATSUS4 | SUS4; UDP-glycosyltransferase/ sucrose synthase/ transferase, transferring glycosyl groups | chr3:15179020-15183989 REVERSE]	1.347
2.2.1.5	major CHO metabolism.degradation.sucrose.Susy	tc105240.1	Transcript	GSVIVT01015018001; VIT_11s0016g00470; Sucrose synthase [ at3g43190; Symbols: SUS4, ATSUS4 | SUS4; UDP-glycosyltransferase/ sucrose synthase/ transferase, transferring glycosyl groups | chr3:15179020-15183989 REVERSE]	0.412
2.2.1.5	major CHO metabolism.degradation.sucrose.Susy	tc110488.1	Transcript	GSVIVT01028043001; VIT_07s0005g00750; Sucrose synthase [at4g02280; Symbols: SUS3, ATSUS3 | SUS3 (sucrose synthase 3); UDP-glycosyltransferase/ sucrose synthase/ transferase, transferring glycosyl groups | chr4:994927-998967 FORWARD]	0.176
2.2.1.5	major CHO metabolism.degradation.sucrose.Susy	tc111348.1	Transcript	GSVIVT01029388001; VIT_17s0053g00700; Sucrose synthase 2 [ at1g73370; Symbols: SUS6, ATSUS6 | SUS6 (SUCROSE SYNTHASE 6); UDP-glycosyltransferase/ sucrose synthase | chr1:27584479-27588326 REVERSE]	-0.147
2.2.1.5	major CHO metabolism.degradation.sucrose.Susy	tc112710.1	Transcript	GSVIVT01035106001; VIT_05s0077g01930; Sucrose synthase [ at5g49190; Symbols: SUS2, SSA, ATSUS2 | SUS2 (SUCROSE SYNTHASE 2); UDP-glycosyltransferase/ sucrose synthase/ transferase, transferring glycosyl groups | chr5:19943282-19947189 REVERSE]	0.149
2.2.1.5	major CHO metabolism.degradation.sucrose.Susy	tc127574.1	Transcript	GSVIVT01015018001; VIT_11s0016g00470; Sucrose synthase [ at3g43190; Symbols: SUS4, ATSUS4 | SUS4; UDP-glycosyltransferase/ sucrose synthase/ transferase, transferring glycosyl groups | chr3:15179020-15183989 REVERSE]	1.165
2.2.1.5	major CHO metabolism.degradation.sucrose.Susy	tc131359.1	Transcript	GSVIVT01015018001; VIT_11s0016g00470; Sucrose synthase [ at3g43190; Symbols: SUS4, ATSUS4 | SUS4; UDP-glycosyltransferase/ sucrose synthase/ transferase, transferring glycosyl groups | chr3:15179020-15183989 REVERSE]	0.257
2.2.1.5	major CHO metabolism.degradation.sucrose.Susy	tc131870.1	Transcript	GSVIVT01015018001; VIT_11s0016g00470; Sucrose synthase [ at3g43190; Symbols: SUS4, ATSUS4 | SUS4; UDP-glycosyltransferase/ sucrose synthase/ transferase, transferring glycosyl groups | chr3:15179020-15183989 REVERSE]	0.987
2.2.1.3.1	major CHO metabolism.degradation.sucrose.invertases.neutral	ev231464.1	Transcript	GSVIVT01034944001; VIT_05s0077g00510; Beta-fructofuranosidase [ at3g06500; beta-fructofuranosidase, putative / invertase, putative / saccharase, putative / beta-fructosidase, putative | chr3:2012079-2015705 FORWARD]	0.185
2.2.1.3.1	major CHO metabolism.degradation.sucrose.invertases.neutral	tc110694.1	Transcript	GSVIVT01031374001; VIT_06s0061g01520; Beta-fructofuranosidase [ at5g22510; beta-fructofuranosidase, putative / invertase, putative / saccharase, putative / beta-fructosidase, putative | chr5:7474810-7477941 REVERSE]	0.595
2.2.1.3.1	major CHO metabolism.degradation.sucrose.invertases.neutral	tc111153.1	Transcript	GSVIVT01024105001; VIT_03s0038g01480; Beta-fructofuranosidase [ at4g34860; beta-fructofuranosidase, putative / invertase, putative / saccharase, putative / beta-fructosidase, putative | chr4:16609746-16612907 REVERSE]	0.344
2.2.1.3.1	major CHO metabolism.degradation.sucrose.invertases.neutral	tc127344.1	Transcript	GSVIVT01031267001; VIT_14s0060g00860; Beta-fructofuranosidase [ at1g56560; beta-fructofuranosidase, putative / invertase, putative / saccharase, putative / beta-fructosidase, putative | chr1:21192499-21195112 FORWARD]	0.428
2.2.1.3.1	major CHO metabolism.degradation.sucrose.invertases.neutral	tc129473.1	Transcript	GSVIVT01034488001; VIT_18s0072g01040; Invertase, neutral/alkaline [at4g09510; Symbols: CINV2 | beta-fructofuranosidase, putative / invertase, putative / saccharase, putative / beta-fructosidase, putative | chr4:6021164-6023873 REVERSE]	-0.808
2.2.1.3.1	major CHO metabolism.degradation.sucrose.invertases.neutral	tc132928.1	Transcript	GSVIVT01034488001; VIT_18s0072g01040; Invertase, neutral/alkaline [ at4g09510; Symbols: CINV2 | beta-fructofuranosidase, putative / invertase, putative / saccharase, putative / beta-fructosidase, putative | chr4:6021164-6023873 REVERSE]	-0.807
2.2.1.3.1	major CHO metabolism.degradation.sucrose.invertases.neutral	tc135725.1	Transcript	GSVIVT01034753001 GSVIVT01034754001; VIT_13s0074g00720; Neutral/alkaline invertase [ at5g22510; beta-fructofuranosidase, putative / invertase, putative / saccharase, putative / beta-fructosidase, putative | chr5:7474810-7477941 REVERSE]	0.769
2.2.1.3.1	major CHO metabolism.degradation.sucrose.invertases.neutral	tc137595.1	Transcript	GSVIVT01034753001 GSVIVT01034754001; VIT_13s0074g00720; Neutral/alkaline invertase [ at5g22510; beta-fructofuranosidase, putative / invertase, putative / saccharase, putative / beta-fructosidase, putative | chr5:7474810-7477941 REVERSE]	0.247
2.2.1.3.2	major CHO metabolism.degradation.sucrose.invertases.cell wall	tc128003.1	Transcript	GSVIVT01035390001; VIT_04s0008g01150; Beta-fructosidase (BFRUCT1) [ at3g13790; Symbols: ATCWINV1, ATBFRUCT1 | ATBFRUCT1; beta-fructofuranosidase/ hydrolase, hydrolyzing O-glycosyl compounds | chr3:4532911-4535867 REVERSE]	-0.16
2.2.1.3.3	major CHO metabolism.degradation.sucrose.invertases.vacuolar	tc106975.1	Transcript	GSVIVT01018625001; VIT_16s0022g00670; Vacuolar invertase 1, GIN1 [ at1g62660; beta-fructosidase (BFRUCT3) / beta-fructofuranosidase / invertase, vacuolar | chr1:23199718-23203765 FORWARD]	-0.358
2.2.1.3.3	major CHO metabolism.degradation.sucrose.invertases.vacuolar	tc109507.1	Transcript	GSVIVT01001272001; VIT_02s0154g00090; Vacuolar invertase 2, GIN2 [ at1g12240; Symbols: ATBETAFRUCT4, VAC-INV | ATBETAFRUCT4; beta-fructofuranosidase/ hydrolase, hydrolyzing O-glycosyl compounds | chr1:4153652-4157644 FORWARD]	-1.306
2.2.1.3.3	major CHO metabolism.degradation.sucrose.invertases.vacuolar	tc114683.1	Transcript	GSVIVT01018625001; VIT_16s0022g00670; Vacuolar invertase 1, GIN1 [ at1g62660; beta-fructosidase (BFRUCT3) / beta-fructofuranosidase / invertase, vacuolar | chr1:23199718-23203765 FORWARD]	-0.586
2.2.1.3.3	major CHO metabolism.degradation.sucrose.invertases.vacuolar	tc133784.1	Transcript	GSVIVT01001272001; VIT_02s0154g00090; Vacuolar invertase 2, GIN2 [ at1g12240; Symbols: ATBETAFRUCT4, VAC-INV | ATBETAFRUCT4; beta-fructofuranosidase/ hydrolase, hydrolyzing O-glycosyl compounds | chr1:4153652-4157644 FORWARD]	-0.957
2.2.1.1	major CHO metabolism.degradation.sucrose.fructokinase	ev243121.1	Transcript	GSVIVT01010790001; VIT_05s0102g00710; fructokinase-1 [ at3g59480; pfkB-type carbohydrate kinase family protein | chr3:21983021-21984598 FORWARD]	1.61
2.2.1.1	major CHO metabolism.degradation.sucrose.fructokinase	tc110038.1	Transcript	GSVIVT01010790001; VIT_05s0102g00710; fructokinase-1 [ at3g59480; pfkB-type carbohydrate kinase family protein | chr3:21983021-21984598 FORWARD]	0.663
2.2.1.1	major CHO metabolism.degradation.sucrose.fructokinase	tc124235.1	Transcript	GSVIVT01030838001; VIT_14s0006g01410; fructokinase-2 [ at1g66430; pfkB-type carbohydrate kinase family protein | chr1:24778271-24780629 FORWARD]	0.789
2.2.1.1	major CHO metabolism.degradation.sucrose.fructokinase	tc125788.1	Transcript	GSVIVT01030838001; VIT_14s0006g01410; fructokinase-2 [ at1g66430; pfkB-type carbohydrate kinase family protein | chr1:24778271-24780629 FORWARD]	0.241
2.2.1.1	major CHO metabolism.degradation.sucrose.fructokinase	tc127080.1	Transcript	GSVIVT01030838001; VIT_14s0006g01410; fructokinase-2 [ at1g66430; pfkB-type carbohydrate kinase family protein | chr1:24778271-24780629 FORWARD]	0.799
2.2.1.1	major CHO metabolism.degradation.sucrose.fructokinase	tc128972.1	Transcript	GSVIVT01012237001; VIT_01s0011g00240; Fructokinase-2 [ at1g69200; kinase | chr1:26015877-26018493 FORWARD]	0.208
2.2.1.1	major CHO metabolism.degradation.sucrose.fructokinase	tc129445.1	Transcript	GSVIVT01030838001; VIT_14s0006g01410; fructokinase-2 [ at1g66430; pfkB-type carbohydrate kinase family protein | chr1:24778271-24780629 FORWARD]	0.667
2.2.1.1	major CHO metabolism.degradation.sucrose.fructokinase	tc129755.1	Transcript	GSVIVT01010790001; VIT_05s0102g00710; fructokinase-1 [ at3g59480; pfkB-type carbohydrate kinase family protein | chr3:21983021-21984598 FORWARD]	1.908
2.2.1.1	major CHO metabolism.degradation.sucrose.fructokinase	tc135237.1	Transcript	GSVIVT01010790001; VIT_05s0102g00710; fructokinase-1 [ at3g59480; pfkB-type carbohydrate kinase family protein | chr3:21983021-21984598 FORWARD]	0.794
2.2.1.1	major CHO metabolism.degradation.sucrose.fructokinase	tc135365.1	Transcript	GSVIVT01018449001; VIT_16s0022g02340; fructokinase-2 [ at5g51830; pfkB-type carbohydrate kinase family protein | chr5:21069572-21071735 FORWARD]	0.273
2.2.1.1	major CHO metabolism.degradation.sucrose.fructokinase	tc137493.1	Transcript	GSVIVT01010790001; VIT_05s0102g00710; fructokinase-1 [ at3g59480; pfkB-type carbohydrate kinase family protein | chr3:21983021-21984598 FORWARD]	0.832
2.2.1.4	major CHO metabolism.degradation.sucrose.hexokinase	tc107518.1	Transcript	GSVIVT01009899001; VIT_18s0001g14230; Hexokinase [ at1g47840; Symbols: HXK3 | HXK3 (HEXOKINASE 3); ATP binding / fructokinase/ glucokinase/ hexokinase | chr1:17616107-17618894 REVERSE]	0.502
